# Supplementary material for: Handling of problematic ion chromatograms with the Automated Target Screening (ATS) workflow for unsupervised analysis of high-resolution mass spectrometry data
Source: Anal Bioanal Chem. 2024 Apr 1;416(12):2983–93. doi: 10.1007/s00216-024-05245-5 (PMC11045623; doi:10.1007/s00216-024-05245-5)
Supplement: Supplementary file 2 — Supplementary file2 (XLSX 227 KB) [file 216_2024_5245_MOESM2_ESM.xlsx]

## Sheet: Table of Contents
Supporting Information S2
Handling of problematic ion chromatograms with the Automated Target Screening (ATS) workflow for unsupervised analysis of high-resolution mass spectrometry data
Georg Braun*1, Martin Krauss2, Stephanie Spahr3, and Beate I. Escher1,4
1Department of Cell Toxicology, Helmholtz Centre for Environmental Research – UFZ, Leipzig, Germany
2Department of Exposure Science, Helmholtz Centre for Environmental Research – UFZ, Leipzig, Germany
3Department of Ecohydrology and Biogeochemistry, Leibniz Institute of Freshwater Ecology and Inland Fisheries (IGB), Berlin, Germany
4Environmental Toxicology, Department of Geosciences, Eberhard Karls University Tübingen, Tübingen, Germany
*Corresponding author: Georg Braun, E-Mail: Georg.braun@ufz.de
Table S2-1: Chemical identifiers and instrument mode of compounds used as reference mix
Table S2-2: Internal standards used per instrument mode
Table S2-3: Description of analysis settings of ATS and their relevance
Table S2-4: Peak detection in ATS, TraceFinder, and MZmine for all sampling sites as boolean values
Table S2-5: Quantitative results from ATS and TraceFinder for all sampling sites in ng/mL

## Sheet: Table S2-1
Compound	SMILES	logKow	InChIKey	DTXSID	Instrument_mode	m/z	RT
Naproxen	COC1=CC2=C(C=C1)C=C(C=C2)C(C)C(O)=O	2.98	CMWTZPSULFXXJA-UHFFFAOYSA-N	DTXSID70860274	LC-ESIpos	231.102	10.9
Ciprofloxacin	OC(=O)C1=CN(C2CC2)C2=C(C=C(F)C(=C2)N2CCNCC2)C1=O	-0.3	MYSWGUAQZAJSOK-UHFFFAOYSA-N	DTXSID8022824	LC-ESIpos	332.14	5.5
Phenazone	CN1N(C(=O)C=C1C)C1=CC=CC=C1	0.72	VEQOALNAAJBPNY-UHFFFAOYSA-N	DTXSID6021117	LC-ESIpos	189.102	5.8
Dichlorvos	COP(=O)(OC)OC=C(Cl)Cl	1.28	OEBRKCOSUFCWJD-UHFFFAOYSA-N	DTXSID5020449	LC-ESIpos	220.953	8.6
Azinphos methyl	COP(=S)(OC)SCN1N=NC2=CC=CC=C2C1=O	3.01	CJJOSEISRRTUQB-UHFFFAOYSA-N	DTXSID3020122	LC-ESIpos	318.013	10.8
Clotrimazole	ClC1=CC=CC=C1C(N1C=CN=C1)(C1=CC=CC=C1)C1=CC=CC=C1	5.25	VNFPBHJOKIVQEB-UHFFFAOYSA-N	DTXSID7029871	LC-ESIpos	345.115	9.9
Propyphenazone	CC(C)C1=C(C)N(C)N(C1=O)C1=CC=CC=C1	2.14	PXWLVJLKJGVOKE-UHFFFAOYSA-N	DTXSID6023529	LC-ESIpos	231.149	9.7
Dimethoate	CNC(=O)CSP(=S)(OC)OC	1.03	MCWXGJITAZMZEV-UHFFFAOYSA-N	DTXSID7020479	LC-ESIpos	230.007	5.7
Metoprolol	COCCC1=CC=C(OCC(O)CNC(C)C)C=C1	1.85	IUBSYMUCCVWXPE-UHFFFAOYSA-N	DTXSID2023309	LC-ESIpos	268.191	5.2
Diuron	CN(C)C(=O)NC1=CC=C(Cl)C(Cl)=C1	2.75	XMTQQYYKAHVGBJ-UHFFFAOYSA-N	DTXSID0020446	LC-ESIpos	233.024	10.1
Isoproturon	CC(C)C1=CC=C(NC(=O)N(C)C)C=C1	2.45	PUIYMUZLKQOUOZ-UHFFFAOYSA-N	DTXSID1042077	LC-ESIpos	207.149	10.1
Erythromycin	CC[C@H]1OC(=O)[C@H](C)[C@@H](O[C@H]2C[C@@](C)(OC)[C@@H](O)[C@H](C)O2)[C@H](C)[C@@H](O[C@@H]2O[C@H](C)C[C@@H]([C@H]2O)N(C)C)[C@](C)(O)C[C@@H](C)C(=O)[C@H](C)[C@@H](O)[C@]1(C)O	2.44	ULGZDMOVFRHVEP-RWJQBGPGSA-N	DTXSID4022991	LC-ESIpos	734.468	9.3
Ofloxacin	CC1COC2=C3N1C=C(C(O)=O)C(=O)C3=CC(F)=C2N1CCN(C)CC1	0.17	GSDSWSVVBLHKDQ-UHFFFAOYSA-N	DTXSID3041085	LC-ESIpos	362.151	4
Atenolol	CC(C)NCC(O)COC1=CC=C(CC(N)=O)C=C1	0.24	METKIMKYRPQLGS-UHFFFAOYSA-N	DTXSID2022628	LC-ESIpos	267.17	0.8
Cyclophosphamide	ClCCN(CCCl)P1(=O)NCCCO1	0.53	CMSMOCZEIVJLDB-UHFFFAOYSA-N	DTXSID5020364	LC-ESIpos	261.032	7.5
Diazinon	CCOP(=S)(OCC)OC1=CC(C)=NC(=N1)C(C)C	3.8	FHIVAFMUCKRCQO-UHFFFAOYSA-N	DTXSID9020407	LC-ESIpos	305.108	12.5
Chlorotoluron	CN(C)C(=O)NC1=CC(Cl)=C(C)C=C1	2.48	JXCGFZXSOMJFOA-UHFFFAOYSA-N	DTXSID8052853	LC-ESIpos	213.079	9.6
Paroxetine	C1CNCC(C1C2=CC=C(C=C2)F)COC3=CC4=C(C=C3)OCO4	3.68	AHOUBRCZNHFOSL-UHFFFAOYSA-N	DTXSID3023425	LC-ESIpos	330.15	8.7
Propranolol	CC(C)NCC(O)COC1=C2C=CC=CC2=CC=C1	3.26	AQHHHDLHHXJYJD-UHFFFAOYSA-N	DTXSID6023525	LC-ESIpos	260.164	7.2
Verapamil	COC1=CC=C(CCN(C)CCCC(C#N)(C(C)C)C2=CC(OC)=C(OC)C=C2)C=C1OC	3.95	SGTNSNPWRIOYBX-UHFFFAOYSA-N	DTXSID9041152	LC-ESIpos	455.29	8.7
Myclobutanil	CCCCC(CN1C=NC=N1)(C#N)C1=CC=C(Cl)C=C1	3.19	HZJKXKUJVSEEFU-UHFFFAOYSA-N	DTXSID8024315	LC-ESIpos	289.121	11.5
Iminostilbene	N1C2=CC=CC=C2C=CC2=CC=CC=C12	3.54	LCGTWRLJTMHIQZ-UHFFFAOYSA-N	DTXSID90871625	LC-ESIpos	194.096	11.4
2-Aminobenzimidazole	NC1=NC2=CC=CC=C2N1	1.07	JWYUFVNJZUSCSM-UHFFFAOYSA-N	DTXSID1024465	LC-ESIpos	134.071	0.8
Isophorone diamine	CC1(C)CC(N)CC(C)(CN)C1	1.44	RNLHGQLZWXBQNY-UHFFFAOYSA-N	DTXSID6027503	LC-ESIpos	171.186	0.5
3,3'-Dichlorobenzidine	NC1=CC=C(C=C1Cl)C1=CC=C(N)C(Cl)=C1	3.41	HUWXDEQWWKGHRV-UHFFFAOYSA-N	DTXSID6020432	LC-ESIpos	253.029	10.7
N,N'-Dimethyl-p-phenylenediamine	CN(C)C1=CC=C(N)C=C1	1.14	BZORFPDSXLZWJF-UHFFFAOYSA-N	DTXSID6025149	LC-ESIpos	137.107	0.5
4'-Aminoacetanilide	CC(=O)NC1=CC=C(N)C=C1	0.29	CHMBIJAOCISYEW-UHFFFAOYSA-N	DTXSID7024455	LC-ESIpos	151.087	0.5
N,N-Dimethyldodecylamine N-oxide	CCCCCCCCCCCC[N+](C)(C)[O-]	3.5	SYELZBGXAIXKHU-UHFFFAOYSA-N	DTXSID1020514	LC-ESIpos	230.248	10.8
Triethylcitrate	CCOC(=O)CC(O)(CC(=O)OCC)C(=O)OCC	1.09	DOOTYTYQINUNNV-UHFFFAOYSA-N	DTXSID0040701	LC-ESIpos	277.128	9.1
Imazalil	ClC1=CC=C(C(CN2C=CN=C2)OCC=C)C(Cl)=C1	4.03	PZBPKYOVPCNPJY-UHFFFAOYSA-N	DTXSID8024151	LC-ESIpos	297.056	8.4
Diflufenican	FC1=CC=C(NC(=O)C2=CC=CN=C2OC2=CC=CC(=C2)C(F)(F)F)C(F)=C1	4.1	WYEHFWKAOXOVJD-UHFFFAOYSA-N	DTXSID4041494	LC-ESIpos	395.081	13.2
Flusilazole	C[Si](CN1C=NC=N1)(C1=CC=C(F)C=C1)C1=CC=C(F)C=C1	4.09	FQKUGOMFVDPBIZ-UHFFFAOYSA-N	DTXSID3024235	LC-ESIpos	316.108	12.1
Trifloxystrobin	CO\N=C(\C(=O)OC)C1=C(CO\N=C(/C)C2=CC=CC(=C2)C(F)(F)F)C=CC=C1	4.85	ONCZDRURRATYFI-TVJDWZFNSA-N	DTXSID4032580	LC-ESIpos	409.137	13.3
Sulcotrione	CS(=O)(=O)C1=CC(Cl)=C(C=C1)C(=O)C1C(=O)CCCC1=O	1.63	PQTBTIFWAXVEPB-UHFFFAOYSA-N	DTXSID9058230	LC-ESIpos	329.024	8.9
Propoxycarbazone	CCCOC1=NN(C(=O)NS(=O)(=O)C2=CC=CC=C2C(=O)OC)C(=O)N1C	0.63	JTHMVYBOQLDDIY-UHFFFAOYSA-N	DTXSID8037704	LC-ESIpos	399.097	10.1
4-Amino-NN-dimethylbenzenesulfonamide	CN(C)S(=O)(=O)C1=CC=C(N)C=C1	0.69	BABGMPQXLCJMSK-UHFFFAOYSA-N	DTXSID5061902	LC-ESIpos	201.069	3.6
4-Aminobenzamide	NC(=O)C1=CC=C(N)C=C1	-0.28	QIKYZXDTTPVVAC-UHFFFAOYSA-N	DTXSID7038814	LC-ESIpos	137.071	0.6
2-Methylbenzothiazole	CC1=NC2=CC=CC=C2S1	2.46	DXYYSGDWQCSKKO-UHFFFAOYSA-N	DTXSID8049208	LC-ESIpos	150.037	9.4
N-Acetyl-4-aminoantipyrine	CN1N(C(=O)C(NC(C)=O)=C1C)C1=CC=CC=C1	0.07	OIAGWXKSCXPNNZ-UHFFFAOYSA-N	DTXSID40232106	LC-ESIpos	246.124	3.1
4-Aminoantipyrine	CN1N(C(=O)C(N)=C1C)C1=CC=CC=C1	0.15	RLFWWDJHLFCNIJ-UHFFFAOYSA-N	DTXSID8048860	LC-ESIpos	204.113	0.8
Benzophenone-3	COC1=CC=C(C(=O)C2=CC=CC=C2)C(O)=C1	3.88	DXGLGDHPHMLXJC-UHFFFAOYSA-N	DTXSID3022405	LC-ESIpos	229.086	12.1
Phenylbenzimidazole sulfonic acid	OS(=O)(=O)C1=CC=C2NC(=NC2=C1)C1=CC=CC=C1	0.54	UVCJGUGAGLDPAA-UHFFFAOYSA-N	DTXSID3038852	LC-ESIpos	275.048	5.9
Thiabendazole	N1C2=CC=CC=C2N=C1C1=CSC=N1	2.39	WJCNZQLZVWNLKY-UHFFFAOYSA-N	DTXSID0021337	LC-ESIpos	202.043	2.1
N-isopropyl-N-phenyl-p-phenylenediamine	CC(C)NC1=CC=C(NC2=CC=CC=C2)C=C1	3.3	OUBMGJOQLXMSNT-UHFFFAOYSA-N	DTXSID1025485	LC-ESIpos	226.147	7.9
Metribuzin	CSC1=NN=C(C(=O)N1N)C(C)(C)C	1.5	FOXFZRUHNHCZPX-UHFFFAOYSA-N	DTXSID6024204	LC-ESIpos	215.096	8.4
Prochloraz	CCCN(CCOC1=C(Cl)C=C(Cl)C=C1Cl)C(=O)N1C=CN=C1	4.08	TVLSRXXIMLFWEO-UHFFFAOYSA-N	DTXSID4024270	LC-ESIpos	376.038	11.9
Dimethenamid	COCC(C)N(C(=O)CCl)C1=C(C)SC=C1C	2.45	JLYFCTQDENRSOL-UHFFFAOYSA-N	DTXSID4032376	LC-ESIpos	276.082	11.1
Hexazinone	CN(C)C1=NC(=O)N(C2CCCCC2)C(=O)N1C	1.91	CAWXEEYDBZRFPE-UHFFFAOYSA-N	DTXSID4024145	LC-ESIpos	253.166	8.9
Carbetamide	CCNC(=O)[C@@H](C)OC(=O)NC1=CC=CC=C1	1.72	AMRQXHFXNZFDCH-SECBINFHSA-N	DTXSID7041756	LC-ESIpos	237.123	8.3
Metalaxyl	COCC(=O)N(C(C)C(=O)OC)C1=C(C)C=CC=C1C	1.88	ZQEIXNIJLIKNTD-UHFFFAOYSA-N	DTXSID6024175	LC-ESIpos	280.154	10.3
Cyproconazole	CC(C1CC1)C(O)(CN1C=NC=N1)C1=CC=C(Cl)C=C1	2.95	UFNOUKDBUJZYDE-UHFFFAOYSA-N	DTXSID0032601	LC-ESIpos	292.121	11.3
Cyprodinil	CC1=NC(NC2=CC=CC=C2)=NC(=C1)C1CC1	3.62	HAORKNGNJCEJBX-UHFFFAOYSA-N	DTXSID1032359	LC-ESIpos	226.134	10.6
Imidacloprid	[O-][N+](=O)\N=C1/NCCN1CC1=CN=C(Cl)C=C1	0.38	YWTYJOPNNQFBPC-UHFFFAOYSA-N	DTXSID5032442	LC-ESIpos	256.06	6
Dimethachlor	COCCN(C(=O)CCl)C1=C(C)C=CC=C1C	2.63	SCCDDNKJYDZXMM-UHFFFAOYSA-N	DTXSID3058111	LC-ESIpos	256.11	10.4
Nicosulfuron	COC1=CC(OC)=NC(NC(=O)NS(=O)(=O)C2=NC=CC=C2C(=O)N(C)C)=N1	-0.31	RTCOGUMHFFWOJV-UHFFFAOYSA-N	DTXSID6034764	LC-ESIpos	411.108	9.2
Flufenacet	CC(C)N(C(=O)COC1=NN=C(S1)C(F)(F)F)C1=CC=C(F)C=C1	3.01	IANUJLZYFUDJIH-UHFFFAOYSA-N	DTXSID2032552	LC-ESIpos	364.074	11.9
Propachlor	CC(C)N(C(=O)CCl)C1=CC=CC=C1	2.28	MFOUDYKPLGXPGO-UHFFFAOYSA-N	DTXSID4024274	LC-ESIpos	212.084	10.1
Prosulfocarb	CCCN(CCC)C(=O)SCC1=CC=CC=C1	4.1	NQLVQOSNDJXLKG-UHFFFAOYSA-N	DTXSID3058119	LC-ESIpos	252.142	13.2
Kresoxim-methyl	CO\N=C(/C(=O)OC)C1=C(COC2=C(C)C=CC=C2)C=CC=C1	4	ZOTBXTZVPHCKPN-ZPHPHTNESA-N	DTXSID00861370	LC-ESIpos	314.139	12.4
Pethoxamid	CCOCCN(C(=O)CCl)C(=C(C)C)C1=CC=CC=C1	3.4	CSWIKHNSBZVWNQ-UHFFFAOYSA-N	DTXSID4057928	LC-ESIpos	296.141	11.9
Ethofumesate	CCOC1OC2=CC=C(OS(C)(=O)=O)C=C2C1(C)C	2.14	IRCMYGHHKLLGHV-UHFFFAOYSA-N	DTXSID8034580	LC-ESIpos	287.095	11.1
Metamitron	CC1=NN=C(C(=O)N1N)C1=CC=CC=C1	0.87	VHCNQEUWZYOAEV-UHFFFAOYSA-N	DTXSID7047568	LC-ESIpos	203.093	5.2
Chloridazon	NC1=C(Cl)C(=O)N(N=C1)C1=CC=CC=C1	0.92	WYKYKTKDBLFHCY-UHFFFAOYSA-N	DTXSID3034872	LC-ESIpos	222.043	6.3
Spiroxamine	CCCN(CC)CC1COC2(CCC(CC2)C(C)(C)C)O1	4.78	PUYXTUJWRLOUCW-UHFFFAOYSA-N	DTXSID1034212	LC-ESIpos	298.274	9.5
Pyrazophos	CCOC(=O)C1=CN2N=C(OP(=S)(OCC)OCC)C=C2N=C1C	3.6	JOOMJVFZQRQWKR-UHFFFAOYSA-N	DTXSID7042352	LC-ESIpos	374.093	12.8
Simetryn	CCNC1=NC(SC)=NC(NCC)=N1	2.63	MGLWZSOBALDPEK-UHFFFAOYSA-N	DTXSID8037596	LC-ESIpos	214.112	7.5
Azoxystrobin	COC=C(C(=O)OC)C1=C(OC2=NC=NC(OC3=C(C=CC=C3)C#N)=C2)C=CC=C1	3.54	WFDXOXNFNRHQEC-UHFFFAOYSA-N	DTXSID80861313	LC-ESIpos	404.124	11.3
Fenpropimorph	CC(CN1C[C@H](C)O[C@H](C)C1)CC1=CC=C(C=C1)C(C)(C)C	5.03	RYAUSSKQMZRMAI-ALOPSCKCSA-N	DTXSID4034601	LC-ESIpos	304.263	9.5
Epoxiconazole	FC1=CC=C(C=C1)C1(CN2C=NC=N2)OC1C1=C(Cl)C=CC=C1	3.72	ZMYFCFLJBGAQRS-UHFFFAOYSA-N	DTXSID901034223	LC-ESIpos	330.08	11.9
Bendiocarb	CNC(=O)OC1=CC=CC2=C1OC(C)(C)O2	1.85	XEGGRYVFLWGFHI-UHFFFAOYSA-N	DTXSID9032327	LC-ESIpos	224.092	9
N-Butylbenzenesulfonamide	CCCCNS(=O)(=O)C1=CC=CC=C1	1.85	IPRJXAGUEGOFGG-UHFFFAOYSA-N	DTXSID7027540	LC-ESIpos	214.09	9.7
Diazepam	CN1C2=C(C=C(Cl)C=C2)C(=NCC1=O)C1=CC=CC=C1	2.92	AAOVKJBEBIDNHE-UHFFFAOYSA-N	DTXSID4020406	LC-ESIpos	285.079	11
Tris(2-chloroethyl)phosphate	ClCCOP(=O)(OCCCl)OCCCl	1.42	HQUQLFOMPYWACS-UHFFFAOYSA-N	DTXSID5021411	LC-ESIpos	284.961	9
Clarithromycin	CCC1OC(=O)C(C)C(OC2CC(C)(OC)C(O)C(C)O2)C(C)C(OC2OC(C)CC(C2O)N(C)C)C(C)(CC(C)C(=O)C(C)C(O)C1(C)O)OC	3.12	AGOYDEPGAOXOCK-UHFFFAOYSA-N	DTXSID80861035	LC-ESIpos	748.484	10
Desethylatrazine	CC(C)NC1=NC(N)=NC(Cl)=N1	1.54	DFWFIQKMSFGDCQ-UHFFFAOYSA-N	DTXSID5037494	LC-ESIpos	188.07	6.5
Ketoprofen	CC(C(O)=O)C1=CC=CC(=C1)C(=O)C1=CC=CC=C1	3.12	DKYWVDODHFEZIM-UHFFFAOYSA-N	DTXSID6020771	LC-ESIpos	255.102	10.8
Sulfamethoxazole	CC1=CC(NS(=O)(=O)C2=CC=C(N)C=C2)=NO1	0.65	JLKIGFTWXXRPMT-UHFFFAOYSA-N	DTXSID8026064	LC-ESIpos	254.059	5.8
Sulfapyridine	NC1=CC=C(C=C1)S(=O)(=O)NC1=NC=CC=C1	0.47	GECHUMIMRBOMGK-UHFFFAOYSA-N	DTXSID3026067	LC-ESIpos	250.064	1.7
Desethylterbutylazine	CC(C)(C)NC1=NC(Cl)=NC(N)=N1	1.96	LMKQNTMFZLAJDV-UHFFFAOYSA-N	DTXSID80184211	LC-ESIpos	202.085	9.1
Ethion	CCOP(=S)(OCC)SCSP(=S)(OCC)OCC	4.94	RIZMRRKBZQXFOY-UHFFFAOYSA-N	DTXSID2024086	LC-ESIpos	384.995	13.9
Pirimiphos-methyl	CCN(CC)C1=NC(C)=CC(OP(=S)(OC)OC)=N1	3.93	QHOQHJPRIBSPCY-UHFFFAOYSA-N	DTXSID0024266	LC-ESIpos	306.104	12.4
Ethyl azinphos	CCOP(=S)(OCC)SCN1N=NC2=CC=CC=C2C1=O	3.58	RQVGAIADHNPSME-UHFFFAOYSA-N	DTXSID5037498	LC-ESIpos	346.044	11.9
Desisopropylatrazine	CCNC1=NC(Cl)=NC(N)=N1	1.26	IVENSCMCQBJAKW-UHFFFAOYSA-N	DTXSID0037495	LC-ESIpos	174.054	3.2
Caffeine	CN1C=NC2=C1C(=O)N(C)C(=O)N2C	0.28	RYYVLZVUVIJVGH-UHFFFAOYSA-N	DTXSID0020232	LC-ESIpos	195.088	3.9
Octyl-methoxycinnamate	CCCCC(CC)COC(=O)\C=C\C1=CC=C(OC)C=C1	5.19	YBGZDTIWKVFICR-JLHYYAGUSA-N	DTXSID9047205	LC-ESIpos	291.195	14.7
Carbendazim	COC(=O)NC1=NC2=CC=CC=C2N1	1.62	TWFZGCMQGLPBSX-UHFFFAOYSA-N	DTXSID4024729	LC-ESIpos	192.077	1.2
Acetaminophen	CC(=O)NC1=CC=C(O)C=C1	0.4	RZVAJINKPMORJF-UHFFFAOYSA-N	DTXSID2020006	LC-ESIpos	152.072	1.1
1,2-Benzisothiazolinone	O=C1NSC2=CC=CC=C12	1.41	DMSMPAJRVJJAGA-UHFFFAOYSA-N	DTXSID5032523	LC-ESIpos	152.016	5
Linuron	CON(C)C(=O)NC1=CC=C(Cl)C(Cl)=C1	3.08	XKJMBINCVNINCA-UHFFFAOYSA-N	DTXSID2024163	LC-ESIpos	249.019	10.8
Terbuthylazine	CCNC1=NC(Cl)=NC(NC(C)(C)C)=N1	2.99	FZXISNSWEXTPMF-UHFFFAOYSA-N	DTXSID4027608	LC-ESIpos	230.117	11.1
Terbutryn	CCNC1=NC(NC(C)(C)C)=NC(SC)=N1	3.35	IROINLKCQGIITA-UHFFFAOYSA-N	DTXSID3024318	LC-ESIpos	242.143	10
Carbamazepine	NC(=O)N1C2=CC=CC=C2C=CC2=CC=CC=C12	2.28	FFGPTBGBLSHEPO-UHFFFAOYSA-N	DTXSID4022731	LC-ESIpos	237.102	9.6
Triphenylphosphate	O=P(OC1=CC=CC=C1)(OC1=CC=CC=C1)OC1=CC=CC=C1	4.12	XZZNDPSIHUTMOC-UHFFFAOYSA-N	DTXSID1021952	LC-ESIpos	327.078	12.8
2-Octyl-4-isothiazolin-3-one	CCCCCCCCN1SC=CC1=O	2.99	JPMIIZHYYWMHDT-UHFFFAOYSA-N	DTXSID1025805	LC-ESIpos	214.126	11.8
DEET	CCN(CC)C(=O)C1=CC=CC(C)=C1	2.24	MMOXZBCLCQITDF-UHFFFAOYSA-N	DTXSID2021995	LC-ESIpos	192.138	10.1
Atrazine	CCNC1=NC(NC(C)C)=NC(Cl)=N1	2.66	MXWJVTOOROXGIU-UHFFFAOYSA-N	DTXSID9020112	LC-ESIpos	216.101	9.9
Irgarol	CSC1=NC(NC2CC2)=NC(NC(C)(C)C)=N1	3.21	HDHLIWCXDDZUFH-UHFFFAOYSA-N	DTXSID3032416	LC-ESIpos	254.143	10.5
1H-Benzotriazole	N1N=NC2=CC=CC=C12	1.54	QRUDEWIWKLJBPS-UHFFFAOYSA-N	DTXSID6020147	LC-ESIpos	120.056	2.9
Propiconazole	CCCC1COC(CN2C=NC=N2)(O1)C1=C(Cl)C=C(Cl)C=C1	3.52	STJLVHWMYQXCPB-UHFFFAOYSA-N	DTXSID8024280	LC-ESIpos	342.077	12.4
Diclofenac	OC(=O)CC1=C(NC2=C(Cl)C=CC=C2Cl)C=CC=C1	4.48	DCOPUUMXTXDBNB-UHFFFAOYSA-N	DTXSID6022923	LC-ESIpos	296.024	12.2
Mefenamic acid	CC1=C(C)C(NC2=CC=CC=C2C(O)=O)=CC=C1	5	HYYBABOKPJLUIN-UHFFFAOYSA-N	DTXSID5023243	LC-ESIpos	242.118	12.9
Metazachlor	CC1=CC=CC(C)=C1N(CN1C=CC=N1)C(=O)CCl	2.28	STEPQTYSZVCJPV-UHFFFAOYSA-N	DTXSID4058156	LC-ESIpos	278.105	10.2
N-Phenyl-1-naphthylamine	N(C1=CC=CC=C1)C1=CC=CC2=C1C=CC=C2	4.31	XQVWYOYUZDUNRW-UHFFFAOYSA-N	DTXSID2025892	LC-ESIpos	220.112	12.8
Chlorfenvinphos	CCOP(=O)(OCC)OC(=CCl)C1=C(Cl)C=C(Cl)C=C1	3.94	FSAVDKDHPDSCTO-UHFFFAOYSA-N	DTXSID7034250	LC-ESIpos	358.977	12.6
Pirimicarb	CN(C)C(=O)OC1=C(C)C(C)=NC(=N1)N(C)C	1.73	YFGYUFNIOHWBOB-UHFFFAOYSA-N	DTXSID1032569	LC-ESIpos	239.15	6.3
Metolachlor	CCC1=CC=CC(C)=C1N(C(C)COC)C(=O)CCl	3.22	WVQBLGZPHOPPFO-UHFFFAOYSA-N	DTXSID4022448	LC-ESIpos	284.141	11.9
Simazine	CCNC1=NC(NCC)=NC(Cl)=N1	2.29	ODCWYMIRDDJXKW-UHFFFAOYSA-N	DTXSID4021268	LC-ESIpos	202.085	8.8
Primidone	CCC1(C(=O)NCNC1=O)C1=CC=CC=C1	0.61	DQMZLTXERSFNPB-UHFFFAOYSA-N	DTXSID7023510	LC-ESIpos	219.113	9.4
Enrofloxacin	CCN1CCN(CC1)C1=C(F)C=C2C(=O)C(=CN(C3CC3)C2=C1)C(O)=O	0.37	SPFYMRJSYKOXGV-UHFFFAOYSA-N	DTXSID1045619	LC-ESIpos	360.172	5.9
Roxithromycin	CC[C@H]1OC(=O)[C@H](C)[C@@H](O[C@H]2C[C@@](C)(OC)[C@@H](O)[C@H](C)O2)[C@H](C)[C@@H](O[C@@H]2O[C@H](C)C[C@@H]([C@H]2O)N(C)C)[C@](C)(O)C[C@@H](C)C(=NOCOCCOC)[C@H](C)[C@@H](O)[C@]1(C)O	3.55	RXZBMPWDPOLZGW-HITVVWEBSA-N	DTXSID8041117	LC-ESIpos	837.532	10.3
Ranitidine	CN\C(NCCSCC1=CC=C(CN(C)C)O1)=C/[N+]([O-])=O	0.37	VMXUWOKSQNHOCA-UKTHLTGXSA-N	DTXSID101112063	LC-ESIpos	315.149	0.7
Warfarin	CC(=O)CC(C1=CC=CC=C1)C1=C(O)C2=CC=CC=C2OC1=O	3.1	PJVWKTKQMONHTI-UHFFFAOYSA-N	DTXSID5023742	LC-ESIpos	309.112	11.2
2-Isopropylthioxanthone	CC(C)C1=CC=C2SC3=C(C=CC=C3)C(=O)C2=C1	4.61	KTALPKYXQZGAEG-UHFFFAOYSA-N	DTXSID1044691	LC-ESIpos	255.084	13.7
5-Methyl-1H-benzotriazole	CC1=CC=C2NN=NC2=C1	1.71	LRUDIIUSNGCQKF-UHFFFAOYSA-N	DTXSID1038743	LC-ESIpos	134.071	6.8
Diglyme	COCCOCCOC	-0.18	SBZXBUIDTXKZTM-UHFFFAOYSA-N	DTXSID1024621	LC-ESIpos	135.102	1.4
Ethyl 4-(dimethylamino)benzoate	CCOC(=O)C1=CC=C(C=C1)N(C)C	2.93	FZUGPQWGEGAKET-UHFFFAOYSA-N	DTXSID2044763	LC-ESIpos	194.118	11.3
3-Iodopropynyl butylcarbamate	CCCCNC(=O)OCC#CI	3.2	WYVVKGNFXHOCQV-UHFFFAOYSA-N	DTXSID0028038	LC-ESIpos	281.999	10.2
Lauryl diethanolamide	CCCCCCCCCCCC(=O)N(CCO)CCO	3.95	AOMUHOFOVNGZAN-UHFFFAOYSA-N	DTXSID5025491	LC-ESIpos	288.253	12.9
Tebuconazole	CC(C)(C)C(O)(CCC1=CC=C(Cl)C=C1)CN1C=NC=N1	3.74	PXMNMQRDXWABCY-UHFFFAOYSA-N	DTXSID9032113	LC-ESIpos	308.152	12.3
Thiacloprid	ClC1=CC=C(CN2CCS\C2=N\C#N)C=N1	1.22	HOKKPVIRMVDYPB-GXDHUFHOSA-N	DTXSID7034961	LC-ESIpos	253.031	7.7
Tri(butoxyethyl)phosphate	CCCCOCCOP(=O)(OCCOCCCC)OCCOCCCC	3.46	WTLBZVNBAKMVDP-UHFFFAOYSA-N	DTXSID5021758	LC-ESIpos	399.251	13.5
Triclocarban	ClC1=CC=C(NC(=O)NC2=CC(Cl)=C(Cl)C=C2)C=C1	5.23	ICUTUKXCWQYESQ-UHFFFAOYSA-N	DTXSID4026214	LC-ESIpos	314.985	13.1
Tri-isobutylphosphate	CC(C)COP(=O)(OCC(C)C)OCC(C)C	3.7	HRKAMJBPFPHCSD-UHFFFAOYSA-N	DTXSID8040698	LC-ESIpos	267.172	13
TDCPP	ClCC(CCl)OP(=O)(OC(CCl)CCl)OC(CCl)CCl	3.26	ASLWPAWFJZFCKF-UHFFFAOYSA-N	DTXSID9026261	LC-ESIpos	428.891	12.6
Tris(1-chloro-2-propyl)phosphate	CC(CCl)OP(=O)(OC(C)CCl)OC(C)CCl	2.31	KVMPUXDNESXNOH-UHFFFAOYSA-N	DTXSID5026259	LC-ESIpos	327.008	11.4
Metformin	CN(C)C(=N)NC(N)=N	-1.37	XZWYZXLIPXDOLR-UHFFFAOYSA-N	DTXSID2023270	LC-ESIpos	130.109	0.4
Lauric isopropanolamide	CCCCCCCCCCCC(=O)NCC(C)O	4.2	MMBILEWCGWTAOV-UHFFFAOYSA-N	DTXSID00861815	LC-ESIpos	258.243	13.2
Hexa(methoxymethyl)melamine	COCN(COC)C1=NC(=NC(=N1)N(COC)COC)N(COC)COC	1.54	BNCADMBVWNPPIZ-UHFFFAOYSA-N	DTXSID9027520	LC-ESIpos	391.23	9.9
Pindolol	CC(C)NCC(O)COC1=CC=CC2=C1C=CN2	1.86	JZQKKSLKJUAGIC-UHFFFAOYSA-N	DTXSID8023476	LC-ESIpos	249.16	1.1
Fenuron	CN(C)C(=O)NC1=CC=CC=C1	1.24	XXOYNJXVWVNOOJ-UHFFFAOYSA-N	DTXSID7037551	LC-ESIpos	165.102	4.9
Chloroxuron	CN(C)C(=O)NC1=CC=C(OC2=CC=C(Cl)C=C2)C=C1	3.26	IVUXTESCPZUGJC-UHFFFAOYSA-N	DTXSID7040287	LC-ESIpos	291.089	11.6
Triphenylphosphine oxide	O=P(C1=CC=CC=C1)(C1=CC=CC=C1)C1=CC=CC=C1	3.67	FIQMHBFVRAXMOP-UHFFFAOYSA-N	DTXSID2022121	LC-ESIpos	279.093	11.1
Lenacil	O=C1NC2=C(CCC2)C(=O)N1C1CCCCC1	2.56	ZTMKADLOSYKWCA-UHFFFAOYSA-N	DTXSID9042093	LC-ESIpos	235.144	10.1
Ametryn	CCNC1=NC(SC)=NC(NC(C)C)=N1	3.04	RQVYBGPQFYCBGX-UHFFFAOYSA-N	DTXSID1023869	LC-ESIpos	228.128	8.8
Sulfamethazine	CC1=CC(C)=NC(NS(=O)(=O)C2=CC=C(N)C=C2)=N1	0.44	ASWVTGNCAZCNNR-UHFFFAOYSA-N	DTXSID6021290	LC-ESIpos	279.091	4.1
Ketoconazole	CC(=O)N1CCN(CC1)C1=CC=C(OC[C@H]2CO[C@@](CN3C=CN=C3)(O2)C2=CC=C(Cl)C=C2Cl)C=C1	3.61	XMAYWYJOQHXEEK-OZXSUGGESA-N	DTXSID7029879	LC-ESIpos	531.156	9.3
2-Isopropyl-6-methyl-pyrimidin-4-ol	CC(C)C1=NC(C)=CC(=O)N1	0.23	AJPIUNPJBFBUKK-UHFFFAOYSA-N	DTXSID1027502	LC-ESIpos	153.102	1.6
o-Dianisidine	COC1=CC(=CC=C1N)C1=CC(OC)=C(N)C=C1	1.91	JRBJSXQPQWSCCF-UHFFFAOYSA-N	DTXSID3025091	LC-ESIpos	245.128	1.1
Diphenylphosphate	OP(=O)(OC1=CC=CC=C1)OC1=CC=CC=C1	1.39	ASMQGLCHMVWBQR-UHFFFAOYSA-N	DTXSID1048207	LC-ESIpos	251.047	10.8
N-Ethyl-o-toluenesulfonamide	CCNS(=O)(=O)C1=CC=CC=C1C	1.56	NATWUQFQFMZVMT-UHFFFAOYSA-N	DTXSID5052416	LC-ESIpos	200.074	8.6
2-(Methylthio)benzothiazole	CSC1=NC2=CC=CC=C2S1	2.87	UTBVIMLZIRIFFR-UHFFFAOYSA-N	DTXSID70274236	LC-ESIpos	182.009	11
Methylchloroisothiazolinone	CN1SC(Cl)=CC1=O	1.12	DHNRXBZYEKSXIM-UHFFFAOYSA-N	DTXSID9034286	LC-ESIpos	149.977	2.1
4-Hydroxybenzotriazole	OC1=C2N=NNC2=CC=C1	1.09	JMTMSDXUXJISAY-UHFFFAOYSA-N	DTXSID90374722	LC-ESIpos	136.051	1.5
4,4'-Methylene-bis(2-methyl aniline)	CC1=C(N)C=CC(CC2=CC(C)=C(N)C=C2)=C1	2.64	WECDUOXQLAIPQW-UHFFFAOYSA-N	DTXSID5020867	LC-ESIpos	227.154	1.1
4,4'-Thiodianiline	NC1=CC=C(SC2=CC=C(N)C=C2)C=C1	1.89	ICNFHJVPAJKPHW-UHFFFAOYSA-N	DTXSID9021344	LC-ESIpos	217.079	2.4
Michler's ketone	CN(C)C1=CC=C(C=C1)C(=O)C1=CC=C(C=C1)N(C)C	3.58	VVBLNCFGVYUYGU-UHFFFAOYSA-N	DTXSID2020894	LC-ESIpos	269.165	12
Benzothiazole	S1C=NC2=CC=CC=C12	2.09	IOJUPLGTWVMSFF-UHFFFAOYSA-N	DTXSID7024586	LC-ESIpos	136.022	8
Desphenyl chloridazon	NC1=C(Cl)C(=O)NN=C1	-0.63	FEWPCPCEGBPTAL-UHFFFAOYSA-N	DTXSID50212792	LC-ESIpos	146.012	0.7
2,6-Dichlorobenzamide	NC(=O)C1=C(Cl)C=CC=C1Cl	1.28	JHSPCUHPSIUQRB-UHFFFAOYSA-N	DTXSID7022170	LC-ESIpos	189.982	2
3,4-Dichlorophenylurea	NC(=O)NC1=CC(Cl)=C(Cl)C=C1	2.5	CYESCLHCWJKRKM-UHFFFAOYSA-N	DTXSID2041468	LC-ESIpos	204.993	9.2
4-Isopropylaniline	CC(C)C1=CC=C(N)C=C1	2.24	LRTFPLFDLJYEKT-UHFFFAOYSA-N	DTXSID20243932	LC-ESIpos	136.112	2.1
Lidocaine	CCN(CC)CC(=O)NC1=C(C)C=CC=C1C	2.33	NNJVILVZKWQKPM-UHFFFAOYSA-N	DTXSID1045166	LC-ESIpos	235.18	1.1
2,6-Xylidine	CC1=CC=CC(C)=C1N	1.64	UFFBMTHBGFGIHF-UHFFFAOYSA-N	DTXSID8026307	LC-ESIpos	105.07	1.7
Tramadol	COC1=CC=CC(=C1)[C@@]1(O)CCCC[C@@H]1CN(C)C	2.54	TVYLLZQTGLZFBW-ZBFHGGJFSA-N	DTXSID90858931	LC-ESIpos	264.196	3.6
Mycophenolic acid	COC1=C(C)C2=C(C(=O)OC2)C(O)=C1C\C=C(/C)CCC(O)=O	3.43	HPNSFSBZBAHARI-RUDMXATFSA-N	DTXSID4041070	LC-ESIpos	321.133	10.8
Dimethylaminophenazone	CN(C)C1=C(C)N(C)N(C1=O)C1=CC=CC=C1	1.1	RMMXTBMQSGEXHJ-UHFFFAOYSA-N	DTXSID7020504	LC-ESIpos	232.144	0.9
Methotrexate	CN(CC1=NC2=C(N=C1)N=C(N)N=C2N)C1=CC=C(C=C1)C(=O)N[C@@H](CCC(O)=O)C(O)=O	-0.56	FBOZXECLQNJBKD-ZDUSSCGKSA-N	DTXSID4020822	LC-ESIpos	455.179	5
Icaridin	CCC(C)OC(=O)N1CCCCC1CCO	1.87	QLHULAHOXSSASE-UHFFFAOYSA-N	DTXSID0034227	LC-ESIpos	230.175	10.6
Cotinine	CN1[C@@H](CCC1=O)C1=CC=CN=C1	0.17	UIKROCXWUNQSPJ-VIFPVBQESA-N	DTXSID1047576	LC-ESIpos	177.102	0.5
Lincomycin	CCC[C@@H]1C[C@H](N(C)C1)C(=O)N[C@H]([C@@H](C)O)[C@H]1O[C@H](SC)[C@H](O)[C@@H](O)[C@H]1O	0.63	OJMMVQQUTAEWLP-KIDUDLJLSA-N	DTXSID3023215	LC-ESIpos	407.221	1
Trimethoprim	COC1=CC(CC2=C(N)N=C(N)N=C2)=CC(OC)=C1OC	1.12	IEDVJHCEMCRBQM-UHFFFAOYSA-N	DTXSID3023712	LC-ESIpos	291.145	1.7
4-Formyl-antipyrine	CN1N(C(=O)C(C=O)=C1C)C1=CC=CC=C1	0.05	QFYZFYDOEJZMDX-UHFFFAOYSA-N	DTXSID10241720	LC-ESIpos	217.097	3.1
Crotamiton	CCN(C(=O)\C=C\C)C1=CC=CC=C1C	2.35	DNTGGZPQPQTDQF-XBXARRHUSA-N	DTXSID101256463	LC-ESIpos	204.138	11
10,11-Dihydro-10,11-dihydroxycarbamazepine	NC(=O)N1C2=CC=CC=C2C(O)C(O)C2=CC=CC=C12	0.45	PRGQOPPDPVELEG-UHFFFAOYSA-N	DTXSID30891504	LC-ESIpos	271.108	7.9
Quinoxyfen	FC1=CC=C(OC2=C3C(Cl)=CC(Cl)=CC3=NC=C2)C=C1	5.62	WRPIRSINYZBGPK-UHFFFAOYSA-N	DTXSID2034881	LC-ESIpos	308.004	13.5
Cetirizine	OC(=O)COCCN1CCN(CC1)C(C1=CC=CC=C1)C1=CC=C(Cl)C=C1	2.52	ZKLPARSLTMPFCP-UHFFFAOYSA-N	DTXSID4022787	LC-ESIpos	389.163	10
2-Hydroxycarbamazepine	NC(=O)N1C2=CC=CC=C2C=CC2=CC(O)=CC=C12	2.01	VPZIYMMSJFWLSP-UHFFFAOYSA-N	DTXSID20218201	LC-ESIpos	253.097	8.4
10,11-Dihydro-10-hydroxycarbamazepine	NC(=O)N1C2=CC=CC=C2C(O)CC2=C1C=CC=C2	1.41	BMPDWHIDQYTSHX-UHFFFAOYSA-N	DTXSID50865484	LC-ESIpos	255.113	8.2
Amantadine	NC12CC3CC(CC(C3)C1)C2	2.54	DKNWSYNQZKUICI-UHFFFAOYSA-N	DTXSID8022117	LC-ESIpos	152.143	1.3
Clomazone	CC1(C)CON(CC2=CC=CC=C2Cl)C1=O	2.36	KIEDNEWSYUYDSN-UHFFFAOYSA-N	DTXSID1032355	LC-ESIpos	240.079	10.7
Methiocarb	CNC(=O)OC1=CC(C)=C(SC)C(C)=C1	2.86	YFBPRJGDJKVWAH-UHFFFAOYSA-N	DTXSID3032626	LC-ESIpos	226.09	11
Pendimethalin	CCC(CC)NC1=C(C(C)=C(C)C=C1[N+]([O-])=O)[N+]([O-])=O	4.83	CHIFOSRWCNZCFN-UHFFFAOYSA-N	DTXSID7024245	LC-ESIpos	282.145	13.8
Boscalid	ClC1=CC=C(C=C1)C1=CC=CC=C1NC(=O)C1=CC=CN=C1Cl	4.69	WYEMLYFITZORAB-UHFFFAOYSA-N	DTXSID6034392	LC-ESIpos	343.04	11.3
Prothioconazole-desthio	OC(CN1C=NC=N1)(CC1=CC=CC=C1Cl)C1(Cl)CC1	3.06	HHUQPWODPBDTLI-UHFFFAOYSA-N	DTXSID3044338	LC-ESIpos	312.066	11.9
Sotalol	CC(C)NCC(O)C1=CC=C(NS(C)(=O)=O)C=C1	0.29	ZBMZVLHSJCTVON-UHFFFAOYSA-N	DTXSID0023589	LC-ESIpos	273.127	0.7
N-Formyl-4-aminoantipyrine	CN1N(C(=O)C(NC=O)=C1C)C1=CC=CC=C1	-0.25	WSJBSKRPKADYRQ-UHFFFAOYSA-N	DTXSID10168241	LC-ESIpos	232.108	2.7
Genistein	OC1=CC=C(C=C1)C1=COC2=CC(O)=CC(O)=C2C1=O	2.63	TZBJGXHYKVUXJN-UHFFFAOYSA-N	DTXSID5022308	LC-ESIpos	271.06	9.8
Daidzein	OC1=CC=C(C=C1)C1=COC2=C(C=CC(O)=C2)C1=O	2.91	ZQSIJRDFPHDXIC-UHFFFAOYSA-N	DTXSID9022310	LC-ESIpos	255.065	9.1
Bisphenol S	OC1=CC=C(C=C1)S(=O)(=O)C1=CC=C(O)C=C1	1.81	VPWNQTHUCYMVMZ-UHFFFAOYSA-N	DTXSID3022409	LC-ESIpos	251.037	7.4
Flurtamone	CNC1=C(C(=O)C(O1)C1=CC=CC=C1)C1=CC=CC(=C1)C(F)(F)F	3.9	NYRMIJKDBAQCHC-UHFFFAOYSA-N	DTXSID5058228	LC-ESIpos	334.105	11.2
Gabapentin	NCC1(CC(O)=O)CCCCC1	1.1	UGJMXCAKCUNAIE-UHFFFAOYSA-N	DTXSID0020074	LC-ESIpos	172.133	0.8
Picolinafen	FC1=CC=C(NC(=O)C2=NC(OC3=CC=CC(=C3)C(F)(F)F)=CC=C2)C=C1	3.84	CWKFPEBMTGKLKX-UHFFFAOYSA-N	DTXSID8044339	LC-ESIpos	377.091	13.7
Finasteride	CC(C)(C)NC(=O)[C@H]1CC[C@H]2[C@@H]3CC[C@H]4NC(=O)C=C[C@]4(C)[C@H]3CC[C@]12C	3.01	DBEPLOCGEIEOCV-WSBQPABSSA-N	DTXSID3020625	LC-ESIpos	373.285	11.8
Diphenhydramine	CN(C)CCOC(C1=CC=CC=C1)C1=CC=CC=C1	3.71	ZZVUWRFHKOJYTH-UHFFFAOYSA-N	DTXSID4022949	LC-ESIpos	256.17	7.4
Acetyl-sulfamethoxazole	CC(=O)NC1=CC=C(C=C1)S(=O)(=O)NC1=NOC(C)=C1	1.06	GXPIUNZCALHVBA-UHFFFAOYSA-N	DTXSID8049044	LC-ESIpos	296.07	7.5
Citalopram	CN(C)CCCC1(OCC2=CC(=CC=C12)C#N)C1=CC=C(F)C=C1	3.39	WSEQXVZVJXJVFP-UHFFFAOYSA-N	DTXSID8022826	LC-ESIpos	325.171	7.8
4-Chloroaniline	NC1=CC=C(Cl)C=C1	1.79	QSNSCYSYFYORTR-UHFFFAOYSA-N	DTXSID9020295	LC-ESIpos	128.026	1.2
Amiodarone	CCCCC1=C(C(=O)C2=CC(I)=C(OCCN(CC)CC)C(I)=C2)C2=CC=CC=C2O1	7.36	IYIKLHRQXLHMJQ-UHFFFAOYSA-N	DTXSID7022592	LC-ESIpos	646.031	11.8
Amitriptyline	CN(C)CCC=C1C2=CC=CC=C2CCC2=CC=CC=C12	4.72	KRMDCWKBEZIMAB-UHFFFAOYSA-N	DTXSID7022594	LC-ESIpos	278.19	8.8
Atorvastatin	CC(C)C1=C(C(=O)NC2=CC=CC=C2)C(=C(N1CCC(O)CC(O)CC(O)=O)C1=CC=C(F)C=C1)C1=CC=CC=C1	4.36	XUKUURHRXDUEBC-UHFFFAOYSA-N	DTXSID8029868	LC-ESIpos	559.26	12.3
Azelastine	CN1CCCC(CC1)N1N=C(CC2=CC=C(Cl)C=C2)C2=CC=CC=C2C1=O	4.3	MBUVEWMHONZEQD-UHFFFAOYSA-N	DTXSID6022638	LC-ESIpos	382.168	9
Azithromycin	CCC1OC(=O)C(C)C(OC2CC(C)(OC)C(O)C(C)O2)C(C)C(OC2OC(C)CC(C2O)N(C)C)C(C)(O)CC(C)CN(C)C(C)C(O)C1(C)O	3.29	MQTOSJVFKKJCRP-UHFFFAOYSA-N	DTXSID8030760	LC-ESIpos	749.516	7.3
Bisoprolol	CC(C)NCC(O)COC1=CC=C(COCCOC(C)C)C=C1	2.21	VHYCDWMUTMEGQY-UHFFFAOYSA-N	DTXSID6022682	LC-ESIpos	326.233	7.3
Bupropion	CC(NC(C)(C)C)C(=O)C1=CC(Cl)=CC=C1	3.08	SNPPWIUOZRMYNY-UHFFFAOYSA-N	DTXSID7022706	LC-ESIpos	240.115	5.7
Desloratadine	ClC1=CC2=C(C=C1)C(=C1CCNCC1)C1=C(CC2)C=CC=N1	4.8	JAUOIFJMECXRGI-UHFFFAOYSA-N	DTXSID1044196	LC-ESIpos	311.131	6.1
Duloxetine	CNCCC(OC1=C2C=CC=CC2=CC=C1)C1=CC=CS1	4.03	ZEUITGRIYCTCEM-UHFFFAOYSA-N	DTXSID40861238	LC-ESIpos	298.126	8.9
EDDP	C\C=C1/N(C)C(C)CC1(C1=CC=CC=C1)C1=CC=CC=C1	4.91	AJRJPORIQGYFMT-PVOVUMCXSA-N	DTXSID30880953	LC-ESIpos	278.19	8.8
Fluconazole	OC(CN1C=NC=N1)(CN1C=NC=N1)C1=C(F)C=C(F)C=C1	0.7	RFHAOTPXVQNOHP-UHFFFAOYSA-N	DTXSID3020627	LC-ESIpos	307.111	7
Glibenclamide	COC1=C(C=C(Cl)C=C1)C(=O)NCCC1=CC=C(C=C1)S(=O)(=O)NC(=O)NC1CCCCC1	3.79	ZNNLBTZKUZBEKO-UHFFFAOYSA-N	DTXSID0037237	LC-ESIpos	494.151	12.1
Glimepiride	CCC1=C(C)CN(C(=O)NCCC2=CC=C(C=C2)S(=O)(=O)NC(=O)NC2CCC(C)CC2)C1=O	3.17	WIGIZIANZCJQQY-UHFFFAOYSA-N	DTXSID20861130	LC-ESIpos	491.232	12.5
Ketamine	CNC1(CCCCC1=O)C1=CC=CC=C1Cl	2.12	YQEZLKZALYSWHR-UHFFFAOYSA-N	DTXSID8023187	LC-ESIpos	238.099	2.3
Loperamide	CN(C)C(=O)C(CCN1CCC(O)(CC1)C1=CC=C(Cl)C=C1)(C1=CC=CC=C1)C1=CC=CC=C1	4.47	RDOIQAHITMMDAJ-UHFFFAOYSA-N	DTXSID6045165	LC-ESIpos	477.23	9.8
Lorazepam	OC1N=C(C2=CC=CC=C2Cl)C2=C(NC1=O)C=CC(Cl)=C2	2.49	DIWRORZWFLOCLC-UHFFFAOYSA-N	DTXSID7023225	LC-ESIpos	321.019	10.3
Memantine	CC12CC3CC(C)(C1)CC(N)(C3)C2	3.48	BUGYDGFZZOZRHP-UHFFFAOYSA-N	DTXSID5045174	LC-ESIpos	180.175	6.9
Miconazole	ClC1=CC(Cl)=C(COC(CN2C=CN=C2)C2=C(Cl)C=C(Cl)C=C2)C=C1	6.2	BYBLEWFAAKGYCD-UHFFFAOYSA-N	DTXSID6023319	LC-ESIpos	414.993	10.8
Mirtazapine	CN1CCN2C(C1)C1=CC=CC=C1CC1=C2N=CC=C1	3.01	RONZAEMNMFQXRA-UHFFFAOYSA-N	DTXSID0023325	LC-ESIpos	266.165	2.8
Norfloxacin	CCN1C=C(C(O)=O)C(=O)C2=CC(F)=C(C=C12)N1CCNCC1	-0.57	OGJPXUAPXNRGGI-UHFFFAOYSA-N	DTXSID7037680	LC-ESIpos	320.14	4.3
Oxazepam	OC1N=C(C2=CC=CC=C2)C2=C(NC1=O)C=CC(Cl)=C2	2.06	ADIMAYPTOBDMTL-UHFFFAOYSA-N	DTXSID1021087	LC-ESIpos	287.058	10.2
Promethazin	CC(CN1C2=CC=CC=C2SC2=CC=CC=C12)N(C)C	4.58	PWWVAXIEGOYWEE-UHFFFAOYSA-N	DTXSID7023518	LC-ESIpos	285.142	8.5
Risperidone	CC1=C(CCN2CCC(CC2)C2=NOC3=C2C=CC(F)=C3)C(=O)N2CCCCC2=N1	2.6	RAPZEAPATHNIPO-UHFFFAOYSA-N	DTXSID8045193	LC-ESIpos	411.219	7.1
Sertraline	CN[C@H]1CC[C@@H](C2=CC=C(Cl)C(Cl)=C2)C2=CC=CC=C12	5.18	VGKDLMBJGBXTGI-SJCJKPOMSA-N	DTXSID6023577	LC-ESIpos	306.081	9.4
Telmisartan	CCCC1=NC2=C(C)C=C(C=C2N1CC1=CC=C(C=C1)C1=CC=CC=C1C(O)=O)C1=NC2=CC=CC=C2N1C	7	RMMXLENWKUUMAY-UHFFFAOYSA-N	DTXSID8023636	LC-ESIpos	515.244	10.4
Temazepam	CN1C2=CC=C(Cl)C=C2C(=NC(O)C1=O)C1=CC=CC=C1	2.11	SEQDDYPDSLOBDC-UHFFFAOYSA-N	DTXSID8021309	LC-ESIpos	301.074	10.5
o-Toluidine	CC1=C(N)C=CC=C1	1.47	RNVCVTLRINQCPJ-UHFFFAOYSA-N	DTXSID1026164	LC-ESIpos	108.081	0.7
N-Methyl-2-pyrrolidone	CN1CCCC1=O	-0.34	SECXISVLQFMRJM-UHFFFAOYSA-N	DTXSID6020856	LC-ESIpos	100.076	0.9
Dicyclohexylphthalate	O=C(OC1CCCCC1)C1=CC=CC=C1C(=O)OC1CCCCC1	5.32	VOWAEIGWURALJQ-UHFFFAOYSA-N	DTXSID5025021	LC-ESIpos	331.19	14.2
Triethylphosphate	CCOP(=O)(OCC)OCC	1.02	DQWPFSLDHJDLRL-UHFFFAOYSA-N	DTXSID8026228	LC-ESIpos	183.078	7.8
Tris(2-ethylhexl)phosphate	CCCCC(CC)COP(=O)(OCC(CC)CCCC)OCC(CC)CCCC	8.96	GTVWRXDRKAHEAD-UHFFFAOYSA-N	DTXSID0021414	LC-ESIpos	435.36	16.3
Tricresylphosphate	CC1=CC=C(OP(=O)(OC2=CC=C(C)C=C2)OC2=CC=C(C)C=C2)C=C1	5	BOSMZFBHAYFUBJ-UHFFFAOYSA-N	DTXSID5052676	LC-ESIpos	369.125	14
Bis(2-ethylhexyl)phosphate	CCCCC(CC)COP(O)(=O)OCC(CC)CCCC	5.13	SEGLCEQVOFDUPX-UHFFFAOYSA-N	DTXSID1027134	LC-ESIpos	323.235	16.3
Fenthion	COP(=S)(OC)OC1=CC=C(SC)C(C)=C1	3.8	PNVJTZOFSHSLTO-UHFFFAOYSA-N	DTXSID8020620	LC-ESIpos	279.027	11.2
Di-n-butyl phosphate	CCCCOP(O)(=O)OCCCC	1.51	JYFHYPJRHGVZDY-UHFFFAOYSA-N	DTXSID3040728	LC-ESIpos	211.109	13
Propamocarb	CCCOC(=O)NCCCN(C)C	1.15	WZZLDXDUQPOXNW-UHFFFAOYSA-N	DTXSID1040295	LC-ESIpos	189.16	0.5
Prosulfuron	COC1=NC(C)=NC(NC(=O)NS(=O)(=O)C2=CC=CC=C2CCC(F)(F)F)=N1	2.79	LTUNNEGNEKBSEH-UHFFFAOYSA-N	DTXSID9034868	LC-ESIpos	420.095	11.3
Acetochlor	CCOCN(C(=O)CCl)C1=C(C)C=CC=C1CC	2.99	VTNQPKFIQCLBDU-UHFFFAOYSA-N	DTXSID8023848	LC-ESIpos	270.126	11.8
2-Hydroxyatrazine	CCNC1=NC(O)=NC(NC(C)C)=N1	2.71	NFMIMWNQWAWNDW-UHFFFAOYSA-N	DTXSID6037807	LC-ESIpos	198.135	1.7
Omethoate	CNC(=O)CSP(=O)(OC)OC	-0.39	PZXOQEXFMJCDPG-UHFFFAOYSA-N	DTXSID4037580	LC-ESIpos	214.03	1
Triadimenol	CC(C)(C)C(O)C(OC1=CC=C(Cl)C=C1)N1C=NC=N1	3.05	BAZVSMNPJJMILC-UHFFFAOYSA-N	DTXSID0032493	LC-ESIpos	296.116	11.5
Ethylenethiourea	S=C1NCCN1	-0.52	PDQAZBWRQCGBEV-UHFFFAOYSA-N	DTXSID5020601	LC-ESIpos	103.032	0.6
Methomyl	CNC(=O)O\N=C(/C)SC	0.55	UHXUZOCRWCRNSJ-QPJJXVBHSA-N	DTXSID60860187	LC-ESIpos	163.054	2.1
Abamectin	CC[C@H](C)[C@H]1O[C@@]2(C[C@@H]3C[C@@H](C\C=C(C)\[C@@H](O[C@H]4C[C@H](OC)[C@@H](O[C@H]5C[C@H](OC)[C@@H](O)[C@H](C)O5)[C@H](C)O4)[C@@H](C)\C=C\C=C4/CO[C@@H]5[C@H](O)C(C)=C[C@@H](C(=O)O3)[C@]45O)O2)C=C[C@@H]1C	5.94	RRZXIRBKKLTSOM-XPNPUAGNSA-N	DTXSID9058238	LC-ESIpos	873.499	14.7
DCOIT	CCCCCCCCN1SC(Cl)=C(Cl)C1=O	4.43	PORQOHRXAJJKGK-UHFFFAOYSA-N	DTXSID5032315	LC-ESIpos	282.048	13.5
Benzidine	NC1=CC=C(C=C1)C1=CC=C(N)C=C1	1.47	HFACYLZERDEVSX-UHFFFAOYSA-N	DTXSID2020137	LC-ESIpos	185.107	0.5
3,3'-Dimethylbenzidine	CC1=CC(=CC=C1N)C1=CC=C(N)C(C)=C1	2.4	NUIURNJTPRWVAP-UHFFFAOYSA-N	DTXSID5024059	LC-ESIpos	213.139	1.1
1-Naphthylamine	NC1=C2C=CC=CC2=CC=C1	2.3	RUFPHBVGCFYCNW-UHFFFAOYSA-N	DTXSID7020920	LC-ESIpos	144.081	2.9
2-Amino-3,8-dimethylimidazo-[4,5-f]quinoxaline (MeIQx)	CN1C(N)=NC2=C1C=CC1=NC=C(C)N=C21	1.24	DVCCCQNKIYNAKB-UHFFFAOYSA-N	DTXSID1020801	LC-ESIpos	214.109	1.8
2-Amino-1-methyl-6-phenylimidazo[4,5-b]pyridine (PhIP)	CN1C(N)=NC2=NC=C(C=C12)C1=CC=CC=C1	2.05	UQVKZNNCIHJZLS-UHFFFAOYSA-N	DTXSID3037628	LC-ESIpos	225.113	5.8
Metobromuron	CON(C)C(=O)NC1=CC=C(Br)C=C1	2.29	WLFDQEVORAMCIM-UHFFFAOYSA-N	DTXSID6042157	LC-ESIpos	259.008	9.7
Metconazole	CC1(C)CCC(CC2=CC=C(Cl)C=C2)C1(O)CN1C=NC=N1	3.74	XWPZUHJBOLQNMN-UHFFFAOYSA-N	DTXSID4034497	LC-ESIpos	320.152	12.5
Bosentan	COC1=CC=CC=C1OC1=C(NS(=O)(=O)C2=CC=C(C=C2)C(C)(C)C)N=C(N=C1OCCO)C1=NC=CC=N1	3.53	GJPICJJJRGTNOD-UHFFFAOYSA-N	DTXSID7046627	LC-ESIpos	552.191	12
Celecoxib	CC1=CC=C(C=C1)C1=CC(=NN1C1=CC=C(C=C1)S(N)(=O)=O)C(F)(F)F	3.24	RZEKVGVHFLEQIL-UHFFFAOYSA-N	DTXSID0022777	LC-ESIpos	382.083	12
Efavirenz	FC(F)(F)C1(OC(=O)NC2=C1C=C(Cl)C=C2)C#CC1CC1	4.38	XPOQHMRABVBWPR-UHFFFAOYSA-N	DTXSID00861416	LC-ESIpos	316.035	12.3
Fluvoxamine	COCCCCC(=NOCCN)C1=CC=C(C=C1)C(F)(F)F	3.04	CJOFXWAVKWHTFT-UHFFFAOYSA-N	DTXSID70860673	LC-ESIpos	319.163	9.1
L-Thyroxine	N[C@@H](CC1=CC(I)=C(OC2=CC(I)=C(O)C(I)=C2)C(I)=C1)C(O)=O	4.8	XUIIKFGFIJCVMT-LBPRGKRZSA-N	DTXSID8023214	LC-ESIpos	777.694	11
Losartan	CCCCC1=NC(Cl)=C(CO)N1CC1=CC=C(C=C1)C1=CC=CC=C1C1=NNN=N1	3.58	PSIFNNKUMBGKDQ-UHFFFAOYSA-N	DTXSID7023227	LC-ESIpos	423.169	10.8
Mebeverine	CCN(CCCCOC(=O)C1=CC(OC)=C(OC)C=C1)C(C)CC1=CC=C(OC)C=C1	5.2	VYVKHNNGDFVQGA-UHFFFAOYSA-N	DTXSID6023238	LC-ESIpos	430.259	8.7
Ondansetron	CN1C2=C(C3=CC=CC=C13)C(=O)C(CN1C=CN=C1C)CC2	2.79	FELGMEQIXOGIFQ-UHFFFAOYSA-N	DTXSID8023393	LC-ESIpos	294.16	6.2
Pioglitazone	CCC1=CN=C(CCOC2=CC=C(CC3SC(=O)NC3=O)C=C2)C=C1	2.58	HYAFETHFCAUJAY-UHFFFAOYSA-N	DTXSID3037129	LC-ESIpos	357.127	8
Ropinirole	CCCN(CCC)CCC1=C2CC(=O)NC2=CC=C1	3.21	UHSKFQJFRQCDBE-UHFFFAOYSA-N	DTXSID8045195	LC-ESIpos	261.196	1.8
Valsartan	CCCCC(=O)N(CC1=CC=C(C=C1)C1=CC=CC=C1C1=NNN=N1)C(C(C)C)C(O)=O	3.87	ACWBQPMHZXGDFX-UHFFFAOYSA-N	DTXSID30861343	LC-ESIpos	436.234	11.8
Vardenafil	CCCC1=NC(C)=C2N1NC(=NC2=O)C1=C(OCC)C=CC(=C1)S(=O)(=O)N1CCN(CC)CC1	2.12	SECKRCOLJRRGGV-UHFFFAOYSA-N	DTXSID3048318	LC-ESIpos	489.228	8.5
Ziprasidone	ClC1=C(CCN2CCN(CC2)C2=NSC3=CC=CC=C23)C=C2CC(=O)NC2=C1	4.08	MVWVFYHBGMAFLY-UHFFFAOYSA-N	DTXSID4023753	LC-ESIpos	413.12	8.2
Terbinafine	CN(C\C=C\C#CC(C)(C)C)CC1=CC=CC2=CC=CC=C12	6.01	DOMXUEMWDBAQBQ-WEVVVXLNSA-N	DTXSID2023640	LC-ESIpos	292.206	9.8
Clopidogrel	COC(=O)C(N1CCC2=C(C1)C=CS2)C1=CC=CC=C1Cl	4.21	GKTWGGQPFAXNFI-UHFFFAOYSA-N	DTXSID70861221	LC-ESIpos	322.066	11.2
Clozapine	CN1CCN(CC1)C1=NC2=C(NC3=CC=CC=C13)C=CC(Cl)=C2	3.11	QZUDBNBUXVUHMW-UHFFFAOYSA-N	DTXSID5022855	LC-ESIpos	327.137	7
Indometacin	COC1=CC2=C(C=C1)N(C(=O)C1=CC=C(Cl)C=C1)C(C)=C2CC(O)=O	4.02	CGIGDMFJXJATDK-UHFFFAOYSA-N	DTXSID9020740	LC-ESIpos	358.084	12.2
Benalaxyl	COC(=O)[C@H](C)N(C(=O)CC1=CC=CC=C1)C1=C(C)C=CC=C1C	3.96	CJPQIRJHIZUAQP-INIZCTEOSA-N	DTXSID20243159	LC-ESIpos	326.175	12.5
Tamoxifen	CC\C(=C(/C1=CC=CC=C1)C1=CC=C(OCCN(C)C)C=C1)C1=CC=CC=C1	6.82	NKANXQFJJICGDU-QPLCGJKRSA-N	DTXSID1034187	LC-ESIpos	372.232	11.1
4-Hydroxytamoxifen	CCC(=C(C1=CC=C(O)C=C1)C1=CC=C(OCCN(C)C)C=C1)C1=CC=CC=C1	6.44	TXUZVZSFRXZGTL-UHFFFAOYSA-N	DTXSID3037094	LC-ESIpos	388.227	10.3
Pentoxifylline	CN1C=NC2=C1C(=O)N(CCCCC(C)=O)C(=O)N2C	0.54	BYPFEZZEUUWMEJ-UHFFFAOYSA-N	DTXSID7023437	LC-ESIpos	279.145	7.9
Anastrozole	CC(C)(C#N)C1=CC(=CC(CN2C=NC=N2)=C1)C(C)(C)C#N	2.68	YBBLVLTVTVSKRW-UHFFFAOYSA-N	DTXSID9022607	LC-ESIpos	294.171	9.1
Flumequine	CC1CCC2=C3N1C=C(C(O)=O)C(=O)C3=CC(F)=C2	1.61	DPSPPJIUMHPXMA-UHFFFAOYSA-N	DTXSID5045623	LC-ESIpos	262.087	9.2
Propanil	CCC(=O)NC1=CC(Cl)=C(Cl)C=C1	3.34	LFULEKSKNZEWOE-UHFFFAOYSA-N	DTXSID8022111	LC-ESIpos	218.013	10.8
Enalapril	CCOC(=O)[C@H](CCC1=CC=CC=C1)N[C@@H](C)C(=O)N1CCC[C@H]1C(O)=O	2	GBXSMTUPTTWBMN-XIRDDKMYSA-N	DTXSID5022982	LC-ESIpos	377.207	8.2
Acetamiprid	CN(CC1=CC=C(Cl)N=C1)C(C)=NC#N	1.06	WCXDHFDTOYPNIE-UHFFFAOYSA-N	DTXSID901015148	LC-ESIpos	223.075	6.8
Mebendazole	COC(=O)NC1=NC2=C(N1)C=C(C=C2)C(=O)C1=CC=CC=C1	2.76	OPXLLQIJSORQAM-UHFFFAOYSA-N	DTXSID4040682	LC-ESIpos	296.103	9.7
Albendazole	CCCSC1=CC2=C(NC(NC(=O)OC)=N2)C=C1	3.11	HXHWSAZORRCQMX-UHFFFAOYSA-N	DTXSID0022563	LC-ESIpos	266.096	9.3
Terbuthylazine-2-hydroxy	CCNC1=NC(=O)N=C(NC(C)(C)C)N1	-0.39	OYTCZOJKXCTBHG-UHFFFAOYSA-N	DTXSID20216888	LC-ESIpos	212.151	5.1
Tetraglyme	COCCOCCOCCOCCOC	-0.33	ZUHZGEOKBKGPSW-UHFFFAOYSA-N	DTXSID7044396	LC-ESIpos	223.154	5.9
Raloxifene	OC1=CC=C(C=C1)C1=C(C(=O)C2=CC=C(OCCN3CCCCC3)C=C2)C2=C(S1)C=C(O)C=C2	5.57	GZUITABIAKMVPG-UHFFFAOYSA-N	DTXSID3023550	LC-ESIpos	474.173	8.7
Clofibrate	CCOC(=O)C(C)(C)OC1=CC=C(Cl)C=C1	3.52	KNHUKKLJHYUCFP-UHFFFAOYSA-N	DTXSID3020336	LC-ESIpos	243.078	10.7
Chlorpropham	CC(C)OC(=O)NC1=CC(Cl)=CC=C1	3.32	CWJSHJJYOPWUGX-UHFFFAOYSA-N	DTXSID7020764	LC-ESIpos	214.063	11.3
Carbaryl	CNC(=O)OC1=C2C=CC=CC2=CC=C1	2.44	CVXBEEMKQHEXEN-UHFFFAOYSA-N	DTXSID9020247	LC-ESIpos	202.086	9.1
Clonidine	ClC1=CC=CC(Cl)=C1NC1=NCCN1	1.8	GJSURZIOUXUGAL-UHFFFAOYSA-N	DTXSID6022846	LC-ESIpos	230.025	0.9
Tetracain	CCCCNC1=CC=C(C=C1)C(=O)OCCN(C)C	3.3	GKCBAIGFKIBETG-UHFFFAOYSA-N	DTXSID1043883	LC-ESIpos	265.191	7.3
Picoxystrobin	CO\C=C(\C(=O)OC)C1=CC=CC=C1COC1=CC=CC(=N1)C(F)(F)F	3.84	IBSNKSODLGJUMQ-SDNWHVSQSA-N	DTXSID9047542	LC-ESIpos	368.11	12.4
2-Oxindole	O=C1CC2=CC=CC=C2N1	1.09	JYGFTBXVXVMTGB-UHFFFAOYSA-N	DTXSID80870389	LC-ESIpos	134.06	4.4
4-(Dimethylamino)pyridine	CN(C)C1=CC=NC=C1	1.26	VHYFNPMBLIVWCW-UHFFFAOYSA-N	DTXSID0044369	LC-ESIpos	123.092	0.5
Theophyllin	CN1C2=C(NC=N2)C(=O)N(C)C1=O	0.13	ZFXYFBGIUFBOJW-UHFFFAOYSA-N	DTXSID5021336	LC-ESIpos	181.072	1.8
Lamotrigine	NC1=NC(N)=C(N=N1)C1=C(Cl)C(Cl)=CC=C1	1.68	PYZRQGJRPPTADH-UHFFFAOYSA-N	DTXSID2023195	LC-ESIpos	256.015	3.1
5-Chlorobenzotriazole	ClC1=CC2=NNN=C2C=C1	1.97	PZBQVZFITSVHAW-UHFFFAOYSA-N	DTXSID0047450	LC-ESIpos	154.017	7.3
Quinoline N-oxide	[O-][N+]1=CC=CC2=CC=CC=C12	0.5	GIIWGCBLYNDKBO-UHFFFAOYSA-N	DTXSID00167107	LC-ESIpos	146.06	2.7
Ifosfamide	ClCCNP1(=O)OCCCN1CCCl	0.68	HOMGKSMUEGBAAB-UHFFFAOYSA-N	DTXSID7020760	LC-ESIpos	261.032	7.5
Sulfathiazole	NC1=CC=C(C=C1)S(=O)(=O)NC1=NC=CS1	0.42	JNMRHUJNCSQMMB-UHFFFAOYSA-N	DTXSID8026068	LC-ESIpos	256.021	1.7
Bupirimate	CCCCC1=C(C)N=C(NCC)N=C1OS(=O)(=O)N(C)C	2.64	DSKJPMWIHSOYEA-UHFFFAOYSA-N	DTXSID6041688	LC-ESIpos	317.164	11
Clothianidin	CN\C(NCC1=CN=C(Cl)S1)=N/[N+]([O-])=O	-0.03	PGOOBECODWQEAB-UHFFFAOYSA-N	DTXSID2034465	LC-ESIpos	250.016	5.5
Cyromazine	NC1=NC(NC2CC2)=NC(N)=N1	0.24	LVQDKIWDGQRHTE-UHFFFAOYSA-N	DTXSID6023999	LC-ESIpos	167.104	0.5
Difenoconazole	CC1COC(CN2C=NC=N2)(O1)C1=C(Cl)C=C(OC2=CC=C(Cl)C=C2)C=C1	4	BQYJATMQXGBDHF-UHFFFAOYSA-N	DTXSID4032372	LC-ESIpos	406.072	12.9
Diflubenzuron	FC1=CC=CC(F)=C1C(=O)NC(=O)NC1=CC=C(Cl)C=C1	3.85	QQQYTWIFVNKMRW-UHFFFAOYSA-N	DTXSID1024049	LC-ESIpos	311.039	12
Dodemorph	CC1CN(CC(C)O1)C1CCCCCCCCCCC1	5.65	JMXKCYUTURMERF-UHFFFAOYSA-N	DTXSID5041019	LC-ESIpos	282.279	9
Fenoxycarb	CCOC(=O)NCCOC1=CC=C(OC2=CC=CC=C2)C=C1	3.91	HJUFTIJOISQSKQ-UHFFFAOYSA-N	DTXSID7032393	LC-ESIpos	302.139	12.2
Fenpropidin	CC(CN1CCCCC1)CC1=CC=C(C=C1)C(C)(C)C	5.72	MGNFYQILYYYUBS-UHFFFAOYSA-N	DTXSID9058157	LC-ESIpos	274.253	9.2
Fluoxastrobin	CO\N=C(\C1=NOCCO1)C1=C(OC2=C(F)C(OC3=C(Cl)C=CC=C3)=NC=N2)C=CC=C1	4.28	UFEODZBUAFNAEU-NLRVBDNBSA-N	DTXSID2034625	LC-ESIpos	459.087	12
Imidacloprid-urea	ClC1=NC=C(CN2CCNC2=O)C=C1	0.9	ADWTYURAFSWNSU-UHFFFAOYSA-N	DTXSID1037563	LC-ESIpos	212.059	5.3
Imidacloprid-guanidine	NC1=NCCN1CC1=CN=C(Cl)C=C1	0.17	UEQZFAGVRGWPDK-UHFFFAOYSA-N	DTXSID90436011	LC-ESIpos	211.075	0.5
Oxadiazone	CC(C)OC1=CC(N2N=C(OC2=O)C(C)(C)C)=C(Cl)C=C1Cl	4.51	CHNUNORXWHYHNE-UHFFFAOYSA-N	DTXSID3024239	LC-ESIpos	345.077	13.6
Propyzamide	CC(C)(NC(=O)C1=CC(Cl)=CC(Cl)=C1)C#C	3.42	PHNUZKMIPFFYSO-UHFFFAOYSA-N	DTXSID2020420	LC-ESIpos	256.029	11.2
Pyraclostrobin	CON(C(=O)OC)C1=C(COC2=NN(C=C2)C2=CC=C(Cl)C=C2)C=CC=C1	4.07	HZRSNVGNWUDEFX-UHFFFAOYSA-N	DTXSID7032638	LC-ESIpos	388.106	12.8
Quinmerac	CC1=CC2=C(N=C1)C(C(O)=O)=C(Cl)C=C2	2.77	ALZOLUNSQWINIR-UHFFFAOYSA-N	DTXSID1042364	LC-ESIpos	222.032	5.8
Thiacloprid amide	NC(=O)\N=C1/SCCN1CC1=CN=C(Cl)C=C1	0.37	LEZHOZPJYAQQNU-UVTDQMKNSA-N	DTXSID60583566	LC-ESIpos	271.041	5.9
Thiamethoxam	CN1COCN(CC2=CN=C(Cl)S2)\C1=N\[N+]([O-])=O	-0.33	NWWZPOKUUAIXIW-DHZHZOJOSA-N	DTXSID2034962	LC-ESIpos	292.027	3
Flufenoxuron	FC1=CC(OC2=CC=C(C=C2Cl)C(F)(F)F)=CC=C1NC(=O)NC(=O)C1=C(F)C=CC=C1F	5.88	RYLHNOVXKPXDIP-UHFFFAOYSA-N	DTXSID1041978	LC-ESIpos	489.044	14.1
Triallate	CC(C)N(C(C)C)C(=O)SCC(Cl)=C(Cl)Cl	4.93	MWBPRDONLNQCFV-UHFFFAOYSA-N	DTXSID5024344	LC-ESIpos	304.009	13.8
Orlistat	CCCCCCCCCCC[C@@H](C[C@@H]1OC(=O)[C@H]1CCCCCC)OC(=O)[C@H](CC(C)C)NC=O	8.96	AHLBNYSZXLDEJQ-FWEHEUNISA-N	DTXSID8023395	LC-ESIpos	496.4	15.6
Sulfadimethoxine	COC1=CC(NS(=O)(=O)C2=CC=C(N)C=C2)=NC(OC)=N1	1.46	ZZORFUFYDOWNEF-UHFFFAOYSA-N	DTXSID1023607	LC-ESIpos	311.081	8
Benzocain	CCOC(=O)C1=CC=C(N)C=C1	1.83	BLFLLBZGZJTVJG-UHFFFAOYSA-N	DTXSID8021804	LC-ESIpos	166.086	7.7
Metoprolol acid	CC(C)NCC(O)COC1=CC=C(CC(O)=O)C=C1	1.35	PUQIRTNPJRFRCZ-UHFFFAOYSA-N	DTXSID70881080	LC-ESIpos	268.154	1.1
Ambroxol	NC1=C(CNC2CCC(O)CC2)C=C(Br)C=C1Br	2.7	JBDGDEWWOUBZPM-UHFFFAOYSA-N	DTXSID8022583	LC-ESIpos	376.986	5.2
Melperon	CC1CCN(CCCC(=O)C2=CC=C(F)C=C2)CC1	3.58	DKMFBWQBDIGMHM-UHFFFAOYSA-N	DTXSID0023298	LC-ESIpos	264.176	6.1
Pipamperone	NC(=O)C1(CCN(CCCC(=O)C2=CC=C(F)C=C2)CC1)N1CCCCC1	2.45	AXKPFOAXAHJUAG-UHFFFAOYSA-N	DTXSID8048369	LC-ESIpos	376.24	1.5
Oxybutynin	CCN(CC)CC#CCOC(=O)C(O)(C1CCCCC1)C1=CC=CC=C1	4.62	XIQVNETUBQGFHX-UHFFFAOYSA-N	DTXSID0023406	LC-ESIpos	358.238	9.3
Nitrendipin	CCOC(=O)C1=C(C)NC(C)=C(C1C1=CC=CC(=C1)[N+]([O-])=O)C(=O)OC	3.76	PVHUJELLJLJGLN-UHFFFAOYSA-N	DTXSID0023373	LC-ESIpos	361.139	11.6
1-(3-carboxypropyl)-3,7-dimethylxanthine	CN1C=NC2=C1C(=O)N(CCCC(O)=O)C(=O)N2C	0.2	WKASGTGXOGALBG-UHFFFAOYSA-N	DTXSID40215232	LC-ESIpos	267.109	6.3
6-Propyl-2-thiouracil	CCCC1=CC(=O)NC(=S)N1	0.46	KNAHARQHSZJURB-UHFFFAOYSA-N	DTXSID5021209	LC-ESIpos	171.059	2.4
7-Amino-4-methylcoumarin	CC1=CC(=O)OC2=CC(N)=CC=C12	1.34	GLNDAGDHSLMOKX-UHFFFAOYSA-N	DTXSID40885333	LC-ESIpos	176.071	6.8
2(4-morpholinyl)benzothiazole	C1CN(CCO1)C1=NC2=CC=CC=C2S1	1.99	VVUVJGRVEYHIHC-UHFFFAOYSA-N	DTXSID90891505	LC-ESIpos	221.074	9.3
2-Morpholinothiobenzothiazole	C1CN(CCO1)SC1=NC2=CC=CC=C2S1	2.22	MHKLKWCYGIBEQF-UHFFFAOYSA-N	DTXSID0021096	LC-ESIpos	253.046	11.3
7-Diethylamino-4-methylcoumarin	CCN(CC)C1=CC=C2C(C)=CC(=O)OC2=C1	3.34	AFYCEAFSNDLKSX-UHFFFAOYSA-N	DTXSID9025035	LC-ESIpos	232.133	11.4
N-Cyclohexyl-2-benzothiazole-amine	C1CCC(CC1)NC1=NC2=CC=CC=C2S1	4.01	UPWPIFMHSFSVLE-UHFFFAOYSA-N	DTXSID50891506	LC-ESIpos	233.111	9.7
N-Cyclohexyl-2-benzothiazole-sulfenamide	C1CCC(CC1)NSC1=NC2=CC=CC=C2S1	4.19	DEQZTKGFXNUBJL-UHFFFAOYSA-N	DTXSID5020360	LC-ESIpos	265.083	8.5
Acridine	C1=CC2=CC3=CC=CC=C3N=C2C=C1	3.34	DZBUGLKDJFMEHC-UHFFFAOYSA-N	DTXSID8059766	LC-ESIpos	180.081	3.6
Acridone	O=C1C2=CC=CC=C2NC2=CC=CC=C12	3.67	FZEYVTFCMJSGMP-UHFFFAOYSA-N	DTXSID8060371	LC-ESIpos	196.076	9.1
2-Amino-3-methyl-imidazo[4,5-f]quinoline (IQ)	CN1C(N)=NC2=C1C=CC1=NC=CC=C21	1.39	ARZWATDYIYAUTA-UHFFFAOYSA-N	DTXSID4020745	LC-ESIpos	199.098	0.8
Harman	CC1=NC=CC2=C1NC1=C2C=CC=C1	3.11	PSFDQSOCUJVVGF-UHFFFAOYSA-N	DTXSID80197568	LC-ESIpos	183.092	4.1
2-Aminobiphenyl	NC1=C(C=CC=C1)C1=CC=CC=C1	2.69	TWBPWBPGNQWFSJ-UHFFFAOYSA-N	DTXSID3030189	LC-ESIpos	170.096	8.6
Azobenzene	C1=CC=C(C=C1)\N=N\C1=CC=CC=C1	4.07	DMLAVOWQYNRWNQ-BUHFOSPRSA-N	DTXSID601026524	LC-ESIpos	183.092	10.4
Climbazole	CC(C)(C)C(=O)C(OC1=CC=C(Cl)C=C1)N1C=CN=C1	3.33	OWEGWHBOCFMBLP-UHFFFAOYSA-N	DTXSID6046555	LC-ESIpos	293.105	9
Labetalol	CC(CCC1=CC=CC=C1)NCC(O)C1=CC(C(N)=O)=C(O)C=C1	2.74	SGUAFYQXFOLMHL-UHFFFAOYSA-N	DTXSID2023191	LC-ESIpos	329.186	7.2
Torasemide	CC(C)NC(=O)NS(=O)(=O)C1=CN=CC=C1NC1=CC=CC(C)=C1	3.43	NGBFQHCMQULJNZ-UHFFFAOYSA-N	DTXSID2023690	LC-ESIpos	349.133	8.5
Trifloxystrobin CGA 321113	CO\N=C(\C(O)=O)C1=CC=CC=C1CO\N=C(/C)C1=CC=CC(=C1)C(F)(F)F	4.25	ISZQNKFXNXQTTF-NACSPRHISA-N	DTXSID50892513	LC-ESIpos	395.121	12.8
Candesartan	CCOC1=NC2=CC=CC(C(O)=O)=C2N1CC1=CC=C(C=C1)C1=CC=CC=C1C1=NN=NN1	4.15	HTQMVQVXFRQIKW-UHFFFAOYSA-N	DTXSID0022725	LC-ESIpos	441.167	11.2
Imazapyr	CC(C)C1(C)N=C(NC1=O)C1=NC=CC=C1C(O)=O	0.43	CLQMBPJKHLGMQK-UHFFFAOYSA-N	DTXSID8034665	LC-ESIpos	262.119	5.8
1,3-Dimethyl-2-imidazolidinone	CN1CCN(C)C1=O	0.38	CYSGHNMQYZDMIA-UHFFFAOYSA-N	DTXSID1073153	LC-ESIpos	115.087	1.1
1,3-Diphenylguanidine	N=C(NC1=CC=CC=C1)NC1=CC=CC=C1	2.57	OWRCNXZUPFZXOS-UHFFFAOYSA-N	DTXSID3025178	LC-ESIpos	212.118	1.7
2,2,6,6-Tetramethyl-4 piperidone	CC1(C)CC(=O)CC(C)(C)N1	1.14	JWUXJYZVKZKLTJ-UHFFFAOYSA-N	DTXSID4041527	LC-ESIpos	156.138	0.5
2-Hydroxyquinoline	OC1=NC2=CC=CC=C2C=C1	2	LISFMEBWQUVKPJ-UHFFFAOYSA-N	DTXSID1058769	LC-ESIpos	146.06	6.2
4-Hydroxyquinoline	OC1=CC=NC2=CC=CC=C12	2.1	PMZDQRJGMBOQBF-UHFFFAOYSA-N	DTXSID50209980	LC-ESIpos	146.06	1.7
7-(Ethylamino)-4-methylcoumarin	CCNC1=CC=C2C(C)=CC(=O)OC2=C1	2.42	OTNIKUTWXUODJZ-UHFFFAOYSA-N	DTXSID1067417	LC-ESIpos	204.102	9.7
Amidosulfuron	COC1=CC(OC)=NC(NC(=O)NS(=O)(=O)N(C)S(C)(=O)=O)=N1	0.59	CTTHWASMBLQOFR-UHFFFAOYSA-N	DTXSID7057945	LC-ESIpos	370.049	9.7
5-Carboline	N1C2=C(C=CC=C2)C2=C1C=CN=C2	2.65	RDMFHRSPDKWERA-UHFFFAOYSA-N	DTXSID80179147	LC-ESIpos	169.076	1.7
Carboline	N1C2=C(C=CC=C2)C2=C1N=CC=C2	2.93	BPMFPOGUJAAYHL-UHFFFAOYSA-N	DTXSID40179148	LC-ESIpos	169.076	2.5
Norharmane	N1C2=C(C=CC=C2)C2=C1C=NC=C2	2.78	AIFRHYZBTHREPW-UHFFFAOYSA-N	DTXSID2021070	LC-ESIpos	169.076	7.3
Harmine	COC1=CC2=C(C=C1)C1=C(N2)C(C)=NC=C1	2.91	BXNJHAXVSOCGBA-UHFFFAOYSA-N	DTXSID30196066	LC-ESIpos	213.102	6.6
Dimoxystrobin	CNC(=O)C(=N\OC)\C1=CC=CC=C1COC1=CC(C)=CC=C1C	4.2	WXUZAHCNPWONDH-DYTRJAOYSA-N	DTXSID3057981	LC-ESIpos	327.17	12.2
Diphenylphosphine oxide	O=[P+](C1=CC=CC=C1)C1=CC=CC=C1	-0.36	YFPJFKYCVYXDJK-UHFFFAOYSA-N	DTXSID60422562	LC-ESIpos	203.062	9.1
Flumioxazin	FC1=CC2=C(C=C1N1C(=O)C3=C(CCCC3)C1=O)N(CC#C)C(=O)CO2	2	FOUWCSDKDDHKQP-UHFFFAOYSA-N	DTXSID7032555	LC-ESIpos	355.109	10.9
Gabapentin-Lactam	O=C1CC2(CN1)CCCCC2	1.49	JAWPQJDOQPSNIQ-UHFFFAOYSA-N	DTXSID40215070	LC-ESIpos	154.123	8
Indoxacarb	COC(=O)N(C(=O)N1CO[C@]2(CC3=CC(Cl)=CC=C3C2=N1)C(=O)OC)C1=CC=C(OC(F)(F)F)C=C1	3.7	VBCVPMMZEGZULK-NRFANRHFSA-N	DTXSID1032690	LC-ESIpos	528.078	13.2
Isoxaben	CCC(C)(CC)C1=NOC(NC(=O)C2=C(OC)C=CC=C2OC)=C1	3.6	PMHURSZHKKJGBM-UHFFFAOYSA-N	DTXSID8024159	LC-ESIpos	333.181	11.5
Metolachlor-NOA 413-173	CCC1=CC=CC(C)=C1N([C@@H](C)C(O)=O)C(=O)CS(O)(=O)=O	-0.2	WOXWIWNBIJDJHI-JTQLQIEISA-N	DTXSID901016160	LC-ESIpos	330.101	10.6
Pyridaben	CC(C)(C)N1N=CC(SCC2=CC=C(C=C2)C(C)(C)C)=C(Cl)C1=O	5.44	DWFZBUWUXWZWKD-UHFFFAOYSA-N	DTXSID5032573	LC-ESIpos	365.145	14.5
Pyriproxyfen	CC(COC1=CC=C(OC2=CC=CC=C2)C=C1)OC1=CC=CC=N1	4.48	NHDHVHZZCFYRSB-UHFFFAOYSA-N	DTXSID1032640	LC-ESIpos	322.144	13.7
Trichlorfon	COP(=O)(OC)C(O)C(Cl)(Cl)Cl	0.73	NFACJZMKEDPNKN-UHFFFAOYSA-N	DTXSID0021389	LC-ESIpos	256.93	4.6
Azoxystrobin acid	CO\C=C(\C(O)=O)c1ccccc1Oc1cc(Oc2ccccc2C#N)ncn1	3.29	IKCXDZCEWZARFL-FOWTUZBSSA-N	DTXSID10891507	LC-ESIpos	390.108	10.6
Methyldesphenylchloridazon	CN1N=CC(N)=C(Cl)C1=O	-0.52	XNSGCNYTNLWRKM-UHFFFAOYSA-N	DTXSID80891453	LC-ESIpos	160.027	1
2-Hydroxydesethylterbuthylazine	CC(C)(C)NC1=NC(N)=NC(O)=N1	1.93	NUISVCFZNCYUIM-UHFFFAOYSA-N	DTXSID60216887	LC-ESIpos	184.119	0.8
Spinosyn A	[H][C@]1(C[C@@]2([H])C=C[C@@]3([H])[C@]4([H])CC(=O)O[C@@]([H])(CC)CCC[C@]([H])(O[C@@]5([H])CC[C@]([H])(N(C)C)[C@@]([H])(C)O5)[C@@]([H])(C)C(=O)C4=C[C@@]3([H])[C@]2([H])C1)O[C@]1([H])O[C@@]([H])(C)[C@]([H])(OC)[C@@]([H])(OC)[C@@]1([H])OC	5.01	SRJQTHAZUNRMPR-UYQKXTDMSA-N	DTXSID8037598	LC-ESIpos	732.468	11.4
Emamectin B1a	CC[C@H](C)[C@H]1O[C@@]2(C[C@@H]3C[C@@H](C\C=C(C)\[C@@H](O[C@H]4C[C@H](OC)[C@@H](O[C@H]5C[C@H](OC)[C@@H](NC)[C@H](C)O5)[C@H](C)O4)[C@@H](C)\C=C\C=C4/CO[C@@H]5[C@H](O)C(C)=C[C@@H](C(=O)O3)[C@]45O)O2)C=C[C@@H]1C	6.32	CXEGAUYXQAKHKJ-NSBHKLITSA-N	DTXSID80153164	LC-ESIpos	886.531	12.5
Methiocarb-sulfoxide phenol	CC1=CC(O)=CC(C)=C1S(C)=O	1.63	ZHBBDQFXEDCQFI-UHFFFAOYSA-N	DTXSID20865052	LC-ESIpos	185.063	4.8
4-Hydroxy-1-(2-hydroxyethyl)-2,2,6,6-tetramethylpiperidine	CC1(C)CC(O)CC(C)(C)N1CCO	1.42	STEYNUVPFMIUOY-UHFFFAOYSA-N	DTXSID4068795	LC-ESIpos	202.18	0.4
Metazachlor BH479-12	CC1=C(N(CN2C=CC=N2)C(=O)C(O)=O)C(=CC=C1)C(O)=O	1.01	DFJUHFNLKWOTIZ-UHFFFAOYSA-N	DTXSID801017810	LC-ESIpos	304.093	7.8
Phenylethylmalonamide	CCC(C(N)=O)(C(N)=O)C1=CC=CC=C1	0.21	JFZHPFOXAAIUMB-UHFFFAOYSA-N	DTXSID3025885	LC-ESIpos	207.113	2.4
Trifloxystrobin NOA413-161	CO\N=C(\C(O)=O)C1=CC=CC=C1CO\N=C(/C(O)=O)C1=CC=CC(=C1)C(F)(F)F	3.93	FNMBGDHYHINSHI-TYNPDKIBSA-N	DTXSID401024922	LC-ESIneg	423.081	12.3
Trifloxystrobin NOA413-163	CO\N=C(\C(O)=O)C1=CC=CC=C1CO\N=C(\C(O)=O)C1=CC=CC(=C1)C(F)(F)F	3.93	FNMBGDHYHINSHI-VDYLEKFBSA-N	DTXSID101024923	LC-ESIneg	423.081	11.8
Tripropyl phosphate	CCCOP(=O)(OCCC)OCCC	2.47	RXPQRKFMDQNODS-UHFFFAOYSA-N	DTXSID4052712	LC-ESIpos	225.125	11.2
Metolachlor CGA 357-704	CCC1=CC=CC(C)=C1N(C(C)C(O)=O)C(=O)C(O)=O	1.28	IMFSUYMDPTXKCC-UHFFFAOYSA-N	DTXSID70746827	LC-ESIneg	278.103	10.5
Metolachlor CGA 368-208	CCC1=CC=CC(C)=C1NC(=O)CS(O)(=O)=O	0.01	QPVPJECIHVSBLZ-UHFFFAOYSA-N	DTXSID401017913	LC-ESIneg	256.065	7.9
Prochloraz BTS403-48	CCCNCCOC1=C(Cl)C=C(Cl)C=C1Cl	4.24	CLFQSOIBYICELN-UHFFFAOYSA-N	DTXSID90891606	LC-ESIpos	282.021	7.6
Metazachlor BH 479-9	CC1=CC=CC(C)=C1N(CN1C=CC=N1)C(=O)CS(=O)CC(O)=O	0.91	DYCHUHSHQIYFAI-UHFFFAOYSA-N	DTXSID501017811	LC-ESIpos	350.117	8.1
Metazachlor BH 479-11	CC1=CC=CC(C)=C1N(CN1C=CC=N1)C(=O)CS(C)=O	1.38	GFGYMDAFJMPNCC-UHFFFAOYSA-N	DTXSID201017812	LC-ESIpos	306.127	7.9
Simazine 2-Hydroxy	CCNC1=NC(NCC)=NC(O)=N1	2.44	YQIXRXMOJFQVBV-UHFFFAOYSA-N	DTXSID6062547	LC-ESIpos	184.119	0.8
Etoposide	COC1=CC(=CC(OC)=C1O)C1C2C(COC2=O)C(OC2OC3COC(C)OC3C(O)C2O)C2=CC3=C(OCO3)C=C12	0.66	VJJPUSNTGOMMGY-UHFFFAOYSA-N	DTXSID60860485	LC-ESIpos	589.192	9.4
Tributylamine	CCCCN(CCCC)CCCC	4.16	IMFACGCPASFAPR-UHFFFAOYSA-N	DTXSID4026183	LC-ESIpos	186.222	5.6
N-Methyldodecylamine	CCCCCCCCCCCCNC	5.2	OMEMQVZNTDHENJ-UHFFFAOYSA-N	DTXSID90223387	LC-ESIpos	200.237	10.6
2-Amino-9H-pyrido[2,3-b]indole (AalphaC)	NC1=NC2=C(C=C1)C1=CC=CC=C1N2	2.56	FJTNLJLPLJDTRM-UHFFFAOYSA-N	DTXSID7020001	LC-ESIpos	184.087	5.9
N,N-Dimethyltetradecylamine-N-oxide	CCCCCCCCCCCCCC[N+](C)(C)[O-]	4.48	ONHFWHCMZAJCFB-UHFFFAOYSA-N	DTXSID2029660	LC-ESIpos	258.279	11.8
N,N-Dimethyldodecylamine	CCCCCCCCCCCCN(C)C	5.69	YWFWDNVOPHGWMX-UHFFFAOYSA-N	DTXSID1026906	LC-ESIpos	214.253	10.6
N,N-Dimethyldecylamine	CCCCCCCCCCN(C)C	4.81	YWWNNLPSZSEZNZ-UHFFFAOYSA-N	DTXSID1049566	LC-ESIpos	186.222	9.1
N,N-Dimethyltetradecylamine	CCCCCCCCCCCCCCN(C)C	6.96	SFBHPFQSSDCYSL-UHFFFAOYSA-N	DTXSID4026927	LC-ESIpos	242.284	11.6
Piperine	O=C(\C=C\C=C\C1=CC2=C(OCO2)C=C1)N1CCCCC1	2.55	MXXWOMGUGJBKIW-YPCIICBESA-N	DTXSID3021805	LC-ESIpos	286.144	11.8
DINCH	CC(C)CCCCCCOC(=O)C1CCCCC1C(=O)OCCCCCCC(C)C	8.66	HORIEOQXBKUKGQ-UHFFFAOYSA-N	DTXSID20274044	LC-ESIpos	425.363	16.5
Quinoline	C1=CC=C2N=CC=CC2=C1	1.98	SMWDFEZZVXVKRB-UHFFFAOYSA-N	DTXSID1021798	LC-ESIpos	130.065	0.9
Bezafibrate	CC(C)(OC1=CC=C(CCNC(=O)C2=CC=C(Cl)C=C2)C=C1)C(O)=O	3.48	IIBYAHWJQTYFKB-UHFFFAOYSA-N	DTXSID3029869	LC-ESIpos	362.115	11.3
Creatinine	CN1CC(=O)N=C1N	-1.47	DDRJAANPRJIHGJ-UHFFFAOYSA-N	DTXSID8045987	LC-ESIpos	114.066	0.4
Furosemide	NS(=O)(=O)C1=CC(C(O)=O)=C(NCC2=CC=CO2)C=C1Cl	2.35	ZZUFCTLCJUWOSV-UHFFFAOYSA-N	DTXSID6020648	LC-ESIpos	331.015	9.1
Benzophenone-4	COC1=CC(O)=C(C=C1S(O)(=O)=O)C(=O)C1=CC=CC=C1	0.88	CXVGEDCSTKKODG-UHFFFAOYSA-N	DTXSID2042436	LC-ESIpos	309.043	9.9
Metolachlor OA	CCC1=C(N(C(C)COC)C(=O)C(O)=O)C(C)=CC=C1	2.03	LNOOSYCKMKZOJB-UHFFFAOYSA-N	DTXSID6037568	LC-ESIpos	280.154	10.3
Metolachlor ESA	CCC1=CC=CC(C)=C1N(C(C)COC)C(=O)CS(O)(=O)=O	0.16	CIGKZVUEZXGYSV-UHFFFAOYSA-N	DTXSID1037567	LC-ESIpos	330.137	11.6
2-Benzothiazolesulfonic acid	OS(=O)(=O)C1=NC2=CC=CC=C2S1	0.49	ZCXGMSGCBDSEOY-UHFFFAOYSA-N	DTXSID80240528	LC-ESIneg	213.964	6.5
Dimethachlor OA	COCCN(C(=O)C(O)=O)C1=C(C)C=CC=C1C	1.36	MHGMSAFPNAKIRZ-UHFFFAOYSA-N	DTXSID80891458	LC-ESIpos	252.123	9.2
Metazachlor ESA	CC1=CC=CC(C)=C1N(CN1C=CC=N1)C(=O)CS(O)(=O)=O	-0.48	IPVCSECPEVHQOV-UHFFFAOYSA-N	DTXSID40891454	LC-ESIpos	324.101	9.3
Dimethachlor ESA	COCCN(C(=O)CS(O)(=O)=O)C1=C(C)C=CC=C1C	-0.39	RVSCDWJKJDBFRS-UHFFFAOYSA-N	DTXSID20891457	LC-ESIpos	302.106	9.4
Dimethenamid ESA	COCC(C)N(C(=O)CS(O)(=O)=O)C1=C(C)SC=C1C	-0.49	YMYKMSAZEZQEER-UHFFFAOYSA-N	DTXSID50891445	LC-ESIpos	322.078	10.4
Metazachlor OA	CC1=CC=CC(C)=C1N(CN1C=CC=N1)C(=O)C(O)=O	1.34	PHMHHVKFXZNTKU-UHFFFAOYSA-N	DTXSID00891455	LC-ESIpos	274.119	8.6
Dimethachlor CGA369873	CC1=CC=CC(C)=C1NC(=O)CS(O)(=O)=O	-0.49	ZNKNVJGSYJFDHT-UHFFFAOYSA-N	DTXSID901017801	LC-ESIpos	244.064	5.3
Dimethenamid OA	COCC(C)N(C(=O)C(O)=O)C1=C(C)SC=C1C	1.42	HOYCASTVMCEOTP-UHFFFAOYSA-N	DTXSID4037530	LC-ESIpos	272.095	10
Quaternium-15 (free base)	Cl\C=C/C[N+]12CN3CN(CN(C3)C1)C2	-1.82	LDLCEGCJYSDJLX-UPHRSURJSA-N	DTXSID1047992	LC-ESIpos	141.113	12.4
Melamine	NC1=NC(N)=NC(N)=N1	-1.18	JDSHMPZPIAZGSV-UHFFFAOYSA-N	DTXSID6020802	LC-ESIpos	127.073	0.4
Methimazol	CN1C=CNC1=S	-0.11	PMRYVIKBURPHAH-UHFFFAOYSA-N	DTXSID4020820	LC-ESIpos	115.032	0.8
Guanylurea	NC(N)=NC(N)=O	-1.75	SQSPRWMERUQXNE-UHFFFAOYSA-N	DTXSID3043811	LC-ESIpos	103.061	0.5
2-Bromoaniline	NC1=C(Br)C=CC=C1	1.98	AOPBDRUWRLBSDB-UHFFFAOYSA-N	DTXSID5060645	LC-ESIpos	171.976	6.8
4-Methylmorpholine-N-oxide	C[N+]1([O-])CCOCC1	-1.33	LFTLOKWAGJYHHR-UHFFFAOYSA-N	DTXSID3029287	LC-ESIpos	118.086	0.4
Phenylphosphate	OP(O)(=O)OC1=CC=CC=C1	-0.18	CMPQUABWPXYYSH-UHFFFAOYSA-N	DTXSID6044981	LC-ESIpos	175.015	1.1
Bicalutamide	CC(O)(CS(=O)(=O)C1=CC=C(F)C=C1)C(=O)NC1=CC(=C(C=C1)C#N)C(F)(F)F	2.53	LKJPYSCBVHEWIU-UHFFFAOYSA-N	DTXSID2022678	LC-ESIneg	429.054	10.8
Acyclovir	NC1=NC2=C(N=CN2COCCO)C(=O)N1	-1.45	MKUXAQIIEYXACX-UHFFFAOYSA-N	DTXSID1022556	LC-ESIneg	224.079	0.7
6-Mercaptopurine	S=C1N=CNC2=C1NC=N2	0.09	GLVAUDGFNGKCSF-UHFFFAOYSA-N	DTXSID0020810	LC-ESIneg	151.008	0.8
Dioctylsulfosuccinate	CCCCC(CC)COC(=O)CC(C(=O)OCC(CC)CCCC)S(O)(=O)=O	4.51	HNSDLXPSAYFUHK-UHFFFAOYSA-N	DTXSID1044279	LC-ESIneg	421.226	22.2
2-Hydroxybenzothiazole	O=C1NC2=CC=CC=C2S1	1.74	YEDUAINPPJYDJZ-UHFFFAOYSA-N	DTXSID6061315	LC-ESIneg	150.002	7.5
2,4-Dichlorophenoxyacetic acid	OC(=O)COC1=C(Cl)C=C(Cl)C=C1	2.84	OVSKIKFHRZPJSS-UHFFFAOYSA-N	DTXSID0020442	LC-ESIneg	218.962	10.2
Clofibric acid	CC(C)(OC1=CC=C(Cl)C=C1)C(O)=O	2.74	TXCGAZHTZHNUAI-UHFFFAOYSA-N	DTXSID1040661	LC-ESIneg	213.032	10.6
Bentazone	CC(C)N1C(=O)C2=CC=CC=C2NS1(=O)=O	2.04	ZOMSMJKLGFBRBS-UHFFFAOYSA-N	DTXSID0023901	LC-ESIneg	239.05	9.4
Chloramphenicol	OCC(NC(=O)C(Cl)Cl)C(O)C1=CC=C(C=C1)[N+]([O-])=O	1.02	WIIZWVCIJKGZOK-UHFFFAOYSA-N	DTXSID70859002	LC-ESIneg	321.005	6.8
4-Nitrophenol	OC1=CC=C(C=C1)[N+]([O-])=O	1.71	BTJIUGUIPKRLHP-UHFFFAOYSA-N	DTXSID0021834	LC-ESIneg	138.02	4.7
Perfluorodecanoic acid	OC(=O)C(F)(F)C(F)(F)C(F)(F)C(F)(F)C(F)(F)C(F)(F)C(F)(F)C(F)(F)C(F)(F)F	7.37	PCIUEQPBYFRTEM-UHFFFAOYSA-N	DTXSID3031860	LC-ESIneg	512.96	17.3
Pravastatin	CCC(C)C(=O)OC1CC(O)C=C2C=CC(C)C(CCC(O)CC(O)CC(O)=O)C12	2.33	TUZYXOIXSAXUGO-UHFFFAOYSA-N	DTXSID6023498	LC-ESIneg	423.239	10.7
Fipronil	NC1=C(C(=NN1C1=C(Cl)C=C(C=C1Cl)C(F)(F)F)C#N)S(=O)C(F)(F)F	3.71	ZOCSXAVNDGMNBV-UHFFFAOYSA-N	DTXSID4034609	LC-ESIneg	434.931	12.2
Hydrochlorothiazide	NS(=O)(=O)C1=CC2=C(NCNS2(=O)=O)C=C1Cl	0.01	JZUFKLXOESDKRF-UHFFFAOYSA-N	DTXSID2020713	LC-ESIneg	295.957	0.5
Dichlorprop	CC(OC1=C(Cl)C=C(Cl)C=C1)C(O)=O	3.06	MZHCENGPTKEIGP-UHFFFAOYSA-N	DTXSID0020440	LC-ESIneg	232.978	11.1
Dinoseb	CCC(C)C1=C(O)C(=CC(=C1)[N+]([O-])=O)[N+]([O-])=O	3.32	OWZPCEFYPSAJFR-UHFFFAOYSA-N	DTXSID3020207	LC-ESIneg	239.067	12.3
Perfluorooctanoic acid	OC(=O)C(F)(F)C(F)(F)C(F)(F)C(F)(F)C(F)(F)C(F)(F)C(F)(F)F	5.57	SNGREZUHAYWORS-UHFFFAOYSA-N	DTXSID8031865	LC-ESIneg	412.966	14.9
Acesulfame	CC1=CC(=O)NS(=O)(=O)O1	-0.77	YGCFIWIQZPHFLU-UHFFFAOYSA-N	DTXSID0048006	LC-ESIneg	161.987	1.3
Sucralose	OCC1OC(OC2(CCl)OC(CCl)C(O)C2O)C(O)C(O)C1Cl	-0.17	BAQAVOSOZGMPRM-UHFFFAOYSA-N	DTXSID1040245	LC-ESIneg	441.012	4.5
Triclosan	OC1=CC(Cl)=CC=C1OC1=CC=C(Cl)C=C1Cl	5.27	XEFQLINVKFYRCS-UHFFFAOYSA-N	DTXSID5032498	LC-ESIneg	286.944	13.1
Saccharin	O=C1NS(=O)(=O)C2=CC=CC=C12	0.7	CVHZOJJKTDOEJC-UHFFFAOYSA-N	DTXSID5021251	LC-ESIneg	181.992	3.3
Perfluorooctanesulfonic acid	OS(=O)(=O)C(F)(F)C(F)(F)C(F)(F)C(F)(F)C(F)(F)C(F)(F)C(F)(F)C(F)(F)F	4.16	YFSUTJLHUFNCNZ-UHFFFAOYSA-N	DTXSID3031864	LC-ESIneg	498.93	15.6
Cyclamate	OS(=O)(=O)NC1CCCCC1	-0.01	HCAJEUSONLESMK-UHFFFAOYSA-N	DTXSID5041809	LC-ESIneg	178.054	3
Perfluorohexanoic acid	OC(=O)C(F)(F)C(F)(F)C(F)(F)C(F)(F)C(F)(F)F	3.9	PXUULQAPEKKVAH-UHFFFAOYSA-N	DTXSID3031862	LC-ESIneg	312.973	12.6
Mecoprop	CC(OC1=CC=C(Cl)C=C1C)C(O)=O	2.97	WNTGYJSOUMFZEP-UHFFFAOYSA-N	DTXSID9024194	LC-ESIneg	213.032	11.1
MCPA	CC1=CC(Cl)=CC=C1OCC(O)=O	2.55	WHKUVVPPKQRRBV-UHFFFAOYSA-N	DTXSID4024195	LC-ESIneg	199.017	10.3
Chlorophene	OC1=CC=C(Cl)C=C1CC1=CC=CC=C1	4.31	NCKMMSIFQUPKCK-UHFFFAOYSA-N	DTXSID5020154	LC-ESIneg	217.043	12.2
Chlorothalonil-4-hydroxy	OC1=C(Cl)C(Cl)=C(C#N)C(Cl)=C1C#N	3.46	MDQKYGOECVSPIW-UHFFFAOYSA-N	DTXSID90182586	LC-ESIneg	244.908	12.7
2-Naphthalene sulfonic acid	OS(=O)(=O)C1=CC=C2C=CC=CC2=C1	0.8	KVBGVZZKJNLNJU-UHFFFAOYSA-N	DTXSID5044788	LC-ESIneg	207.012	8.2
Pentobarbital	CCCC(C)C1(CC)C(=O)NC(=O)NC1=O	2.02	WEXRUCMBJFQVBZ-UHFFFAOYSA-N	DTXSID7023435	LC-ESIneg	225.124	9.5
Tetrabromobisphenol A	CC(C)(C1=CC(Br)=C(O)C(Br)=C1)C1=CC(Br)=C(O)C(Br)=C1	6.8	VEORPZCZECFIRK-UHFFFAOYSA-N	DTXSID1026081	LC-ESIneg	538.75	13.3
Perfluorobutanoic acid	OC(=O)C(F)(F)C(F)(F)C(F)(F)F	2.62	YPJUNDFVDDCYIH-UHFFFAOYSA-N	DTXSID4059916	LC-ESIneg	212.979	7
2,4-Dinitrophenol	OC1=C(C=C(C=C1)[N+]([O-])=O)[N+]([O-])=O	1.66	UFBJCMHMOXMLKC-UHFFFAOYSA-N	DTXSID0020523	LC-ESIneg	183.005	6.1
Benzenesulfonic acid	OS(=O)(=O)C1=CC=CC=C1	-0.14	SRSXLGNVWSONIS-UHFFFAOYSA-N	DTXSID9024568	LC-ESIneg	156.996	1.3
3,5,6-Trichloro-2-pyridinol	OC1=C(Cl)C=C(Cl)C(Cl)=N1	2.88	WCYYAQFQZQEUEN-UHFFFAOYSA-N	DTXSID7038317	LC-ESIneg	195.913	9.8
2,4-Dichlorophenol	OC1=CC=C(Cl)C=C1Cl	3.14	HFZWRUODUSTPEG-UHFFFAOYSA-N	DTXSID1020439	LC-ESIneg	160.957	10.2
Secobarbital	CCCC(C)C1(CC=C)C(=O)NC(=O)NC1=O	1.92	KQPKPCNLIDLUMF-UHFFFAOYSA-N	DTXSID6044145	LC-ESIneg	237.124	10
Bromoxynil	OC1=C(Br)C=C(C=C1Br)C#N	3.14	UPMXNNIRAGDFEH-UHFFFAOYSA-N	DTXSID3022162	LC-ESIneg	273.851	9.4
3,4,5-Trichlorophenol	OC1=CC(Cl)=C(Cl)C(Cl)=C1	3.89	GBNHEBQXJVDXSW-UHFFFAOYSA-N	DTXSID4026212	LC-ESIneg	194.918	11.7
4-Chlorophenol	OC1=CC=C(Cl)C=C1	2.49	WXNZTHHGJRFXKQ-UHFFFAOYSA-N	DTXSID1021871	LC-ESIneg	126.996	10.6
2,4-Dichlorobenzoic acid	OC(=O)C1=CC=C(Cl)C=C1Cl	2.96	ATCRIUVQKHMXSH-UHFFFAOYSA-N	DTXSID0024977	LC-ESIneg	188.952	9.7
Perfluorooctanesulfonamide	NS(=O)(=O)C(F)(F)C(F)(F)C(F)(F)C(F)(F)C(F)(F)C(F)(F)C(F)(F)C(F)(F)F	5.53	RRRXPPIDPYTNJG-UHFFFAOYSA-N	DTXSID3038939	LC-ESIneg	497.946	13.4
Perfluoroheptanoic acid	OC(=O)C(F)(F)C(F)(F)C(F)(F)C(F)(F)C(F)(F)C(F)(F)F	4.86	ZWBAMYVPMDSJGQ-UHFFFAOYSA-N	DTXSID1037303	LC-ESIneg	362.97	13.9
6.2 fluorotelomer sulfonic acid	OS(=O)(=O)CCC(F)(F)C(F)(F)C(F)(F)C(F)(F)C(F)(F)C(F)(F)F	2.5	VIONGDJUYAYOPU-UHFFFAOYSA-N	DTXSID6067331	LC-ESIneg	426.968	14.6
Bromochlorophen	OC1=C(Br)C=C(Cl)C=C1CC1=CC(Cl)=CC(Br)=C1O	6.22	TYBHZVUFOINFDV-UHFFFAOYSA-N	DTXSID90165596	LC-ESIneg	422.82	13.8
Bifenox free acid	OC(=O)C1=C(C=CC(OC2=C(Cl)C=C(Cl)C=C2)=C1)[N+]([O-])=O	4.57	IUSYSZLVZMUVDO-UHFFFAOYSA-N	DTXSID9073547	LC-ESIneg	325.963	12.6
Nitrofurantoin	[O-][N+](=O)C1=CC=C(O1)\C=N\N1CC(=O)NC1=O	-0.03	NXFQHRVNIOXGAQ-YCRREMRBSA-N	DTXSID7020972	LC-ESIneg	237.026	2.9
4-Fluorobenzoylpropionic acid	OC(=O)CCC(=O)C1=CC=C(F)C=C1	1.26	WUYWHIAAQYQKPP-UHFFFAOYSA-N	DTXSID30190084	LC-ESIneg	195.046	7.5
Dichlorophen	OC1=CC=C(Cl)C=C1CC1=C(O)C=CC(Cl)=C1	4.56	MDNWOSOZYLHTCG-UHFFFAOYSA-N	DTXSID6021824	LC-ESIneg	266.999	12
Fipronil sulfide	NC1=C(SC(F)(F)F)C(=NN1C1=C(Cl)C=C(C=C1Cl)C(F)(F)F)C#N	4.8	FQXWEKADCSXYOC-UHFFFAOYSA-N	DTXSID50869644	LC-ESIneg	418.937	12.5
Fipronil sulfone	NC1=C(C(=NN1C1=C(Cl)C=C(C=C1Cl)C(F)(F)F)C#N)S(=O)(=O)C(F)(F)F	4.86	LGHZJDKSVUTELU-UHFFFAOYSA-N	DTXSID6074750	LC-ESIneg	450.926	12.7
Fipronil desulfinyl	NC1=C(C(=NN1C1=C(Cl)C=C(C=C1Cl)C(F)(F)F)C#N)C(F)(F)F	4.56	JWKXVHLIRTVXLD-UHFFFAOYSA-N	DTXSID0043719	LC-ESIneg	386.964	12.1
m-Xylene-4-sulfonic acid	CC1=CC(C)=C(C=C1)S(O)(=O)=O	0.47	CHZLVSBMXZSPNN-UHFFFAOYSA-N	DTXSID1047023	LC-ESIneg	185.028	6.5
Decylsulfate	CCCCCCCCCCOS(O)(=O)=O	3.31	CSMFSDCPJHNZRY-UHFFFAOYSA-N	DTXSID8042428	LC-ESIneg	237.117	15.2
2-Amido-3,5,6-trichloro-4-cyanobenzenesulfonic acid	NC(=O)C1=C(C(Cl)=C(Cl)C(C#N)=C1Cl)S(O)(=O)=O	0.6	JNMMKKYUIIQPDG-UHFFFAOYSA-N	DTXSID60891330	LC-ESIneg	326.881	6.6
Dimethyl-5-sulfoisophthalate	COC(=O)C1=CC(=CC(=C1)C(=O)OC)S(O)(=O)=O	0.47	HTXMGVTWXZBZNC-UHFFFAOYSA-N	DTXSID9027071	LC-ESIneg	273.007	8.3
Thiadone	FC(F)(F)C1=NNC(=O)S1	0.31	JFZSAWUKZISBJM-UHFFFAOYSA-N	DTXSID40510618	LC-ESIneg	168.969	5.7
2-Naphthol-8-sulfonic acid	OC1=CC2=C(C=CC=C2S(O)(=O)=O)C=C1	0.27	HUYJTJXLNBOVFO-UHFFFAOYSA-N	DTXSID9059626	LC-ESIneg	223.007	6.6
Salinomycin	CC[C@H]([C@H]1CC[C@H](C)[C@@H](O1)[C@@H](C)[C@H](O)[C@H](C)C(=O)[C@H](CC)[C@H]1O[C@@]2(O[C@@]3(CC[C@](C)(O3)[C@H]3CC[C@](O)(CC)[C@H](C)O3)[C@H](O)C=C2)[C@H](C)C[C@@H]1C)C(O)=O	5.73	KQXDHUJYNAXLNZ-XQSDOZFQSA-N	DTXSID4048486	LC-ESIneg	749.485	15.5
Dodecylbenzenesulfonic acid	CCCCCCCCCCCCC1=CC=CC=C1S(O)(=O)=O	5.84	WBIQQQGBSDOWNP-UHFFFAOYSA-N	DTXSID10860152	LC-ESIneg	325.184	24.1
Dodecyl sulfate	CCCCCCCCCCCCOS(O)(=O)=O	4.12	MOTZDAYCYVMXPC-UHFFFAOYSA-N	DTXSID0042088	LC-ESIneg	265.148	17.6
2,7-Naphthalenedisulfonic acid	OS(=O)(=O)C1=CC2=CC(=CC=C2C=C1)S(O)(=O)=O	-0.89	VILFVXYKHXVYAB-UHFFFAOYSA-N	DTXSID3059054	LC-ESIneg	286.969	0.5
Perfluorotetradecanoic acid	OC(=O)C(F)(F)C(F)(F)C(F)(F)C(F)(F)C(F)(F)C(F)(F)C(F)(F)C(F)(F)C(F)(F)C(F)(F)C(F)(F)C(F)(F)C(F)(F)F	9.52	RUDINRUXCKIXAJ-UHFFFAOYSA-N	DTXSID3059921	LC-ESIneg	712.947	24.3
5-Fluorouracil	CC(C)N1C(=O)C2=CC=CC=C2N(S1(=O)=O)C	-0.57	XFTQFXBQDVWOCY-UHFFFAOYSA-N	DTXSID80346332	LC-ESIneg	129.011	0.5
(4-Sulfophenyl)acetic acid	OC(=O)CC1=CC=C(C=C1)S(O)(=O)=O	-0.37	KGJGWDQUGUEMIW-UHFFFAOYSA-N	DTXSID30892516	LC-ESIneg	215.002	1.7
Salicylic acid	OC(=O)C1=C(O)C=CC=C1	2.37	YGSDEFSMJLZEOE-UHFFFAOYSA-N	DTXSID7026368	LC-ESIneg	137.024	6.5
Methylparaben	COC(=O)C1=CC=C(O)C=C1	2.14	LXCFILQKKLGQFO-UHFFFAOYSA-N	DTXSID4022529	LC-ESIneg	151.04	7
Propylparaben	CCCOC(=O)C1=CC=C(O)C=C1	2.87	QELSKZZBTMNZEB-UHFFFAOYSA-N	DTXSID4022527	LC-ESIneg	179.071	10.1
Oxypurinol	O=C1NC(=O)C2=CNNC2=N1	-1.16	HXNFUBHNUDHIGC-UHFFFAOYSA-N	DTXSID4035209	LC-ESIneg	151.026	0.6
Tetradecylsulfate	CCCCCCCCCCCCCCOS(O)(=O)=O	5.1	URLJMZWTXZTZRR-UHFFFAOYSA-N	DTXSID8041292	LC-ESIneg	293.179	24.2
5-Aminonaphthalene-2-sulfonic acid	NC1=C2C=CC(=CC2=CC=C1)S(O)(=O)=O	-0.13	UWPJYQYRSWYIGZ-UHFFFAOYSA-N	DTXSID6059497	LC-ESIneg	222.023	0.8
1-Naphthol-5-sulfonic acid	OC1=CC=CC2=C(C=CC=C12)S(O)(=O)=O	0.27	YLKCHWCYYNKADS-UHFFFAOYSA-N	DTXSID0059459	LC-ESIneg	223.007	2
Chlorothalonil R611965	NC(=O)C1=C(Cl)C(Cl)=CC(C(O)=O)=C1Cl	2.47	XKFUETYLBPYNKF-UHFFFAOYSA-N	DTXSID10597537	LC-ESIneg	265.918	3.5
Ethylparaben	CCOC(=O)C1=CC=C(O)C=C1	2.53	NUVBSKCKDOMJSU-UHFFFAOYSA-N	DTXSID9022528	GC-EI	121.029	8.35
1-Naphthol	OC1=C2C=CC=CC2=CC=C1	2.92	KJCVRFUGPWSIIH-UHFFFAOYSA-N	DTXSID6021793	GC-EI	115.054	8.38
Butylparaben	CCCCOC(=O)C1=CC=C(O)C=C1	3.18	QFOHBWFCKVYLES-UHFFFAOYSA-N	DTXSID3020209	GC-EI	121.029	11.1
4-Bromophenol	OC1=CC=C(Br)C=C1	2.55	GZFGOTFRPZRKDS-UHFFFAOYSA-N	DTXSID3051543	GC-EI	171.952	5.85
4-Cumylphenol	CC(C)(C1=CC=CC=C1)C1=CC=C(O)C=C1	4.3	QBDSZLJBMIMQRS-UHFFFAOYSA-N	DTXSID3022536	GC-EI	197.096	13.34
p-Chlorocresol	CC1=C(Cl)C=CC(O)=C1	2.83	CFKMVGJGLGKFKI-UHFFFAOYSA-N	DTXSID4021717	GC-EI	142.018	5.86
2-Phenylphenol	OC1=CC=CC=C1C1=CC=CC=C1	3.08	LLEMOWNGBBNAJR-UHFFFAOYSA-N	DTXSID2021151	GC-EI	170.073	8.35
Fenvalerate	CC(C)C(C(=O)OC(C#N)C1=CC=CC(OC2=CC=CC=C2)=C1)C1=CC=C(Cl)C=C1	6.28	NYPJDWWKZLNGGM-UHFFFAOYSA-N	DTXSID101017940	GC-EI	125.015	33.5
2,6-di-tert-Butylphenol	CC(C)(C)C1=CC=CC(=C1O)C(C)(C)C	4.69	DKCPKDPYUFEZCP-UHFFFAOYSA-N	DTXSID6027052	GC-EI	191.143	8.08
Benzyl-2-naphthylether	C(OC1=CC=C2C=CC=CC2=C1)C1=CC=CC=C1	4.79	WLTCCDHHWYAMCG-UHFFFAOYSA-N	DTXSID80210201	GC-EI	234.104	19.13
Permethrin	CC1(C)C(C=C(Cl)Cl)C1C(=O)OCC1=CC(OC2=CC=CC=C2)=CC=C1	6.47	RLLPVAHGXHCWKJ-UHFFFAOYSA-N	DTXSID8022292	GC-EI	183.08	29.58
Chlorpyrifos	CCOP(=S)(OCC)OC1=NC(Cl)=C(Cl)C=C1Cl	4.78	SBPBAQFWLVIOKP-UHFFFAOYSA-N	DTXSID4020458	GC-EI	196.92	15.44
Octocrylene	CCCCC(CC)COC(=O)C(C#N)=C(C1=CC=CC=C1)C1=CC=CC=C1	6.34	FMJSMJQBSVNSBF-UHFFFAOYSA-N	DTXSID9025299	GC-EI	248.071	28.42
Cypermethrin	CC1(C)C(C=C(Cl)Cl)C1C(=O)OC(C#N)C1=CC(OC2=CC=CC=C2)=CC=C1	6.05	KAATUXNTWXVJKI-UHFFFAOYSA-N	DTXSID1023998	GC-EI	163.008	31.39
Deltamethrin	CC1(C)C(C=C(Br)Br)C1C(=O)OC(C#N)C1=CC=CC(OC2=CC=CC=C2)=C1	6.12	OWZREIFADZCYQD-UHFFFAOYSA-N	DTXSID8041822	GC-EI	181.065	35.33
Celestolide	CC(=O)C1=C2CCC(C)(C)C2=CC(=C1)C(C)(C)C	5.31	IKTHMQYJOWTSJO-UHFFFAOYSA-N	DTXSID9044536	GC-EI	229.159	10.95
Tonalide	CC1CC(C)(C)C2=C(C=C(C)C(=C2)C(C)=O)C1(C)C	5.75	DNRJTBAOUJJKDY-UHFFFAOYSA-N	DTXSID7041544	GC-EI	243.174	13.3
Cashmeran	CC1C(C)(C)C2=C(C(=O)CCC2)C1(C)C	4.06	MIZGSAALSYARKU-UHFFFAOYSA-N	DTXSID8047399	GC-EI	191.143	8.08
Galaxolide	CC1C(C)(C)C2=CC3=C(C=C2C1(C)C)C(C)COC3	5.93	ONKNPOPIGWHAQC-UHFFFAOYSA-N	DTXSID8027373	GC-EI	243.174	13.3
Phantolide	CC1C(C)(C)C2=C(C=C(C(C)=O)C(C)=C2)C1(C)C	5.28	VDBHOHJWUDKDRW-UHFFFAOYSA-N	DTXSID9051743	GC-EI	229.159	11.58
Fluoranthene	C1=CC=C2C(=C1)C1=CC=CC3=CC=CC2=C13	5.12	GVEPBJHOBDJJJI-UHFFFAOYSA-N	DTXSID3024104	GC-EI	202.078	17.32
Pentachlorobenzene	ClC1=CC(Cl)=C(Cl)C(Cl)=C1Cl	4.88	CEOCDNVZRAIOQZ-UHFFFAOYSA-N	DTXSID7024247	GC-EI	249.849	8.39
Hexachlorobenzene	ClC1=C(Cl)C(Cl)=C(Cl)C(Cl)=C1Cl	5.35	CKAPSXZOOQJIBF-UHFFFAOYSA-N	DTXSID2020682	GC-EI	283.81	10.91
Indeno(1,2,3-cd)pyrene	C1=CC=C2C(=C1)C1=CC=C3C=CC4=CC=CC5=CC2=C1C3=C45	6.62	SXQBHARYMNFBPS-UHFFFAOYSA-N	DTXSID8024153	GC-EI	276.093	37.01
Naphthalene	C1=CC2=CC=CC=C2C=C1	3.37	UFWIBTONFRDIAS-UHFFFAOYSA-N	DTXSID8020913	GC-EI	128.062	5.24
Benzo(k)fluoranthene	C1=CC2=CC3=C(C=C2C=C1)C1=C2C3=CC=CC2=CC=C1	6.18	HAXBIWFMXWRORI-UHFFFAOYSA-N	DTXSID0023909	GC-EI	252.093	30.53
Triclosan-methyl	COC1=C(OC2=C(Cl)C=C(Cl)C=C2)C=CC(Cl)=C1	5.52	NLYDHBBTVWMLFD-UHFFFAOYSA-N	DTXSID0047874	GC-EI	251.974	18.34
Acenaphthene	C1CC2=C3C1=CC=CC3=CC=C2	3.99	CWRYPZZKDGJXCA-UHFFFAOYSA-N	DTXSID3021774	GC-EI	152.062	8.09
Phenanthrene	C1=CC2=C(C=C1)C1=CC=CC=C1C=C2	4.71	YNPNZTXNASCQKK-UHFFFAOYSA-N	DTXSID6024254	GC-EI	178.078	12.3
Pyrene	C1=CC2=C3C(C=CC4=CC=CC(C=C2)=C34)=C1	4.92	BBEAQIROQSPTKN-UHFFFAOYSA-N	DTXSID3024289	GC-EI	202.078	18.32
gamma-HCH	Cl[C@H]1[C@H](Cl)[C@@H](Cl)[C@@H](Cl)[C@H](Cl)[C@H]1Cl	3.82	JLYXXMFPNIAWKQ-GNIYUCBRSA-N	DTXSID2020686	GC-EI	180.937	11.66
4-Methylbenzylidene camphor	CC1=CC=C(C=C2C3CCC(C2=O)C3(C)C)C=C1	4.43	VFTURGJPQCAITG-UHFFFAOYSA-N	DTXSID8047896	GC-EI	91.0542	4.35
Ambrettolide	O=C1CCCCC\C=C/CCCCCCCCO1	5.59	NVIPUOMWGQAOIT-RQOWECAXSA-N	DTXSID20881237	GC-EI	252.209	14.74
Bis(4-chlorophenyl)sulfone	ClC1=CC=C(C=C1)S(=O)(=O)C1=CC=C(Cl)C=C1	3.73	GPAPPPVRLPGFEQ-UHFFFAOYSA-N	DTXSID9024986	LC-ESIpos	308.951	11.8
Acenaphthylene	C1=CC2=C3C1=CC=CC3=CC=C2	3.87	HXGDTGSAIMULJN-UHFFFAOYSA-N	DTXSID3023845	GC-EI	152.062	7.7
Dibutylhydroxytoluene	CC1=CC(=C(O)C(=C1)C(C)(C)C)C(C)(C)C	5.07	NLZUEZXRPGMBCV-UHFFFAOYSA-N	DTXSID2020216	GC-EI	205.159	8.11
Homosalate	CC1CC(CC(C)(C)C1)OC(=O)C1=C(O)C=CC=C1	5.31	WSSJONWNBBTCMG-UHFFFAOYSA-N	DTXSID1026241	GC-EI	120.021	13.94
Hexachlorocyclopentadiene	ClC1=C(Cl)C(Cl)(Cl)C(Cl)=C1Cl	4.86	VUNCWTMEJYMOOR-UHFFFAOYSA-N	DTXSID2020688	GC-EI	234.844	5.86
Dicofol	OC(C1=CC=C(Cl)C=C1)(C1=CC=C(Cl)C=C1)C(Cl)(Cl)Cl	5.33	UOAMTSKGCBMZTC-UHFFFAOYSA-N	DTXSID4020450	GC-EI	138.994	16.01
ISO E Super	CC1CC2=C(CC1(C)C(C)=O)C(C)(C)CCC2	4.72	FVUGZKDGWGKCFE-UHFFFAOYSA-N	DTXSID7031290	LC-ESIpos	235.206	14.1
Cyhalothrin	CC1(C)C(C=C(Cl)C(F)(F)F)C1C(=O)OC(C#N)C1=CC=CC(OC2=CC=CC=C2)=C1	6.32	ZXQYGBMAQZUVMI-UHFFFAOYSA-N	DTXSID7032559	GC-EI	209.083	27.44
Anthracene	C1=CC2=CC3=CC=CC=C3C=C2C=C1	4.68	MWPLVEDNUUSJAV-UHFFFAOYSA-N	DTXSID0023878	GC-EI	178.078	12.49
Dieldrin	ClC1=C(Cl)[C@]2(Cl)C3C4CC(C5OC45)C3[C@@]1(Cl)C2(Cl)Cl	4.94	DFBKLUNHFCTMDC-FONWZRDRSA-N	DTXSID9020453	GC-EI	260.859	19.53
Heptachlor	ClC1C=CC2C1C1(Cl)C(Cl)=C(Cl)C2(Cl)C1(Cl)Cl	5.54	FRCCEHPWNOQAEU-UHFFFAOYSA-N	DTXSID3020679	GC-EI	236.841	14.22
Methoxychlor	COC1=CC=C(C=C1)C(C1=CC=C(OC)C=C1)C(Cl)(Cl)Cl	5.51	IAKOZHOLGAGEJT-UHFFFAOYSA-N	DTXSID9020827	GC-EI	227.107	25.23
Bifenthrin	CC1=C(COC(=O)C2C(\C=C(/Cl)C(F)(F)F)C2(C)C)C=CC=C1C1=CC=CC=C1	6.93	OMFRMAHOUUJSGP-UNOMPAQXSA-N	DTXSID9020160	GC-EI	181.101	25.07
Benz(a)anthracene	C1=CC=C2C=C3C(C=CC4=CC=CC=C34)=CC2=C1	5.85	DXBHBZVCASKNBY-UHFFFAOYSA-N	DTXSID5023902	GC-EI	228.093	24.74
Benzo(e)pyrene	C1=CC=C2C(=C1)C1=CC=CC3=CC=C4C=CC=C2C4=C13	6.35	TXVHTIQJNYSSKO-UHFFFAOYSA-N	DTXSID3023764	GC-EI	252.093	31.67
Benzo(a)pyrene	C1=CC=C2C(=C1)C=C1C=CC3=CC=CC4=CC=C2C1=C34	6.32	FMMWHPNWAFZXNH-UHFFFAOYSA-N	DTXSID2020139	GC-EI	252.093	31.85
Dioctyldiphenylamine	CCCCCCCCC1=CC=C(NC2=CC=C(CCCCCCCC)C=C2)C=C1	10.53	QAPVYZRWKDXNDK-UHFFFAOYSA-N	DTXSID3025170	GC-EI	322.253	33.71
Habanolide	C1CCCCCCOC(=O)C=CCCCCC1	4.76	KHLFMZDGADSQGR-ACCUITESSA-N	DTXSID4051374	GC-EI	238.193	13.16
Hexabromobenzene	BrC1=C(Br)C(Br)=C(Br)C(Br)=C1Br	6.17	CAYGQBVSOZLICD-UHFFFAOYSA-N	DTXSID1024128	GC-EI	551.503	24.65
o-Terphenyl	C1=CC=C(C=C1)C1=CC=CC=C1C1=CC=CC=C1	5.54	OIAQMFOKAXHPNH-UHFFFAOYSA-N	DTXSID1049697	GC-EI	230.109	13.94
p-Terphenyl	C1=CC=C(C=C1)C1=CC=C(C=C1)C1=CC=CC=C1	5.51	XJKSTNDFUHDPQJ-UHFFFAOYSA-N	DTXSID6029121	GC-EI	230.109	19.72
Methylphenylsulfone	CS(=O)(=O)C1=CC=CC=C1	0.68	JCDWETOKTFWTHA-UHFFFAOYSA-N	DTXSID1075228	GC-EI	94.0413	6.88
Velvione	O=C1CCCCCCCCCCC=CCCC1	5.17	ABRIMXGLNHCLIP-UHFFFAOYSA-N	DTXSID8047139	GC-Ei	81.0699	14.5
Etofenprox	CCOC1=CC=C(C=C1)C(C)(C)COCC1=CC=CC(OC2=CC=CC=C2)=C1	6.6	YREQHYQNNWYQCJ-UHFFFAOYSA-N	DTXSID9032610	GC-EI	163.112	32.14
Allethrin	CC(C)=CC1C(C(=O)OC2CC(=O)C(CC=C)=C2C)C1(C)C	5.05	ZCVAOQKBXKSDMS-UHFFFAOYSA-N	DTXSID8035180	LC-ESIpos	303.195	13.7
2,6-Di-tert-butyl-1,4-benzoquinone	CC(C)(C)C1=CC(=O)C=C(C1=O)C(C)(C)C	3.87	RDQSIADLBQFVMY-UHFFFAOYSA-N	DTXSID7021493	GC-EI	220.146	7.68
Cyfluthrin	CC1(C)C(C=C(Cl)Cl)C1C(=O)OC(C#N)C1=CC=C(F)C(OC2=CC=CC=C2)=C1	6.13	QQODLKZGRKWIFG-UHFFFAOYSA-N	DTXSID5035957	GC-EI	127.031	31.13
Transfluthrin	CC1(C)[C@H](C=C(Cl)Cl)[C@H]1C(=O)OCC1=C(F)C(F)=CC(F)=C1F	5.45	DDVNRFNDOPPVQJ-HQJQHLMTSA-N	DTXSID4046812	GC-EI	163.017	14.15
Tefluthrin	CC1=C(F)C(F)=C(COC(=O)[C@@H]2C(\C=C(/Cl)C(F)(F)F)C2(C)C)C(F)=C1F	5.88	ZFHGXWPMULPQSE-GPCIZFCYSA-N	DTXSID5032577	GC-EI	177.032	12.61
cis-Stilbene	C(=C\C1=CC=CC=C1)\C1=CC=CC=C1	4.39	PJANXHGTPQOBST-QXMHVHEDSA-N	DTXSID5026049	GC-EI	179.085	8.48
9-Vinylanthracene	C=CC1=C2C=CC=CC2=CC2=CC=CC=C12	5.34	OGOYZCQQQFAGRI-UHFFFAOYSA-N	DTXSID30179197	GC-EI	203.085	15.9
Diphenylmethane	C(C1=CC=CC=C1)C1=CC=CC=C1	4.08	CZZYITDELCSZES-UHFFFAOYSA-N	DTXSID1041891	GC-EI	168.093	7.41
m-Terphenyl	C1=CC=C(C=C1)C1=CC(=CC=C1)C1=CC=CC=C1	5.77	YJTKZCDBKVTVBY-UHFFFAOYSA-N	DTXSID2029117	GC-EI	230.109	19
2,6-Diisopropylnaphthalene	CC(C)C1=CC2=CC=C(C=C2C=C1)C(C)C	5.68	GWLLTEXUIOFAFE-UHFFFAOYSA-N	DTXSID7035272	GC-EI	197.132	11.26
4H-Cyclopenta(def)phenanthrene	C1C2=C3C4=C1C=CC=C4C=CC3=CC=C2	4.93	RKZDZWJDQTZDLD-UHFFFAOYSA-N	DTXSID1024887	GC-EI	190.078	14.62
Indane	C1CC2=CC=CC=C2C1	3.05	PQNFLJBBNBOBRQ-UHFFFAOYSA-N	DTXSID4052132	GC-EI	117.07	3.99
1-Phenylnaphthalene	C1=CC=C(C=C1)C1=CC=CC2=CC=CC=C12	5.44	IYDMICQAKLQHLA-UHFFFAOYSA-N	DTXSID8060539	GC-EI	203.085	13.5
Benzo(b)fluorene	C1C2=CC=CC=C2C2=C1C=C1C=CC=CC1=C2	5.51	HAPOJKSPCGLOOD-UHFFFAOYSA-N	DTXSID1022477	GC-EI	216.093	20.53
Perylene	C1=CC2=C3C(C=CC=C3C3=C4C(C=CC=C24)=CC=C3)=C1	6.59	CSHWQDPOILHKBI-UHFFFAOYSA-N	DTXSID4047753	GC-EI	252.093	32.33
Indeno(1,2,3-cd)fluoranthene	C1=CC=C2C(=C1)C1=CC=C3C4=CC=CC=C4C4=CC=C2C1=C34	6.47	XAKRHFYJDSMEMI-UHFFFAOYSA-N	DTXSID60172898	GC-EI	276.093	35.87
Decahydronaphthalene	C1CCC2CCCCC2C1	4.56	NNBZCPXTIHJBJL-UHFFFAOYSA-N	DTXSID1024912	GC-EI	95.0855	4.56
Diphenylsulfone	O=S(=O)(C1=CC=CC=C1)C1=CC=CC=C1	2.25	KZTYYGOKRVBIMI-UHFFFAOYSA-N	DTXSID6041892	GC-EI	125.006	14.58
Aldrin	[H][C@]12C[C@]([H])(C=C1)[C@]1([H])[C@@]2([H])[C@]2(Cl)C(Cl)=C(Cl)[C@@]1(Cl)C2(Cl)Cl	5.9	QBYJBZPUGVGKQQ-SJJAEHHWSA-N	DTXSID8020040	GC-EI	219.984	15.51
alpha-HCH	Cl[C@H]1[C@H](Cl)[C@@H](Cl)[C@H](Cl)[C@H](Cl)[C@H]1Cl	3.82	JLYXXMFPNIAWKQ-SHFUYGGZSA-N	DTXSID2020684	GC-EI	180.937	10.82
beta-HCH	Cl[C@H]1[C@H](Cl)[C@@H](Cl)[C@H](Cl)[C@@H](Cl)[C@@H]1Cl	3.82	JLYXXMFPNIAWKQ-CDRYSYESSA-N	DTXSID7020685	GC-EI	180.937	11.53
Fluorene	C1C2=C(C=CC=C2)C2=C1C=CC=C2	4.06	NIHNNTQXNPWCJQ-UHFFFAOYSA-N	DTXSID8024105	GC-EI	165.07	9.35
Chrysene	C1=CC=C2C(C=CC3=C2C=CC2=CC=CC=C32)=C1	5.71	WDECIBYCCFPHNR-UHFFFAOYSA-N	DTXSID0022432	GC-EI	228.093	24.92
Benzo(b)fluoranthene	C1=CC=C2C(=C1)C1=CC=CC3=C4C=CC=CC4=CC2=C13	6.3	FTOVXSOBNPWTSH-UHFFFAOYSA-N	DTXSID0023907	GC-EI	252.093	30.38
Hexachloroethane	ClC(Cl)(Cl)C(Cl)(Cl)Cl	4.13	VHHHONWQHHHLTI-UHFFFAOYSA-N	DTXSID7020689	GC-EI	200.841	3.89
1,2-Dichlorobenzene	ClC1=C(Cl)C=CC=C1	3.26	RFFLAFLAYFXFSW-UHFFFAOYSA-N	DTXSID6020430	GC-EI	145.969	4.21
1,4-Dichlorobenzene	ClC1=CC=C(Cl)C=C1	3.29	OCJBOOLMMGQPQU-UHFFFAOYSA-N	DTXSID1020431	GC-EI	145.969	4.11
1,3-Dichlorobenzene	ClC1=CC(Cl)=CC=C1	3.27	ZPQOPVIELGIULI-UHFFFAOYSA-N	DTXSID6022056	GC-EI	145.969	4.11
1,2,4-Trichlorobenzene	ClC1=CC(Cl)=C(Cl)C=C1	3.9	PBKONEOXTCPAFI-UHFFFAOYSA-N	DTXSID0021965	GC-EI	179.929	5.15
1,2,4,5-Tetrachlorobenzene	ClC1=CC(Cl)=C(Cl)C=C1Cl	4.39	JHBKHLUZVFWLAG-UHFFFAOYSA-N	DTXSID7024320	GC-EI	213.891	6.37
2-Chloronaphthalene	ClC1=CC=C2C=CC=CC2=C1	4.2	CGYGETOMCSJHJU-UHFFFAOYSA-N	DTXSID8023971	GC-EI	162.023	6.91
Pentachloroethane	ClC(Cl)C(Cl)(Cl)Cl	3.3	BNIXVQGCZULYKV-UHFFFAOYSA-N	DTXSID7021104	GC-EI	164.883	4.35
Hexachlorobutadiene	ClC(Cl)=C(Cl)C(Cl)=C(Cl)Cl	4.57	RWNKSTSCBHKHTB-UHFFFAOYSA-N	DTXSID7020683	GC-EI	224.841	5.37
Hexachloropropene	ClC(Cl)=C(Cl)C(Cl)(Cl)Cl	5.1	VFDYKPARTDCDCU-UHFFFAOYSA-N	DTXSID7062039	GC-EI	210.844	5.13
delta-HCH	Cl[C@H]1[C@H](Cl)[C@@H](Cl)[C@H](Cl)[C@H](Cl)[C@@H]1Cl	3.82	JLYXXMFPNIAWKQ-GPIVLXJGSA-N	DTXSID5024134	GC-EI	180.937	12.7
Endrin	ClC1=C(Cl)[C@]2(Cl)[C@@H]3[C@H]4C[C@H]([C@@H]5O[C@H]45)[C@@H]3[C@@]1(Cl)C2(Cl)Cl	4.94	DFBKLUNHFCTMDC-GKRDHZSOSA-N	DTXSID6020561	GC-EI	260.859	20.38
alpha-Endosulfan	ClC1=C(Cl)[C@]2(Cl)[C@@H]3COS(=O)OC[C@@H]3[C@@]1(Cl)C2(Cl)Cl	3.87	RDYMFSUJUZBWLH-AZVNHNRSSA-N	DTXSID9037539	GC-EI	236.841	18.45
beta-Endosulfan	ClC1=C(Cl)[C@@]2(Cl)[C@@H]3COS(=O)OC[C@@H]3[C@@]1(Cl)C2(Cl)Cl	3.87	RDYMFSUJUZBWLH-BRZMKDEISA-N	DTXSID8037540	GC-EI	159.984	20.85
Gemfibrozil	CC1=CC(OCCCC(C)(C)C(O)=O)=C(C)C=C1	4.19	HEMJJKBWTPKOJG-UHFFFAOYSA-N	DTXSID0020652	LC-ESIpos	251.164	13
2-Acetonaphthone	CC(=O)C1=CC=C2C=CC=CC2=C1	3.04	XSAYZAUNJMRRIR-UHFFFAOYSA-N	DTXSID2041389	LC-ESIpos	170.073	10.6
2-(2-(Chlorophenyl)amino)benzaldehyde	ClC1=CC=CC=C1NC1=C(C=O)C=CC=C1	3.91	DAAHPDZFLSFYPJ-UHFFFAOYSA-N	DTXSID20698322	LC-ESIpos	232.052	12.6
Aniline Yellow	NC1=CC=C(C=C1)\N=N\C1=CC=CC=C1	3.32	QPQKUYVSJWQSDY-CCEZHUSRSA-N	DTXSID40859039	LC-ESIpos	198.103	10.7
Capecitabine	CCCCCOC(=O)NC1=NC(=O)N(C=C1F)[C@@H]1O[C@H](C)[C@@H](O)[C@H]1O	0.67	GAGWJHPBXLXJQN-UORFTKCHSA-N	DTXSID3046451	LC-ESIpos	360.157	9.4
7-Hydroxymethotrexate	CN(CC1=NC2=C(N=C(N)N=C2N)N=C1O)C1=CC=C(C=C1)C(=O)N[C@@H](CCC(O)=O)C(O)=O	-0.69	HODZDDDNGRLGSI-NSHDSACASA-N	DTXSID70891503	LC-ESIpos	471.174	7.2
Thiophanate-methyl	COC(=O)NC(=S)NC1=CC=CC=C1NC(=S)NC(=O)OC	1.26	QGHREAKMXXNCOA-UHFFFAOYSA-N	DTXSID1024338	LC-ESIpos	343.053	9
(Benzothiazol-2-ylthio)methyl thiocyanate	N#CSCSC1=NC2=CC=CC=C2S1	2.91	TUBQDCKAWGHZPF-UHFFFAOYSA-N	DTXSID6032647	LC-ESIpos	238.977	10.9
Isophorone	CC1=CC(=O)CC(C)(C)C1	1.99	HJOVHMDZYOCNQW-UHFFFAOYSA-N	DTXSID8020759	LC-ESIpos	139.112	8.7
Fenofibrate	CC(C)OC(=O)C(C)(C)OC1=CC=C(C=C1)C(=O)C1=CC=C(Cl)C=C1	5.01	YMTINGFKWWXKFG-UHFFFAOYSA-N	DTXSID2029874	LC-ESIpos	361.12	13.7
Domperidone	ClC1=CC2=C(C=C1)N(C1CCN(CCCN3C(=O)NC4=CC=CC=C34)CC1)C(=O)N2	4.23	FGXWKSZFVQUSTL-UHFFFAOYSA-N	DTXSID1045116	LC-ESIpos	426.169	7.7
Hydroxychloroquine	CCN(CCO)CCCC(C)NC1=C2C=CC(Cl)=CC2=NC=C1	3.5	XXSMGPRMXLTPCZ-UHFFFAOYSA-N	DTXSID8023135	LC-ESIpos	336.184	0.9
Amoxicillin	CC1(C)S[C@@H]2[C@H](NC(=O)[C@H](N)C3=CC=C(O)C=C3)C(=O)N2[C@H]1C(O)=O	0.48	LSQZJLSUYDQPKJ-NJBDSQKTSA-N	DTXSID3037044	LC-ESIpos	366.112	6
Oryzalin	CCCN(CCC)C1=C(C=C(C=C1[N+]([O-])=O)S(N)(=O)=O)[N+]([O-])=O	2.59	UNAHYJYOSSSJHH-UHFFFAOYSA-N	DTXSID8024238	LC-ESIpos	347.102	11.9
Bifonazol	C1=CN(C=N1)C(C1=CC=CC=C1)C1=CC=C(C=C1)C1=CC=CC=C1	5.23	OCAPBUJLXMYKEJ-UHFFFAOYSA-N	DTXSID9045631	LC-ESIpos	311.154	9.7
Ebastin	CC(C)(C)C1=CC=C(C=C1)C(=O)CCCN1CCC(CC1)OC(C1=CC=CC=C1)C1=CC=CC=C1	7.18	MJJALKDDGIKVBE-UHFFFAOYSA-N	DTXSID6046472	LC-ESIpos	470.305	11.4
4-Nitroquinoline-1-oxide	[O-][N+](=O)C1=CC=[N+]([O-])C2=CC=CC=C12	0.59	YHQDZJICGQWFHK-UHFFFAOYSA-N	DTXSID5025780	LC-ESIpos	191.045	6.3
3-Aminoacetophenon	CC(=O)C1=CC(N)=CC=C1	0.91	CKQHAYFOPRIUOM-UHFFFAOYSA-N	DTXSID0021830	LC-ESIpos	136.076	1
Butocarboxim	CNC(=O)O\N=C(\C)C(C)SC	1.25	SFNPDDSJBGRXLW-UITAMQMPSA-N	DTXSID5058062	LC-ESIpos	191.085	8.8
Ciclopirox	CC1=CC(=O)N(O)C(=C1)C1CCCCC1	1.87	SCKYRAXSEDYPSA-UHFFFAOYSA-N	DTXSID9048564	LC-ESIpos	208.133	11.7
Quinmerac BH518-2	OC(=O)C1=CN=C2C(C=CC(Cl)=C2C(O)=O)=C1	2.08	ZYIDIAPHYHJMCU-UHFFFAOYSA-N	DTXSID00536258	LC-ESIpos	252.006	6.2
2-Trifluoromethyl-benzenesulfonamide	NS(=O)(=O)C1=C(C=CC=C1)C(F)(F)F	1.13	AFFPZJFLSDVZBV-UHFFFAOYSA-N	DTXSID80380751	LC-ESIpos	226.014	4.9
2-(Piperazin-1-yl)ethanamine	NCCN1CCNCC1	-0.86	IMUDHTPIFIBORV-UHFFFAOYSA-N	DTXSID2021997	LC-ESIpos	130.134	0.9
4-tert-Butylbenzenesulfonamide	CC(C)(C)C1=CC=C(C=C1)S(N)(=O)=O	2.18	KYDZEZNYRFJCSA-UHFFFAOYSA-N	DTXSID70278754	LC-ESIpos	214.09	9.7
4-Hydroxycoumarin	OC1=CC(=O)OC2=CC=CC=C12	1.09	VXIXUWQIVKSKSA-UHFFFAOYSA-N	DTXSID8061472	LC-ESIpos	163.039	8
Octyl-3,5-di-tert-butyl-4-hydroxyhydrocinnamate	CCCCCCCCOC(=O)CCC1=CC(=C(O)C(=C1)C(C)(C)C)C(C)(C)C	8.7	CFXCGWWYIDZIMU-UHFFFAOYSA-N	DTXSID60273995	LC-ESIpos	391.321	15.7
Norethindrone	C[C@]12CC[C@H]3[C@@H](CCC4=CC(=O)CC[C@H]34)[C@@H]1CC[C@@]2(O)C#C	2.98	VIKNJXKGJWUCNN-XGXHKTLJSA-N	DTXSID9023380	LC-ESIpos	299.201	11.2
Progesterone	CC(=O)[C@H]1CC[C@H]2[C@@H]3CCC4=CC(=O)CC[C@]4(C)[C@H]3CC[C@]12C	3.72	RJKFOVLPORLFTN-LEKSSAKUSA-N	DTXSID3022370	LC-ESIpos	315.232	12.4
Norgestimate	CC[C@]12CC[C@H]3[C@@H](CCC4=C\C(CC[C@H]34)=N\O)[C@@H]1CC[C@@]2(OC(C)=O)C#C	4.84	KIQQMECNKUGGKA-NMYWJIRASA-N	DTXSID1046922	LC-ESIpos	370.238	13.2
Cortisone	C[C@]12CC(=O)[C@H]3[C@@H](CCC4=CC(=O)CC[C@]34C)[C@@H]1CC[C@]2(O)C(=O)CO	1.46	MFYSYFVPBJMHGN-ZPOLXVRWSA-N	DTXSID5022857	LC-ESIpos	361.201	9.6
Dexamethasone	C[C@@H]1C[C@H]2[C@@H]3CCC4=CC(=O)C=C[C@]4(C)[C@@]3(F)[C@@H](O)C[C@]2(C)[C@@]1(O)C(=O)CO	1.92	UREBDLICKHMUKA-CXSFZGCWSA-N	DTXSID3020384	LC-ESIpos	393.207	10.4
Prednisolone	C[C@]12C[C@H](O)[C@H]3[C@@H](CCC4=CC(=O)C=C[C@]34C)[C@@H]1CC[C@]2(O)C(=O)CO	1.66	OIGNJSKKLXVSLS-VWUMJDOOSA-N	DTXSID9021184	LC-ESIpos	361.201	9.6
N,N-Dimethylsulfamide	CN(C)S(N)(=O)=O	-1.1	QMHAHUAQAJVBIW-UHFFFAOYSA-N	DTXSID3074735	LC-ESIpos	125.038	0.7
Testosterone	C[C@]12CC[C@H]3[C@@H](CCC4=CC(=O)CC[C@]34C)[C@@H]1CC[C@@H]2O	3.16	MUMGGOZAMZWBJJ-DYKIIFRCSA-N	DTXSID8022371	LC-ESIpos	289.216	11.4
Canrenone	CC12CC[C@H]3C(C=CC4=CC(=O)CCC34C)[C@@H]1CCC21CCC(=O)O1	2.5	UJVLDDZCTMKXJK-AFDHUMPMSA-N	DTXSID3045930	LC-ESIpos	341.211	11.4
4-Androstene-3,17-dione	C[C@]12CC[C@H]3[C@@H](CCC4=CC(=O)CC[C@]34C)[C@@H]1CCC2=O	2.9	AEMFNILZOJDQLW-QAGGRKNESA-N	DTXSID8024523	LC-ESIpos	287.201	11.1
Androsterone	C[C@]12CC[C@H]3[C@@H](CC[C@H]4C[C@H](O)CC[C@]34C)[C@@H]1CCC2=O	3.69	QGXBDMJGAMFCBF-HLUDHZFRSA-N	DTXSID3036525	LC-ESIpos	291.232	12.1
Clobetasol	[H][C@@]12C[C@H](C)[C@](O)(C(=O)CCl)[C@@]1(C)C[C@H](O)[C@@]1(F)[C@@]2([H])CCC2=CC(=O)C=C[C@]12C	2.74	FCSHDIVRCWTZOX-DVTGEIKXSA-N	DTXSID2048955	LC-ESIpos	411.173	11.2
Aldosterone	[H][C@@]12CC[C@H](C(=O)CO)[C@]1(C[C@H](O)[C@@]1([H])[C@@]2([H])CCC2=CC(=O)CC[C@]12C)C=O	1.07	PQSUYGKTWSAVDQ-ZVIOFETBSA-N	DTXSID7022419	LC-ESIpos	361.201	9.6
Paramethasone	[H][C@@]12C[C@@H](C)[C@](O)(C(=O)CO)[C@@]1(C)C[C@H](O)[C@@]1([H])[C@@]2([H])C[C@H](F)C2=CC(=O)C=C[C@]12C	1.77	MKPDWECBUAZOHP-AFYJWTTESA-N	DTXSID3023421	LC-ESIpos	393.207	10.5
Triamcinolone	C[C@]12C[C@H](O)[C@@]3(F)[C@@H](CCC4=CC(=O)C=C[C@]34C)[C@@H]1C[C@@H](O)[C@]2(O)C(=O)CO	0.92	GFNANZIMVAIWHM-OBYCQNJPSA-N	DTXSID1040742	LC-ESIpos	395.186	7.9
Dihydrotestosterone	[H][C@@]12CC[C@H](O)[C@@]1(C)CC[C@@]1([H])[C@@]2([H])CC[C@@]2([H])CC(=O)CC[C@]12C	3.69	NVKAWKQGWWIWPM-ABEVXSGRSA-N	DTXSID9022364	LC-ESIpos	291.232	12.1
Norgestrel	[H][C@@]12CCC(O)(C#C)[C@@]1(CC)CC[C@]1([H])[C@@]3([H])CCC(=O)C=C3CC[C@@]21[H]	3.32	WWYNJERNGUHSAO-CULCCENASA-N	DTXSID3047477	LC-ESIpos	313.216	12
Exemestane	[H][C@@]12CCC(=O)[C@@]1(C)CC[C@@]1([H])[C@@]2([H])CC(=C)C2=CC(=O)C=C[C@]12C	3.01	BFYIZQONLCFLEV-DAELLWKTSA-N	DTXSID5023037	LC-ESIpos	297.185	11.1
Medroxyprogesterone	[H][C@@]12CC[C@](O)(C(C)=O)[C@@]1(C)CC[C@@]1([H])[C@@]2([H])C[C@H](C)C2=CC(=O)CC[C@]12C	3.52	FRQMUZJSZHZSGN-HBNHAYAOSA-N	DTXSID0036508	LC-ESIpos	345.242	12.2
Gestoden	[H][C@@]12C=C[C@@](O)(C#C)[C@@]1(CC)CC[C@]1([H])[C@@]3([H])CCC(=O)C=C3CC[C@@]21[H]	3.12	SIGSPDASOTUPFS-XUDSTZEESA-N	DTXSID6046478	LC-ESIpos	311.201	11.3
Drospirenone	[H][C@@]12[C@@H]3C[C@@H]3[C@@]3(CCC(=O)O3)[C@@]1(C)CC[C@@]1([H])[C@@]2([H])[C@H]2C[C@H]2C2=CC(=O)CC[C@]12C	3.46	METQSPRSQINEEU-HXCATZOESA-N	DTXSID7046465	LC-ESIpos	367.227	11.4
Hydrocortisone	[H][C@@]12CC[C@](O)(C(=O)CO)[C@@]1(C)C[C@H](O)[C@@]1([H])[C@@]2([H])CCC2=CC(=O)CC[C@]12C	1.66	JYGXADMDTFJGBT-VWUMJDOOSA-N	DTXSID7020714	LC-ESIpos	363.217	9.8
Bethamethasone	[H][C@@]12C[C@H](C)[C@](O)(C(=O)CO)[C@@]1(C)C[C@H](O)[C@@]1(F)[C@@]2([H])CCC2=CC(=O)C=C[C@]12C	1.92	UREBDLICKHMUKA-DVTGEIKXSA-N	DTXSID3022667	LC-ESIpos	393.207	10.5
Prednisone	[H][C@@]12CC[C@](O)(C(=O)CO)[C@@]1(C)CC(=O)[C@@]1([H])[C@@]2([H])CCC2=CC(=O)C=C[C@]12C	1.64	XOFYZVNMUHMLCC-ZPOLXVRWSA-N	DTXSID4021185	LC-ESIpos	359.185	9.4
Budesonide	[H][C@@]12C[C@@]3([H])[C@]4([H])CCC5=CC(=O)C=C[C@]5(C)[C@@]4([H])[C@@H](O)C[C@]3(C)[C@@]1(O[C@H](CCC)O2)C(=O)CO	3.02	VOVIALXJUBGFJZ-VXKMTNQYSA-N	DTXSID401017799	LC-ESIpos	431.243	11.8
6alpha Methylprednisolone	[H][C@@]12CC[C@](O)(C(=O)CO)[C@@]1(C)C[C@H](O)[C@@]1([H])[C@@]2([H])C[C@H](C)C2=CC(=O)C=C[C@]12C	1.97	VHRSUDSXCMQTMA-PJHHCJLFSA-N	DTXSID7023300	LC-ESIpos	375.217	10.4
Flumethasone	[H][C@@]12C[C@@H](C)[C@](O)(C(=O)CO)[C@@]1(C)C[C@H](O)[C@@]1(F)[C@@]2([H])C[C@H](F)C2=CC(=O)C=C[C@]12C	1.74	WXURHACBFYSXBI-GQKYHHCASA-N	DTXSID2045365	LC-ESIpos	411.198	10.2
Cyproterone	CC(=O)[C@@]1(O)CC[C@H]2[C@@H]3C=C(Cl)C4=CC(=O)[C@@H]5C[C@@H]5[C@]4(C)[C@H]3CC[C@]12C	3.01	DUSHUSLJJMDGTE-ZJPMUUANSA-N	DTXSID3022873	LC-ESIpos	375.172	11.7
Fluorometholone	[H][C@@]12CC[C@](O)(C(C)=O)[C@@]1(C)C[C@H](O)[C@@]1(F)[C@@]2([H])C[C@H](C)C2=CC(=O)C=C[C@]12C	2.45	FAOZLTXFLGPHNG-KNAQIMQKSA-N	DTXSID7047435	LC-ESIpos	377.212	10.8
Flunisolide	[H][C@@]12C[C@H]3OC(C)(C)O[C@@]3(C(=O)CO)[C@@]1(C)C[C@H](O)[C@@]1([H])[C@@]2([H])C[C@H](F)C2=CC(=O)C=C[C@]12C	2.54	XSFJVAJPIHIPKU-XWCQMRHXSA-N	DTXSID1045534	LC-ESIpos	435.218	11.3
Trenbolone	C[C@]12C=CC3=C4CCC(=O)C=C4CCC3C1CC[C@@H]2O	2.48	MEHHPFQKXOUFFV-FOIPXRHGSA-N	DTXSID0034192	LC-ESIpos	271.169	10.8
Amcinonide	[H][C@@]12C[C@H]3OC4(CCCC4)O[C@@]3(C(=O)COC(C)=O)[C@@]1(C)C[C@H](O)[C@@]1(F)[C@@]2([H])CCC2=CC(=O)C=C[C@]12C	3.56	ILKJAFIWWBXGDU-MOGDOJJUSA-N	DTXSID6045905	LC-ESIpos	503.244	12.6
Triamcinolone acetonide	[H][C@@]12C[C@H]3OC(C)(C)O[C@@]3(C(=O)CO)[C@@]1(C)C[C@H](O)[C@@]1(F)[C@@]2([H])CCC2=CC(=O)C=C[C@]12C	2.57	YNDXUCZADRHECN-JNQJZLCISA-N	DTXSID6021371	LC-ESIpos	435.218	10.8
Dydrogesterone	[H][C@@]12CC[C@H](C(C)=O)[C@@]1(C)CC[C@]1([H])[C@@]2([H])C=CC2=CC(=O)CC[C@@]12C	3.3	JGMOKGBVKVMRFX-HQZYFCCVSA-N	DTXSID1022974	LC-ESIpos	313.216	12
Hydrocortisonacetate	[H][C@@]12CC[C@](O)(C(=O)COC(C)=O)[C@@]1(C)C[C@H](O)[C@@]1([H])[C@@]2([H])CCC2=CC(=O)CC[C@]12C	2.41	ALEXXDVDDISNDU-JZYPGELDSA-N	DTXSID20962156	LC-ESIpos	405.227	10.7
Medroxyprogesteroneacetate	C[C@H]1C[C@H]2[C@@H]3CC[C@](OC(C)=O)(C(C)=O)[C@@]3(C)CC[C@@H]2[C@@]2(C)CCC(=O)C=C12	4.04	PSGAAPLEWMOORI-PEINSRQWSA-N	DTXSID0025527	LC-ESIpos	387.253	12.5
Megestrol-17-acetate	CC(=O)O[C@@]1(CC[C@H]2[C@@H]3C=C(C)C4=CC(=O)CC[C@]4(C)[C@H]3CC[C@]12C)C(C)=O	3.83	RQZAXGRLVPAYTJ-GQFGMJRRSA-N	DTXSID9040683	LC-ESIpos	385.237	12.4
11-Ketotestosterone	C[C@]12CC(=O)[C@H]3[C@@H](CCC4=CC(=O)CC[C@]34C)[C@@H]1CC[C@@H]2O	2.06	WTPMRQZHJLJSBO-XQALERBDSA-N	DTXSID8036499	LC-ESIpos	303.195	10
17alpha-Hydroxyprogesterone	CC(=O)C1(O)CCC2C3CCC4=CC(=O)CCC4(C)C3CCC12C	3.16	DBPWSSGDRRHUNT-UHFFFAOYSA-N	DTXSID6040747	LC-ESIpos	331.227	11.6
17alpha-Methyltestosterone	C[C@]1(O)CC[C@H]2[C@@H]3CCC4=CC(=O)CC[C@]4(C)[C@H]3CC[C@]12C	3.53	GCKMFJBGXUYNAG-HLXURNFRSA-N	DTXSID1033664	LC-ESIpos	303.232	11.8
4-Androsten-11beta-ol-3,17-dione	C[C@]12C[C@H](O)[C@H]3[C@@H](CCC4=CC(=O)CC[C@]34C)[C@@H]1CCC2=O	1.9	WSCUHXPGYUMQEX-KCZNZURUSA-N	DTXSID8040931	LC-ESIpos	303.195	10
Desonide	CC1(C)O[C@@H]2C[C@H]3[C@@H]4CCC5=CC(=O)C=C[C@]5(C)[C@H]4[C@@H](O)C[C@]3(C)[C@@]2(O1)C(=O)CO	2.79	WBGKWQHBNHJJPZ-LECWWXJVSA-N	DTXSID7046756	LC-ESIpos	417.227	10.8
Fluticasone propionate	CCC(=O)O[C@@]1([C@H](C)C[C@H]2[C@@H]3C[C@H](F)C4=CC(=O)C=C[C@]4(C)[C@@]3(F)[C@@H](O)C[C@]12C)C(=O)SCF	3.71	WMWTYOKRWGGJOA-CENSZEJFSA-N	DTXSID8045511	LC-ESIpos	501.192	12.4
Betamethasone dipropionate	CCC(=O)OCC(=O)C1(OC(=O)CC)C(C)CC2C3CCC4=CC(=O)C=CC4(C)C3(F)C(O)CC12C	3.71	CIWBQSYVNNPZIQ-UHFFFAOYSA-N	DTXSID2022672	LC-ESIpos	505.26	12.8
Betamethasone-17-valerate	CCCCC(=O)O[C@@]1([C@@H](C)C[C@H]2[C@@H]3CCC4=CC(=O)C=C[C@]4(C)[C@@]3(F)[C@@H](O)C[C@]12C)C(=O)CO	3.74	SNHRLVCMMWUAJD-SUYDQAKGSA-N	DTXSID7022673	LC-ESIpos	477.265	12.5
Mometasone fuorate	C[C@@H]1C[C@H]2[C@@H]3CCC4=CC(=O)C=C[C@]4(C)[C@@]3(Cl)[C@@H](O)C[C@]2(C)[C@@]1(OC(=O)C1=CC=CO1)C(=O)CCl	3.96	WOFMFGQZHJDGCX-ZULDAHANSA-N	DTXSID4023333	LC-ESIpos	521.149	12.4
Fluocinolone acetonide	CC1(C)O[C@@H]2C[C@H]3[C@@H]4C[C@H](F)C5=CC(=O)C=C[C@]5(C)[C@@]4(F)[C@@H](O)C[C@]3(C)[C@@]2(O1)C(=O)CO	2.39	FEBLZLNTKCEFIT-VSXGLTOVSA-N	DTXSID0040674	LC-ESIpos	453.208	10.7
Dexamethasone-21-acetate	C[C@@H]1C[C@H]2[C@@H]3CCC4=CC(=O)C=C[C@]4(C)[C@@]3(F)[C@@H](O)C[C@]2(C)[C@@]1(O)C(=O)COC(C)=O	2.82	AKUJBENLRBOFTD-RPRRAYFGSA-N	DTXSID8022901	LC-ESIpos	435.218	11.3
Fludrocortisone-21-acetate	CC(=O)OCC(=O)[C@@]1(O)CC[C@H]2[C@@H]3CCC4=CC(=O)CC[C@]4(C)[C@@]3(F)[C@@H](O)C[C@]12C	2.25	SYWHXTATXSMDSB-GSLJADNHSA-N	DTXSID2023062	LC-ESIpos	423.218	10.7
Clobetasol propionate	CCC(=O)O[C@@]1([C@@H](C)C[C@H]2[C@@H]3CCC4=CC(=O)C=C[C@]4(C)[C@@]3(F)[C@@H](O)C[C@]12C)C(=O)CCl	3.36	CBGUOGMQLZIXBE-XGQKBEPLSA-N	DTXSID6045907	LC-ESIpos	467.2	12.2
6-beta-Hydroxycortisol	C[C@]12C[C@H](O)[C@H]3[C@@H](C[C@@H](O)C4=CC(=O)CC[C@]34C)[C@@H]1CC[C@]2(O)C(=O)CO	0.34	GNFTWPCIRXSCQF-UJXAPRPESA-N	DTXSID80425873	LC-ESIpos	379.212	6.5
2-Thiouracil	O=C1NC(=S)NC=C1	-0.82	ZEMGGZBWXRYJHK-UHFFFAOYSA-N	DTXSID4021347	LC-ESIpos	129.012	0.7
Daminozide	CN(C)NC(=O)CCC(O)=O	-0.93	NOQGZXFMHARMLW-UHFFFAOYSA-N	DTXSID9020370	LC-ESIpos	161.092	0.6
Flutamide	CC(C)C(=O)NC1=CC(=C(C=C1)[N+]([O-])=O)C(F)(F)F	3.14	MKXKFYHWDHIYRV-UHFFFAOYSA-N	DTXSID7032004	LC-ESIneg	275.065	11.2
Tetrachlorosalicylanilide	OC1=C(C=C(Cl)C=C1Cl)C(=O)NC1=CC=C(Cl)C(Cl)=C1	6.03	SJQBHPJLLIJASD-UHFFFAOYSA-N	DTXSID4040767	LC-ESIneg	347.916	14.4
Oryzalin	CCCN(CCC)C1=C(C=C(C=C1[N+]([O-])=O)S(N)(=O)=O)[N+]([O-])=O	2.59	UNAHYJYOSSSJHH-UHFFFAOYSA-N	DTXSID8024238	LC-ESIpos	347.102	11.9
2-Aminonaphthalene-1,5-disulfonic acid	NC1=CC=C2C(C=CC=C2S(O)(=O)=O)=C1S(O)(=O)=O	-1.3	YAIKCRUPEVOINQ-UHFFFAOYSA-N	DTXSID0045040	LC-ESIneg	301.98	0.5
Phthalamic acid	NC(=O)C1=CC=CC=C1C(O)=O	0.4	CYMRPDYINXWJFU-UHFFFAOYSA-N	DTXSID0058980	LC-ESIneg	164.035	0.9
N-Acetyl mesalazine	CC(=O)NC1=CC=C(O)C(=C1)C(O)=O	1.63	GEFDRROBUCULOD-UHFFFAOYSA-N	DTXSID80199002	LC-ESIneg	194.046	3.2
Daminozide	CN(C)NC(=O)CCC(O)=O	-0.93	NOQGZXFMHARMLW-UHFFFAOYSA-N	DTXSID9020370	LC-ESIpos	161.092	0.6
Mesotrione MNBA	CS(=O)(=O)C1=CC(=C(C=C1)C(O)=O)[N+]([O-])=O	0.7	QNOUABMNRMROSL-UHFFFAOYSA-N	DTXSID0074639	LC-ESIneg	243.992	1.1
Quinmerac BH518-2	OC(=O)C1=CN=C2C(C=CC(Cl)=C2C(O)=O)=C1	2.08	ZYIDIAPHYHJMCU-UHFFFAOYSA-N	DTXSID00536258	LC-ESIpos	252.006	6.2
2-Trifluoromethyl-benzenesulfonamide	NS(=O)(=O)C1=C(C=CC=C1)C(F)(F)F	1.13	AFFPZJFLSDVZBV-UHFFFAOYSA-N	DTXSID80380751	LC-ESIpos	226.014	4.9
5-Hydroxyindole-3-acetic acid	OC(=O)CC1=CNC2=CC=C(O)C=C12	0.95	DUUGKQCEGZLZNO-UHFFFAOYSA-N	DTXSID50861582	LC-ESIneg	190.051	2
Indole-3-acetic acid	OC(=O)CC1=CNC2=CC=CC=C12	1.73	SEOVTRFCIGRIMH-UHFFFAOYSA-N	DTXSID5020738	LC-ESIneg	174.056	6.8
4-Hydroxycoumarin	OC1=CC(=O)OC2=CC=CC=C12	1.09	VXIXUWQIVKSKSA-UHFFFAOYSA-N	DTXSID8061472	LC-ESIpos	163.039	8
3-Bromocarbazole	BrC1=CC2=C(NC3=C2C=CC=C3)C=C1	4.57	LTBWKAYPXIIVPC-UHFFFAOYSA-N	DTXSID00936072	GC-EI	244.983	20
Methyltolylsulfone	CC1=CC=C(C=C1)S(=O)(=O)C	1.09	YYDNBUBMBZRNQQ-UHFFFAOYSA-N	DTXSID6075229	GC-EI	107.049	8.24
p-Benzyldiphenyl	C(C1=CC=CC=C1)C1=CC=C(C=C1)C1=CC=CC=C1	5.49	AGPLQTQFIZBOLI-UHFFFAOYSA-N	DTXSID50210197	GC-EI	244.125	16.15
Cyclopenta(cd)pyren-3,4-H-one	O=C1CC2=CC3=CC=CC4=CC=C5C=CC1=C2C5=C34	4.52	SWEWVKNBZYILAE-UHFFFAOYSA-N	DTXSID30990046	GC-EI	226.078	24.57
Pentachloronitrobenzene	ClC1=C(Cl)C(Cl)=C(C(Cl)=C1Cl)N(=O)=O	4.62	LKPLKUMXSAEKID-UHFFFAOYSA-N	DTXSID2021105	GC-EI	213.872	11.64
Acrinathrin	CC1(C)[C@@H](\C=C/C(=O)OC(C(F)(F)F)C(F)(F)F)[C@H]1C(=O)O[C@H](C#N)C1=CC=CC(OC2=CC=CC=C2)=C1	6.3	YLFSVIMMRPNPFK-WEQBUNFVSA-N	DTXSID3041584	GC-EI	181.065	28.01
Piperonyl butoxide	CCCCOCCOCCOCC1=CC2=C(OCO2)C=C1CCC	4	FIPWRIJSWJWJAI-UHFFFAOYSA-N	DTXSID1021166	LC-ESIpos	356.243	13.7
4-Methylphenol	CC1=CC=C(O)C=C1	2.09	IWDCLRJOBJJRNH-UHFFFAOYSA-N	DTXSID7021869	GC-EI	107.049	4.35
2,2-Dimethoxy-2-phenylacetophenone	COC(OC)(C(=O)C1=CC=CC=C1)C1=CC=CC=C1	3.9	KWVGIHKZDCUPEU-UHFFFAOYSA-N	DTXSID7037715	GC-EI	105.034	13.75
4-Methylanisole	COC1=CC=C(C)C=C1	2.7	CHLICZRVGGXEOD-UHFFFAOYSA-N	DTXSID9026710	GC-EI	91.0542	4.35
Thymol	CC(C)C1=CC=C(C)C=C1O	3.08	MGSRCZKZVOBKFT-UHFFFAOYSA-N	DTXSID6034972	GC-EI	135.081	5.87
TOSU	NC(=O)N1C2=CC=CC=C2C=CC2=C1C=C(O)C=C2	2.27	QQCFBZCATDIWTH-UHFFFAOYSA-N	DTXSID80218202	GC-EI	99.0441	5.37
1-Chloro-2-nitrobenzene	[O-][N+](=O)C1=CC=CC=C1Cl	2.43	BFCFYVKQTRLZHA-UHFFFAOYSA-N	DTXSID0020280	GC-EI	98.9996	5.61
Diphenylamine	N(C1=CC=CC=C1)C1=CC=CC=C1	3.12	DMBHHRLKUKUOEG-UHFFFAOYSA-N	DTXSID4021975	GC-EI	168.081	9.32
Diphenylether	C1=CC=C(C=C1)OC2=CC=CC=C2	4.03	USIUVYZYUHIAEV-UHFFFAOYSA-N	DTXSID9021847	GC-EI	141.07	7.29

## Sheet: Table S2-2
LC-HRMS	GC-HRMS
Mono-isobutylphthalate-D4	Tonalide-D3
Creatinine-D3	BDE99-13C12
Diazinon-D10	PCB153-13C12
Benzophenone-3-D5	PCB180-13C12
p-Toluene-sulfonamide-D4	PCB28-13C12
Cotinine-D3	PCB52-13C12
Diglyme-D6	Gamma-HCH-13C12
Chlormequat-D9	Acenaphthene-D10
Carbamazepine-D10	Benzo(a)pyrene-D12
Atrazine-13C3	Phenanthrene-D10
Benzotriazole-D4	Perylene-D12
Carbendazim-D4	Chrysene-D12
Tri-n-butylphosphate-D27	Hexachlorobenzene-13C6
DEET-D7	Pyrene-D10
Metolachlor-D6	Etofenprox-D5
Isoproturon-D3	1,2,4-Trichlorobenzene-D3
Diclofenac-D4	Decachlorobiphenyl-13C12
Caffeine-D3	2,2',4,4'-Tetrabromodiphenylether-13C12
Decyltrimethylammonium-D30	Pyrene-D10
Atenolol-D7	Naphthalene-D8
Progesterone-D9	PCB101-13C12
Verapamil-D6	PCB118-13C12
Bezafibrate-D4	PCB138-13C12
Sulfamethoxazole-D4	2,4'-DDT-D8
Tebuconazole-D9
Imidacloprid-D4
4-Nitrophenol-D4
Triclosan-D3
Mecoprop-D3
Acesulfame-D4
Hydrochlorothiazide-13C6
Bentazone-D6
Cyclamate-D11
Clarithromycin-D3
Desisopropylatrazine-D5

## Sheet: Table S2-3
Relevance/Impact	Variable	LC-ESI example	GC-EI example	Description
High	minimum_search_window	0.5	0.1	Numeric, the minimum range in minutes that is screened for peaks in both directions of the aimed retention time
High	zigzag_trigger_threshold	0.25	0.25	Numeric, the portion of the EIC in terms of intensity values that needs to be defined as zigzag, meaning highly fluctuating intensities
High	normal_background_quantile	0.25	0.25	Numeric, the quantile of the background defining intensity values used to define the baseline
High	higher_background_quantile	0.8	0.8	Numeric, the quantile of the background-defining intensity values used to define the baseline if the EIC is considered problematic, i.e. exceeding the zigzag_trigger_threshold
High	minimum_background_ratio	3	3	Numeric, the minimum ratio of intensity and baseline an intensity value needs to exceed to be considered a peak
High	intensity_factor_decrease_peaktop	0.7	0.7	Numeric, the factor applied to the last peak-assigned intensity which needs to be undercut within the maximum number of intensities for a decrease to be considered significant in defining the peaktop
High	intensity_factor_increase_edges	1.4	1.4	Numeric, the factor applied to the last peak-assigned intensity which if exceeded triggers a density-dependent counter to assign small increases to the peak while splitting peaks at the peak edges
High	intensity_factor_decrease_edges	0.6	0.6	Numeric, the factor applied to the last peak-assigned intensity which needs to be undercut within the density-dependent maximum number of datapoints for a decrease to be considered significant in defining the peak edges
High	density_factor_increase_edges	0.25	0.25	Numeric, the factor applied to the intensity density (datapoints within 0.1 minute) which if exceeded by having a constant increase or lack of decrease triggers a stop of the peak detection algorithm and defines the ends of the peak edges
High	density_factor_decrease_edges	5	5	Numeric, the factor applied to the intensity density (datapoints within 0.1 minute) which if exceeded by having too many stagnant intensity values triggers a stop of the peak detection algorithm and defines the ends of the peak edges
High	width_smoothing	5	25	Numeric, a factor which defines how the data density is increased when smoothing. Higher values increase data density but can lead to "oversaturation"
High	maximum_nr_of_a	5	5	Numeric, a defines the "baseline" of a peak and needs a limit so that very flat peaks or peaks with only few high intensity values are not considered valid
High	minimum_nr_of_high_intensity_letters	3	3	Numeric, similar to the limitation of a you can set a minimum of high-intensity letters (dependent on your selected alhabet size) to ensure that your selected peaks are highly deviating from the baseline
High	minimum_nr_of_datapoints_per_peak	3	3	Numeric, the minimum number of data points needed to define a peak
High	minimum_peak_area	100	100	Numeric, the minimum area needed to define a peak
High	minimum_cutoff_intensity_factor	0.001	0.001	Numeric, this factor is used to define, based on the highest intensity of a compound, at which intensity value samples will be either split (exceeding this threshold) or merged (below this threshold)
High	use.MINDIST	FALSE	FALSE	Boolean, shall MIDNIST be applied as quality criterion for selecting valid peaks?
High	max_MINDIST	1	1	Numeric, which MINDIST value should be considered as acceptable MINDIST?
Medium	alphabet_size	9	9	Numeric, the range/size of the alphabet used in symbolic aggregate approximation (SAX)
Medium	use_shifting_search_window	FALSE	FALSE	Boolean to allow/deny to shift/adjust search window while generating the peaklist?
Medium	extended_baseline_factor	1.1	1.1	Numeric, this factor is applied to the baseline and all intensities below factor*baseline are considered baseline
Medium	maximum_nr_of_stagnant_intensity_values_peaktop	7	7	Numeric, the maximum number of intensities without significant decrease after which the start and end time of the peaktop is defined
Medium	width_factor_background	1.5	1.5	Numeric, a factor defining how a defined search window will be extended to define the background EIC
Medium	sample_search_window	0.1	0.1	Numeric, the time in minutes added to the start and end retention time of a defined peak in the suspect screening (to improve visualization)
Medium	outer_search_window_multiple_peaks	0.5	0.5	Numeric, the larger time in minutes added to the start and end retention time of a defined peak to generate the peaklist if peak patterns are expected, used for different intensity ratios to filter for invalid peaks
Medium	inner_search_window_multiple_peaks	0.5	0.25	Numeric, the smaller time in minutes added to the start and end retention time of a defined peak to generate the peaklist if peak patterns are expected, used for different intensity ratios to filter for invalid peaks
Medium	outer_intensity_ratio_multiple_peaks	0.1	0.1	Numeric, ratio of the maximum intensity within the larger RT range expected for peak patterns
Medium	inner_intensity_ratio_multiple_peaks	0.1	0.05	Numeric, ratio of the maximum intensity within the larger RT range expected for peak patterns
Medium	maximum_allowed_shift	2	2	Numeric, the maximum shift allowed in minutes
Medium	maximum_allowed_shift_ratio	0.8	0.8	Numeric, the maximum fraction of IS-dependent shift of the allowed shift, only relevant if allowed shift exceeds maximum value
Medium	maximum_peak_width	5	2	Numeric, the maximum peak widht in minutes
Medium	minimum_confirming_peak_height	10000	10000	Numeric, the intensity value which needs to be exceeded if a peak should be considered as confirming ion
Medium	maximum_RT_tolerance_start	0.3	0.15	Numeric, the maximum retention time tolerance for the start retention times of a peak
Medium	maximum_RT_tolerance	0.3	0.15	Numeric, the maximum retetion time tolerance for the apex retention time of a peak
Medium	maximum_RT_tolerance_end	0.2	0.2	Numeric, the maximum retention time tolerance for the end retention times of a peak
Medium	minimum_datapoints_per_sample_peak	7	7	Numeric, the lowest number of datapoints needed to define a peak in the suspect screening
Medium	minimum_qualitative_threshold	0.15	0.15	Numeric, the ratio of the total number of data points which needs to exceed the in-sample LOD to trigger at least qualitative detection
Medium	max_calibration	1.2	1.2	Numeric, ratio of highest accepted calculated value from nominal concentration. I.e. 1.2 = 1200 ng/mL are still valid if 1000 ng/mL was used as highest concentration.
Medium	minimum_r2	0.95	0.95	Numeric, the lowest accepted coefficient of determination of calibration curves
Medium	minimum_r2_intensity_dependent_shift	0.7	0.7	Numeric, the lowest accepted coefficient of determination for linear regression used to identify valid intensity-dependent shifts within the calibration
Medium	maximum_error_of_quantitation	20	20	Numeric, the maximum accepted error of quantitation in percent
Medium	minimum_nr_of_datapoints_calibration	4	4	Numeric, the minimum number of datapoints needed to define a valid calibration
Medium	IS_deviation	0.2	0.2	Numeric, what deviation is acceptable for internal standards? I.e. 0.2 = 20% deviation
Medium	Reference_deviaton	0.2	0.2	Numeric, what deviation is acceptable for same-level reference standards. I.e. 0.2 = 20% deviation
Low	gen.plots	TRUE	TRUE	Boolean, generate PDFs as results plots?
Low	use.area	TRUE	TRUE	Boolean, shall area (T) or height (F) be used for analysis?
Low	quantified_unit	"ng/mL"	"ng/mL"	Character, the concentration unit
Low	maximum_nr_of_search_window_extensions	10	10	Numeric, the maximum number of search window extensions if the shifting search window is allowed per direction (left and right)

## Sheet: Table S2-4
Compound	InChIKey	Instrument	ATS_mzML - Site_A	ATS_mzML - Site_B	ATS_mzML - Site_C	ATS_mzML - Site_D	ATS_mzML - Site_E	ATS_mzML - Site_F	ATS_mzML - Site_G	ATS_mzML - Site_H	ATS_raw - Site_A	ATS_raw - Site_B	ATS_raw - Site_C	ATS_raw - Site_D	ATS_raw - Site_E	ATS_raw - Site_F	ATS_raw - Site_G	ATS_raw - Site_H	MZmine - Site_A	MZmine - Site_B	MZmine - Site_C	MZmine - Site_D	MZmine - Site_E	MZmine - Site_F	MZmine - Site_G	MZmine - Site_H	MZmine_sc - Site_A	MZmine_sc - Site_B	MZmine_sc - Site_C	MZmine_sc - Site_D	MZmine_sc - Site_E	MZmine_sc - Site_F	MZmine_sc - Site_G	MZmine_sc - Site_H	TF - Site_A	TF - Site_B	TF - Site_C	TF - Site_D	TF - Site_E	TF - Site_F	TF - Site_G	TF - Site_H
Naproxen	CMWTZPSULFXXJA-UHFFFAOYSA-N	LC-ESIpos	FALSE	FALSE	TRUE	FALSE	FALSE	FALSE	FALSE	FALSE	FALSE	FALSE	FALSE	FALSE	FALSE	FALSE	FALSE	FALSE	FALSE	FALSE	TRUE	FALSE	FALSE	FALSE	FALSE	FALSE	FALSE	FALSE	TRUE	FALSE	FALSE	FALSE	FALSE	FALSE	FALSE	FALSE	TRUE	FALSE	TRUE	FALSE	FALSE	FALSE
Ciprofloxacin	MYSWGUAQZAJSOK-UHFFFAOYSA-N	LC-ESIpos	FALSE	FALSE	FALSE	FALSE	FALSE	FALSE	FALSE	FALSE	TRUE	FALSE	FALSE	FALSE	FALSE	FALSE	FALSE	FALSE	FALSE	FALSE	FALSE	FALSE	FALSE	FALSE	FALSE	FALSE	FALSE	FALSE	FALSE	FALSE	FALSE	FALSE	FALSE	FALSE	TRUE	FALSE	TRUE	FALSE	TRUE	FALSE	FALSE	FALSE
Phenazone	VEQOALNAAJBPNY-UHFFFAOYSA-N	LC-ESIpos	TRUE	TRUE	FALSE	FALSE	FALSE	FALSE	FALSE	TRUE	TRUE	TRUE	FALSE	FALSE	FALSE	FALSE	FALSE	TRUE	TRUE	TRUE	FALSE	FALSE	FALSE	FALSE	FALSE	TRUE	TRUE	TRUE	FALSE	FALSE	FALSE	FALSE	FALSE	TRUE	TRUE	TRUE	TRUE	FALSE	TRUE	FALSE	FALSE	TRUE
Dichlorvos	OEBRKCOSUFCWJD-UHFFFAOYSA-N	LC-ESIpos	FALSE	FALSE	FALSE	FALSE	FALSE	FALSE	FALSE	FALSE	FALSE	FALSE	FALSE	FALSE	FALSE	FALSE	FALSE	FALSE	FALSE	FALSE	FALSE	FALSE	FALSE	FALSE	FALSE	FALSE	FALSE	FALSE	FALSE	FALSE	FALSE	FALSE	FALSE	FALSE	FALSE	FALSE	TRUE	FALSE	TRUE	FALSE	FALSE	FALSE
Azinphos methyl	CJJOSEISRRTUQB-UHFFFAOYSA-N	LC-ESIpos	FALSE	FALSE	FALSE	FALSE	FALSE	FALSE	FALSE	FALSE	FALSE	FALSE	FALSE	FALSE	FALSE	FALSE	FALSE	FALSE	FALSE	FALSE	FALSE	FALSE	FALSE	FALSE	FALSE	FALSE	FALSE	FALSE	FALSE	FALSE	FALSE	FALSE	FALSE	FALSE	FALSE	FALSE	TRUE	FALSE	TRUE	FALSE	FALSE	FALSE
Clotrimazole	VNFPBHJOKIVQEB-UHFFFAOYSA-N	LC-ESIpos	FALSE	FALSE	FALSE	FALSE	FALSE	FALSE	FALSE	FALSE	FALSE	FALSE	FALSE	FALSE	FALSE	FALSE	FALSE	FALSE	FALSE	FALSE	FALSE	FALSE	FALSE	FALSE	FALSE	FALSE	FALSE	FALSE	FALSE	FALSE	FALSE	FALSE	FALSE	FALSE	FALSE	FALSE	TRUE	FALSE	TRUE	FALSE	FALSE	FALSE
Propyphenazone	PXWLVJLKJGVOKE-UHFFFAOYSA-N	LC-ESIpos	FALSE	FALSE	FALSE	FALSE	FALSE	FALSE	FALSE	FALSE	FALSE	FALSE	FALSE	FALSE	TRUE	FALSE	FALSE	FALSE	FALSE	FALSE	FALSE	FALSE	FALSE	FALSE	FALSE	FALSE	FALSE	FALSE	FALSE	FALSE	FALSE	FALSE	FALSE	FALSE	FALSE	FALSE	TRUE	FALSE	TRUE	FALSE	FALSE	FALSE
Dimethoate	MCWXGJITAZMZEV-UHFFFAOYSA-N	LC-ESIpos	FALSE	FALSE	FALSE	FALSE	FALSE	FALSE	FALSE	FALSE	FALSE	FALSE	FALSE	FALSE	FALSE	FALSE	FALSE	FALSE	FALSE	FALSE	FALSE	FALSE	FALSE	FALSE	FALSE	FALSE	FALSE	FALSE	FALSE	FALSE	FALSE	FALSE	FALSE	FALSE	FALSE	FALSE	TRUE	FALSE	TRUE	FALSE	FALSE	FALSE
Metoprolol	IUBSYMUCCVWXPE-UHFFFAOYSA-N	LC-ESIpos	TRUE	TRUE	FALSE	TRUE	FALSE	FALSE	FALSE	FALSE	TRUE	TRUE	FALSE	TRUE	FALSE	FALSE	FALSE	TRUE	TRUE	TRUE	FALSE	FALSE	FALSE	FALSE	FALSE	TRUE	TRUE	TRUE	FALSE	FALSE	FALSE	FALSE	FALSE	TRUE	TRUE	TRUE	TRUE	FALSE	TRUE	FALSE	FALSE	TRUE
Diuron	XMTQQYYKAHVGBJ-UHFFFAOYSA-N	LC-ESIpos	TRUE	TRUE	TRUE	TRUE	TRUE	TRUE	TRUE	TRUE	TRUE	TRUE	TRUE	TRUE	TRUE	TRUE	TRUE	TRUE	FALSE	TRUE	TRUE	TRUE	TRUE	TRUE	TRUE	TRUE	FALSE	TRUE	TRUE	TRUE	TRUE	TRUE	TRUE	TRUE	TRUE	TRUE	TRUE	TRUE	TRUE	TRUE	TRUE	TRUE
Isoproturon	PUIYMUZLKQOUOZ-UHFFFAOYSA-N	LC-ESIpos	TRUE	TRUE	TRUE	TRUE	TRUE	FALSE	TRUE	TRUE	TRUE	TRUE	TRUE	TRUE	TRUE	TRUE	TRUE	TRUE	TRUE	TRUE	FALSE	FALSE	FALSE	FALSE	FALSE	TRUE	TRUE	TRUE	FALSE	FALSE	FALSE	FALSE	FALSE	TRUE	TRUE	TRUE	TRUE	TRUE	TRUE	TRUE	TRUE	TRUE
Erythromycin	ULGZDMOVFRHVEP-RWJQBGPGSA-N	LC-ESIpos	FALSE	FALSE	FALSE	FALSE	FALSE	FALSE	FALSE	FALSE	FALSE	FALSE	FALSE	FALSE	FALSE	FALSE	FALSE	FALSE	FALSE	FALSE	FALSE	FALSE	FALSE	FALSE	FALSE	FALSE	FALSE	FALSE	FALSE	FALSE	FALSE	FALSE	FALSE	FALSE	FALSE	FALSE	TRUE	FALSE	TRUE	FALSE	FALSE	FALSE
Ofloxacin	GSDSWSVVBLHKDQ-UHFFFAOYSA-N	LC-ESIpos	FALSE	FALSE	FALSE	FALSE	FALSE	FALSE	FALSE	FALSE	FALSE	FALSE	FALSE	FALSE	FALSE	FALSE	FALSE	FALSE	FALSE	FALSE	FALSE	FALSE	FALSE	FALSE	FALSE	FALSE	FALSE	FALSE	FALSE	FALSE	FALSE	FALSE	FALSE	FALSE	FALSE	FALSE	TRUE	FALSE	TRUE	FALSE	FALSE	FALSE
Atenolol	METKIMKYRPQLGS-UHFFFAOYSA-N	LC-ESIpos	TRUE	TRUE	FALSE	FALSE	FALSE	FALSE	FALSE	FALSE	FALSE	FALSE	FALSE	FALSE	FALSE	FALSE	FALSE	FALSE	FALSE	FALSE	FALSE	FALSE	FALSE	FALSE	FALSE	FALSE	FALSE	FALSE	FALSE	FALSE	FALSE	FALSE	FALSE	FALSE	FALSE	FALSE	TRUE	FALSE	TRUE	FALSE	FALSE	FALSE
Cyclophosphamide	CMSMOCZEIVJLDB-UHFFFAOYSA-N	LC-ESIpos	FALSE	FALSE	FALSE	FALSE	FALSE	FALSE	FALSE	FALSE	FALSE	FALSE	FALSE	FALSE	FALSE	FALSE	FALSE	FALSE	FALSE	FALSE	FALSE	FALSE	FALSE	FALSE	FALSE	FALSE	FALSE	FALSE	FALSE	FALSE	FALSE	FALSE	FALSE	FALSE	FALSE	FALSE	TRUE	FALSE	TRUE	FALSE	FALSE	FALSE
Diazinon	FHIVAFMUCKRCQO-UHFFFAOYSA-N	LC-ESIpos	FALSE	FALSE	FALSE	FALSE	FALSE	FALSE	FALSE	FALSE	TRUE	TRUE	FALSE	FALSE	FALSE	FALSE	FALSE	FALSE	FALSE	FALSE	FALSE	FALSE	FALSE	FALSE	FALSE	FALSE	FALSE	FALSE	FALSE	FALSE	FALSE	FALSE	FALSE	FALSE	FALSE	FALSE	TRUE	FALSE	TRUE	FALSE	FALSE	FALSE
Chlorotoluron	JXCGFZXSOMJFOA-UHFFFAOYSA-N	LC-ESIpos	TRUE	TRUE	FALSE	TRUE	FALSE	FALSE	TRUE	TRUE	TRUE	TRUE	TRUE	TRUE	TRUE	TRUE	TRUE	TRUE	TRUE	TRUE	TRUE	TRUE	TRUE	FALSE	TRUE	TRUE	TRUE	TRUE	TRUE	TRUE	TRUE	FALSE	TRUE	TRUE	TRUE	TRUE	TRUE	TRUE	TRUE	TRUE	TRUE	TRUE
Paroxetine	AHOUBRCZNHFOSL-UHFFFAOYSA-N	LC-ESIpos	FALSE	FALSE	FALSE	FALSE	TRUE	FALSE	TRUE	FALSE	FALSE	FALSE	FALSE	FALSE	FALSE	FALSE	FALSE	FALSE	FALSE	FALSE	FALSE	FALSE	FALSE	FALSE	FALSE	FALSE	FALSE	FALSE	FALSE	FALSE	FALSE	FALSE	FALSE	FALSE	FALSE	FALSE	TRUE	FALSE	TRUE	FALSE	FALSE	FALSE
Propranolol	AQHHHDLHHXJYJD-UHFFFAOYSA-N	LC-ESIpos	FALSE	FALSE	FALSE	FALSE	FALSE	FALSE	FALSE	FALSE	FALSE	FALSE	FALSE	FALSE	FALSE	FALSE	FALSE	FALSE	FALSE	TRUE	FALSE	FALSE	FALSE	FALSE	FALSE	TRUE	FALSE	TRUE	FALSE	FALSE	FALSE	FALSE	FALSE	TRUE	FALSE	FALSE	TRUE	FALSE	TRUE	FALSE	FALSE	FALSE
Verapamil	SGTNSNPWRIOYBX-UHFFFAOYSA-N	LC-ESIpos	FALSE	FALSE	FALSE	FALSE	FALSE	FALSE	FALSE	FALSE	TRUE	TRUE	FALSE	FALSE	FALSE	FALSE	FALSE	TRUE	FALSE	FALSE	FALSE	FALSE	FALSE	FALSE	FALSE	FALSE	FALSE	FALSE	FALSE	FALSE	FALSE	FALSE	FALSE	FALSE	TRUE	TRUE	TRUE	FALSE	TRUE	FALSE	FALSE	TRUE
Myclobutanil	HZJKXKUJVSEEFU-UHFFFAOYSA-N	LC-ESIpos	TRUE	TRUE	FALSE	TRUE	FALSE	FALSE	FALSE	TRUE	TRUE	FALSE	FALSE	FALSE	FALSE	FALSE	FALSE	TRUE	TRUE	TRUE	TRUE	TRUE	TRUE	TRUE	TRUE	TRUE	TRUE	TRUE	TRUE	TRUE	TRUE	TRUE	TRUE	TRUE	TRUE	FALSE	TRUE	FALSE	TRUE	FALSE	FALSE	TRUE
Iminostilbene	LCGTWRLJTMHIQZ-UHFFFAOYSA-N	LC-ESIpos	FALSE	FALSE	FALSE	FALSE	FALSE	FALSE	FALSE	FALSE	TRUE	FALSE	FALSE	FALSE	FALSE	FALSE	FALSE	FALSE	TRUE	TRUE	FALSE	FALSE	FALSE	FALSE	FALSE	TRUE	TRUE	TRUE	FALSE	FALSE	FALSE	FALSE	FALSE	TRUE	FALSE	FALSE	TRUE	FALSE	TRUE	FALSE	FALSE	FALSE
2-Aminobenzimidazole	JWYUFVNJZUSCSM-UHFFFAOYSA-N	LC-ESIpos	TRUE	TRUE	TRUE	TRUE	TRUE	TRUE	TRUE	TRUE	TRUE	TRUE	TRUE	TRUE	TRUE	TRUE	TRUE	TRUE	FALSE	FALSE	FALSE	FALSE	FALSE	FALSE	FALSE	FALSE	FALSE	FALSE	FALSE	FALSE	FALSE	FALSE	FALSE	FALSE	TRUE	TRUE	TRUE	TRUE	TRUE	TRUE	TRUE	FALSE
Isophorone diamine	RNLHGQLZWXBQNY-UHFFFAOYSA-N	LC-ESIpos	FALSE	FALSE	FALSE	FALSE	FALSE	FALSE	FALSE	FALSE	FALSE	FALSE	FALSE	FALSE	FALSE	FALSE	FALSE	FALSE	FALSE	FALSE	FALSE	FALSE	FALSE	FALSE	FALSE	FALSE	FALSE	FALSE	FALSE	FALSE	FALSE	FALSE	FALSE	FALSE	FALSE	FALSE	TRUE	FALSE	TRUE	FALSE	FALSE	FALSE
3,3'-Dichlorobenzidine	HUWXDEQWWKGHRV-UHFFFAOYSA-N	LC-ESIpos	FALSE	FALSE	FALSE	FALSE	FALSE	FALSE	FALSE	FALSE	FALSE	FALSE	FALSE	FALSE	FALSE	FALSE	FALSE	FALSE	FALSE	FALSE	FALSE	FALSE	FALSE	FALSE	FALSE	FALSE	FALSE	FALSE	FALSE	FALSE	FALSE	FALSE	FALSE	FALSE	FALSE	FALSE	TRUE	FALSE	TRUE	FALSE	FALSE	FALSE
N,N'-Dimethyl-p-phenylenediamine	BZORFPDSXLZWJF-UHFFFAOYSA-N	LC-ESIpos	TRUE	TRUE	TRUE	TRUE	TRUE	TRUE	TRUE	TRUE	TRUE	TRUE	TRUE	TRUE	TRUE	TRUE	TRUE	TRUE	FALSE	FALSE	TRUE	FALSE	FALSE	FALSE	TRUE	TRUE	FALSE	FALSE	TRUE	FALSE	FALSE	FALSE	TRUE	TRUE	FALSE	FALSE	TRUE	FALSE	TRUE	FALSE	FALSE	FALSE
4'-Aminoacetanilide	CHMBIJAOCISYEW-UHFFFAOYSA-N	LC-ESIpos	TRUE	TRUE	TRUE	TRUE	TRUE	TRUE	TRUE	TRUE	TRUE	TRUE	TRUE	FALSE	TRUE	TRUE	TRUE	TRUE	FALSE	FALSE	TRUE	TRUE	FALSE	FALSE	FALSE	FALSE	FALSE	FALSE	TRUE	TRUE	FALSE	FALSE	FALSE	FALSE	TRUE	TRUE	TRUE	TRUE	TRUE	TRUE	TRUE	TRUE
N,N-Dimethyldodecylamine N-oxide	SYELZBGXAIXKHU-UHFFFAOYSA-N	LC-ESIpos	TRUE	TRUE	TRUE	TRUE	TRUE	TRUE	FALSE	FALSE	TRUE	TRUE	TRUE	TRUE	TRUE	TRUE	FALSE	FALSE	TRUE	TRUE	TRUE	TRUE	FALSE	TRUE	TRUE	FALSE	TRUE	TRUE	TRUE	TRUE	FALSE	TRUE	TRUE	FALSE	TRUE	TRUE	TRUE	TRUE	TRUE	TRUE	FALSE	FALSE
Triethylcitrate	DOOTYTYQINUNNV-UHFFFAOYSA-N	LC-ESIpos	TRUE	TRUE	TRUE	TRUE	TRUE	TRUE	TRUE	TRUE	TRUE	TRUE	FALSE	TRUE	TRUE	FALSE	TRUE	TRUE	TRUE	TRUE	TRUE	TRUE	TRUE	TRUE	TRUE	TRUE	TRUE	TRUE	TRUE	TRUE	TRUE	TRUE	TRUE	TRUE	TRUE	TRUE	TRUE	TRUE	TRUE	TRUE	TRUE	TRUE
Imazalil	PZBPKYOVPCNPJY-UHFFFAOYSA-N	LC-ESIpos	FALSE	FALSE	FALSE	FALSE	FALSE	FALSE	FALSE	FALSE	FALSE	FALSE	FALSE	FALSE	FALSE	FALSE	FALSE	FALSE	FALSE	FALSE	FALSE	FALSE	FALSE	FALSE	FALSE	FALSE	FALSE	FALSE	FALSE	FALSE	FALSE	FALSE	FALSE	FALSE	FALSE	FALSE	TRUE	FALSE	TRUE	FALSE	FALSE	FALSE
Diflufenican	WYEHFWKAOXOVJD-UHFFFAOYSA-N	LC-ESIpos	FALSE	FALSE	FALSE	FALSE	FALSE	FALSE	FALSE	FALSE	FALSE	FALSE	FALSE	FALSE	FALSE	FALSE	FALSE	FALSE	FALSE	FALSE	FALSE	FALSE	FALSE	FALSE	FALSE	FALSE	FALSE	FALSE	FALSE	FALSE	FALSE	FALSE	FALSE	FALSE	FALSE	FALSE	TRUE	FALSE	TRUE	FALSE	FALSE	FALSE
Flusilazole	FQKUGOMFVDPBIZ-UHFFFAOYSA-N	LC-ESIpos	TRUE	TRUE	FALSE	FALSE	FALSE	FALSE	FALSE	FALSE	TRUE	TRUE	FALSE	FALSE	FALSE	FALSE	FALSE	TRUE	TRUE	FALSE	FALSE	FALSE	FALSE	FALSE	FALSE	TRUE	TRUE	FALSE	FALSE	FALSE	FALSE	FALSE	FALSE	TRUE	TRUE	TRUE	TRUE	FALSE	TRUE	FALSE	FALSE	TRUE
Trifloxystrobin	ONCZDRURRATYFI-TVJDWZFNSA-N	LC-ESIpos	FALSE	FALSE	FALSE	FALSE	FALSE	FALSE	FALSE	FALSE	FALSE	FALSE	FALSE	FALSE	FALSE	FALSE	FALSE	FALSE	FALSE	FALSE	FALSE	FALSE	FALSE	FALSE	FALSE	FALSE	FALSE	FALSE	FALSE	FALSE	FALSE	FALSE	FALSE	FALSE	FALSE	FALSE	TRUE	FALSE	TRUE	FALSE	FALSE	FALSE
Sulcotrione	PQTBTIFWAXVEPB-UHFFFAOYSA-N	LC-ESIpos	FALSE	FALSE	FALSE	FALSE	FALSE	FALSE	FALSE	FALSE	FALSE	FALSE	FALSE	FALSE	FALSE	FALSE	FALSE	FALSE	FALSE	FALSE	FALSE	FALSE	FALSE	FALSE	FALSE	FALSE	FALSE	FALSE	FALSE	FALSE	FALSE	FALSE	FALSE	FALSE	FALSE	FALSE	TRUE	FALSE	TRUE	FALSE	FALSE	FALSE
Propoxycarbazone	JTHMVYBOQLDDIY-UHFFFAOYSA-N	LC-ESIpos	FALSE	FALSE	FALSE	FALSE	FALSE	FALSE	FALSE	FALSE	FALSE	TRUE	FALSE	FALSE	FALSE	FALSE	FALSE	FALSE	FALSE	FALSE	FALSE	FALSE	FALSE	FALSE	FALSE	FALSE	FALSE	FALSE	FALSE	FALSE	FALSE	FALSE	FALSE	FALSE	FALSE	TRUE	TRUE	FALSE	TRUE	FALSE	FALSE	FALSE
4-Amino-NN-dimethylbenzenesulfonamide	BABGMPQXLCJMSK-UHFFFAOYSA-N	LC-ESIpos	FALSE	FALSE	FALSE	FALSE	FALSE	FALSE	FALSE	FALSE	FALSE	FALSE	FALSE	FALSE	FALSE	FALSE	FALSE	FALSE	FALSE	FALSE	FALSE	FALSE	FALSE	FALSE	FALSE	FALSE	FALSE	FALSE	FALSE	FALSE	FALSE	FALSE	FALSE	FALSE	FALSE	FALSE	TRUE	FALSE	TRUE	FALSE	FALSE	FALSE
4-Aminobenzamide	QIKYZXDTTPVVAC-UHFFFAOYSA-N	LC-ESIpos	FALSE	FALSE	FALSE	FALSE	FALSE	FALSE	FALSE	TRUE	TRUE	FALSE	TRUE	TRUE	TRUE	TRUE	TRUE	FALSE	TRUE	FALSE	FALSE	FALSE	FALSE	FALSE	FALSE	TRUE	TRUE	FALSE	FALSE	FALSE	FALSE	FALSE	FALSE	TRUE	FALSE	FALSE	TRUE	FALSE	TRUE	FALSE	FALSE	FALSE
2-Methylbenzothiazole	DXYYSGDWQCSKKO-UHFFFAOYSA-N	LC-ESIpos	FALSE	FALSE	FALSE	FALSE	FALSE	FALSE	FALSE	FALSE	TRUE	FALSE	FALSE	FALSE	FALSE	FALSE	FALSE	FALSE	FALSE	FALSE	TRUE	FALSE	TRUE	TRUE	FALSE	FALSE	FALSE	FALSE	TRUE	FALSE	TRUE	TRUE	FALSE	FALSE	FALSE	FALSE	TRUE	TRUE	TRUE	TRUE	TRUE	FALSE
N-Acetyl-4-aminoantipyrine	OIAGWXKSCXPNNZ-UHFFFAOYSA-N	LC-ESIpos	TRUE	TRUE	FALSE	FALSE	FALSE	FALSE	TRUE	TRUE	FALSE	FALSE	FALSE	FALSE	FALSE	FALSE	FALSE	FALSE	TRUE	TRUE	FALSE	TRUE	FALSE	TRUE	TRUE	TRUE	TRUE	TRUE	FALSE	TRUE	FALSE	TRUE	TRUE	TRUE	TRUE	TRUE	TRUE	TRUE	TRUE	TRUE	TRUE	TRUE
4-Aminoantipyrine	RLFWWDJHLFCNIJ-UHFFFAOYSA-N	LC-ESIpos	TRUE	TRUE	FALSE	FALSE	FALSE	FALSE	FALSE	TRUE	TRUE	TRUE	FALSE	FALSE	FALSE	FALSE	FALSE	FALSE	TRUE	TRUE	FALSE	FALSE	FALSE	FALSE	FALSE	FALSE	TRUE	TRUE	FALSE	FALSE	FALSE	FALSE	FALSE	FALSE	TRUE	TRUE	TRUE	FALSE	TRUE	FALSE	FALSE	FALSE
Benzophenone-3	DXGLGDHPHMLXJC-UHFFFAOYSA-N	LC-ESIpos	TRUE	TRUE	TRUE	TRUE	TRUE	TRUE	TRUE	FALSE	FALSE	FALSE	TRUE	TRUE	TRUE	TRUE	TRUE	FALSE	TRUE	TRUE	TRUE	TRUE	TRUE	TRUE	TRUE	FALSE	TRUE	TRUE	TRUE	TRUE	TRUE	TRUE	TRUE	FALSE	TRUE	TRUE	TRUE	TRUE	TRUE	TRUE	TRUE	FALSE
Phenylbenzimidazole sulfonic acid	UVCJGUGAGLDPAA-UHFFFAOYSA-N	LC-ESIpos	FALSE	FALSE	FALSE	FALSE	FALSE	FALSE	FALSE	FALSE	TRUE	TRUE	TRUE	TRUE	FALSE	TRUE	TRUE	TRUE	FALSE	FALSE	FALSE	FALSE	FALSE	FALSE	FALSE	FALSE	FALSE	FALSE	FALSE	FALSE	FALSE	FALSE	FALSE	FALSE	TRUE	TRUE	TRUE	TRUE	TRUE	TRUE	TRUE	TRUE
Thiabendazole	WJCNZQLZVWNLKY-UHFFFAOYSA-N	LC-ESIpos	FALSE	FALSE	FALSE	FALSE	FALSE	FALSE	FALSE	FALSE	TRUE	TRUE	FALSE	FALSE	FALSE	FALSE	FALSE	FALSE	FALSE	FALSE	FALSE	FALSE	FALSE	FALSE	FALSE	FALSE	FALSE	FALSE	FALSE	FALSE	FALSE	FALSE	FALSE	FALSE	FALSE	FALSE	TRUE	FALSE	TRUE	FALSE	FALSE	FALSE
N-isopropyl-N-phenyl-p-phenylenediamine	OUBMGJOQLXMSNT-UHFFFAOYSA-N	LC-ESIpos	FALSE	FALSE	FALSE	FALSE	FALSE	FALSE	FALSE	FALSE	FALSE	FALSE	FALSE	FALSE	FALSE	FALSE	FALSE	FALSE	FALSE	FALSE	TRUE	FALSE	FALSE	FALSE	FALSE	FALSE	FALSE	FALSE	TRUE	FALSE	FALSE	FALSE	FALSE	FALSE	FALSE	FALSE	TRUE	FALSE	TRUE	FALSE	FALSE	FALSE
Metribuzin	FOXFZRUHNHCZPX-UHFFFAOYSA-N	LC-ESIpos	TRUE	TRUE	FALSE	FALSE	FALSE	FALSE	FALSE	TRUE	TRUE	TRUE	TRUE	FALSE	FALSE	FALSE	FALSE	TRUE	TRUE	TRUE	FALSE	FALSE	FALSE	FALSE	FALSE	TRUE	TRUE	TRUE	FALSE	FALSE	FALSE	FALSE	FALSE	TRUE	TRUE	TRUE	TRUE	FALSE	TRUE	FALSE	FALSE	TRUE
Prochloraz	TVLSRXXIMLFWEO-UHFFFAOYSA-N	LC-ESIpos	FALSE	FALSE	FALSE	FALSE	FALSE	FALSE	FALSE	FALSE	FALSE	FALSE	FALSE	FALSE	FALSE	FALSE	FALSE	FALSE	FALSE	FALSE	FALSE	FALSE	FALSE	FALSE	FALSE	FALSE	FALSE	FALSE	FALSE	FALSE	FALSE	FALSE	FALSE	FALSE	FALSE	FALSE	TRUE	FALSE	TRUE	FALSE	FALSE	FALSE
Dimethenamid	JLYFCTQDENRSOL-UHFFFAOYSA-N	LC-ESIpos	TRUE	TRUE	FALSE	FALSE	FALSE	FALSE	FALSE	TRUE	TRUE	TRUE	FALSE	FALSE	FALSE	FALSE	FALSE	TRUE	TRUE	TRUE	FALSE	FALSE	FALSE	FALSE	FALSE	TRUE	TRUE	TRUE	FALSE	FALSE	FALSE	FALSE	FALSE	TRUE	TRUE	TRUE	TRUE	FALSE	TRUE	FALSE	FALSE	TRUE
Hexazinone	CAWXEEYDBZRFPE-UHFFFAOYSA-N	LC-ESIpos	FALSE	FALSE	FALSE	FALSE	FALSE	FALSE	FALSE	FALSE	FALSE	FALSE	FALSE	FALSE	FALSE	FALSE	FALSE	FALSE	FALSE	FALSE	FALSE	FALSE	FALSE	FALSE	FALSE	FALSE	FALSE	FALSE	FALSE	FALSE	FALSE	FALSE	FALSE	FALSE	FALSE	FALSE	TRUE	FALSE	TRUE	FALSE	FALSE	FALSE
Carbetamide	AMRQXHFXNZFDCH-SECBINFHSA-N	LC-ESIpos	FALSE	FALSE	FALSE	FALSE	FALSE	FALSE	FALSE	FALSE	TRUE	TRUE	FALSE	FALSE	FALSE	FALSE	FALSE	TRUE	FALSE	FALSE	FALSE	FALSE	FALSE	FALSE	FALSE	FALSE	FALSE	FALSE	FALSE	FALSE	FALSE	FALSE	FALSE	FALSE	TRUE	TRUE	TRUE	FALSE	TRUE	FALSE	FALSE	TRUE
Metalaxyl	ZQEIXNIJLIKNTD-UHFFFAOYSA-N	LC-ESIpos	TRUE	FALSE	FALSE	FALSE	FALSE	FALSE	FALSE	FALSE	FALSE	FALSE	FALSE	FALSE	FALSE	TRUE	FALSE	FALSE	TRUE	TRUE	TRUE	TRUE	TRUE	TRUE	TRUE	TRUE	TRUE	TRUE	TRUE	TRUE	TRUE	TRUE	TRUE	TRUE	FALSE	FALSE	TRUE	FALSE	TRUE	FALSE	FALSE	FALSE
Cyproconazole	UFNOUKDBUJZYDE-UHFFFAOYSA-N	LC-ESIpos	FALSE	FALSE	FALSE	FALSE	FALSE	FALSE	FALSE	FALSE	FALSE	TRUE	FALSE	FALSE	FALSE	FALSE	FALSE	FALSE	FALSE	FALSE	FALSE	FALSE	FALSE	FALSE	FALSE	FALSE	FALSE	FALSE	FALSE	FALSE	FALSE	FALSE	FALSE	FALSE	FALSE	FALSE	TRUE	FALSE	TRUE	FALSE	FALSE	FALSE
Cyprodinil	HAORKNGNJCEJBX-UHFFFAOYSA-N	LC-ESIpos	FALSE	FALSE	FALSE	FALSE	FALSE	FALSE	FALSE	FALSE	FALSE	TRUE	TRUE	TRUE	TRUE	TRUE	TRUE	TRUE	FALSE	FALSE	FALSE	FALSE	FALSE	FALSE	FALSE	FALSE	FALSE	FALSE	FALSE	FALSE	FALSE	FALSE	FALSE	FALSE	FALSE	FALSE	TRUE	FALSE	TRUE	TRUE	TRUE	TRUE
Imidacloprid	YWTYJOPNNQFBPC-UHFFFAOYSA-N	LC-ESIpos	FALSE	FALSE	FALSE	FALSE	FALSE	FALSE	FALSE	FALSE	FALSE	FALSE	FALSE	FALSE	TRUE	FALSE	FALSE	FALSE	FALSE	FALSE	FALSE	FALSE	FALSE	FALSE	FALSE	FALSE	FALSE	FALSE	FALSE	FALSE	FALSE	FALSE	FALSE	FALSE	FALSE	FALSE	TRUE	FALSE	TRUE	FALSE	FALSE	FALSE
Dimethachlor	SCCDDNKJYDZXMM-UHFFFAOYSA-N	LC-ESIpos	TRUE	FALSE	FALSE	FALSE	FALSE	FALSE	FALSE	FALSE	TRUE	TRUE	FALSE	FALSE	FALSE	FALSE	FALSE	TRUE	FALSE	FALSE	FALSE	FALSE	FALSE	FALSE	FALSE	FALSE	FALSE	FALSE	FALSE	FALSE	FALSE	FALSE	FALSE	FALSE	TRUE	TRUE	TRUE	FALSE	TRUE	FALSE	FALSE	TRUE
Nicosulfuron	RTCOGUMHFFWOJV-UHFFFAOYSA-N	LC-ESIpos	FALSE	TRUE	FALSE	FALSE	FALSE	FALSE	FALSE	FALSE	FALSE	TRUE	FALSE	FALSE	FALSE	FALSE	FALSE	FALSE	FALSE	TRUE	FALSE	FALSE	FALSE	FALSE	FALSE	FALSE	FALSE	TRUE	FALSE	FALSE	FALSE	FALSE	FALSE	FALSE	TRUE	TRUE	TRUE	FALSE	TRUE	FALSE	FALSE	TRUE
Flufenacet	IANUJLZYFUDJIH-UHFFFAOYSA-N	LC-ESIpos	TRUE	TRUE	TRUE	FALSE	FALSE	TRUE	FALSE	TRUE	TRUE	TRUE	TRUE	FALSE	TRUE	TRUE	TRUE	TRUE	TRUE	TRUE	FALSE	FALSE	FALSE	FALSE	FALSE	TRUE	TRUE	TRUE	FALSE	FALSE	FALSE	FALSE	FALSE	TRUE	TRUE	TRUE	TRUE	TRUE	TRUE	TRUE	TRUE	TRUE
Propachlor	MFOUDYKPLGXPGO-UHFFFAOYSA-N	LC-ESIpos	FALSE	FALSE	FALSE	FALSE	FALSE	FALSE	FALSE	FALSE	TRUE	TRUE	FALSE	FALSE	FALSE	FALSE	FALSE	FALSE	FALSE	FALSE	FALSE	FALSE	FALSE	FALSE	FALSE	FALSE	FALSE	FALSE	FALSE	FALSE	FALSE	FALSE	FALSE	FALSE	FALSE	FALSE	TRUE	FALSE	TRUE	FALSE	FALSE	FALSE
Prosulfocarb	NQLVQOSNDJXLKG-UHFFFAOYSA-N	LC-ESIpos	TRUE	TRUE	TRUE	TRUE	TRUE	TRUE	TRUE	TRUE	TRUE	TRUE	TRUE	TRUE	TRUE	TRUE	TRUE	TRUE	TRUE	TRUE	TRUE	TRUE	TRUE	TRUE	TRUE	TRUE	TRUE	TRUE	TRUE	TRUE	TRUE	TRUE	TRUE	TRUE	TRUE	TRUE	TRUE	TRUE	TRUE	TRUE	TRUE	TRUE
Kresoxim-methyl	ZOTBXTZVPHCKPN-ZPHPHTNESA-N	LC-ESIpos	FALSE	FALSE	FALSE	FALSE	FALSE	FALSE	FALSE	FALSE	FALSE	FALSE	FALSE	FALSE	FALSE	FALSE	FALSE	FALSE	FALSE	FALSE	FALSE	FALSE	FALSE	FALSE	FALSE	FALSE	FALSE	FALSE	FALSE	FALSE	FALSE	FALSE	FALSE	FALSE	FALSE	FALSE	TRUE	FALSE	TRUE	FALSE	FALSE	FALSE
Pethoxamid	CSWIKHNSBZVWNQ-UHFFFAOYSA-N	LC-ESIpos	FALSE	FALSE	FALSE	FALSE	FALSE	FALSE	FALSE	FALSE	FALSE	FALSE	FALSE	FALSE	FALSE	FALSE	FALSE	FALSE	FALSE	FALSE	FALSE	FALSE	FALSE	FALSE	FALSE	FALSE	FALSE	FALSE	FALSE	FALSE	FALSE	FALSE	FALSE	FALSE	FALSE	FALSE	TRUE	FALSE	TRUE	FALSE	FALSE	FALSE
Ethofumesate	IRCMYGHHKLLGHV-UHFFFAOYSA-N	LC-ESIpos	FALSE	FALSE	FALSE	FALSE	FALSE	FALSE	FALSE	FALSE	FALSE	FALSE	FALSE	FALSE	FALSE	FALSE	FALSE	FALSE	FALSE	FALSE	FALSE	FALSE	FALSE	FALSE	FALSE	FALSE	FALSE	FALSE	FALSE	FALSE	FALSE	FALSE	FALSE	FALSE	FALSE	FALSE	TRUE	FALSE	TRUE	FALSE	FALSE	FALSE
Metamitron	VHCNQEUWZYOAEV-UHFFFAOYSA-N	LC-ESIpos	FALSE	FALSE	FALSE	FALSE	FALSE	FALSE	FALSE	FALSE	FALSE	FALSE	FALSE	FALSE	FALSE	FALSE	FALSE	FALSE	FALSE	FALSE	FALSE	FALSE	FALSE	FALSE	FALSE	FALSE	FALSE	FALSE	FALSE	FALSE	FALSE	FALSE	FALSE	FALSE	FALSE	FALSE	TRUE	FALSE	TRUE	FALSE	FALSE	FALSE
Chloridazon	WYKYKTKDBLFHCY-UHFFFAOYSA-N	LC-ESIpos	FALSE	TRUE	FALSE	FALSE	FALSE	FALSE	FALSE	TRUE	TRUE	TRUE	FALSE	FALSE	FALSE	FALSE	FALSE	TRUE	TRUE	TRUE	FALSE	FALSE	FALSE	FALSE	FALSE	TRUE	TRUE	TRUE	FALSE	FALSE	FALSE	FALSE	FALSE	TRUE	TRUE	TRUE	TRUE	FALSE	TRUE	FALSE	FALSE	TRUE
Spiroxamine	PUYXTUJWRLOUCW-UHFFFAOYSA-N	LC-ESIpos	FALSE	FALSE	FALSE	FALSE	FALSE	FALSE	FALSE	FALSE	FALSE	FALSE	FALSE	FALSE	FALSE	FALSE	FALSE	FALSE	FALSE	FALSE	FALSE	FALSE	FALSE	FALSE	FALSE	FALSE	FALSE	FALSE	FALSE	FALSE	FALSE	FALSE	FALSE	FALSE	FALSE	FALSE	TRUE	FALSE	TRUE	FALSE	FALSE	FALSE
Pyrazophos	JOOMJVFZQRQWKR-UHFFFAOYSA-N	LC-ESIpos	FALSE	FALSE	FALSE	FALSE	FALSE	FALSE	FALSE	FALSE	FALSE	FALSE	FALSE	FALSE	FALSE	FALSE	FALSE	FALSE	FALSE	FALSE	FALSE	FALSE	FALSE	FALSE	FALSE	FALSE	FALSE	FALSE	FALSE	FALSE	FALSE	FALSE	FALSE	FALSE	FALSE	FALSE	TRUE	FALSE	TRUE	FALSE	FALSE	FALSE
Simetryn	MGLWZSOBALDPEK-UHFFFAOYSA-N	LC-ESIpos	FALSE	FALSE	FALSE	FALSE	FALSE	FALSE	FALSE	FALSE	FALSE	FALSE	FALSE	FALSE	FALSE	FALSE	FALSE	TRUE	FALSE	FALSE	FALSE	FALSE	FALSE	FALSE	FALSE	FALSE	FALSE	FALSE	FALSE	FALSE	FALSE	FALSE	FALSE	FALSE	FALSE	FALSE	TRUE	FALSE	TRUE	FALSE	FALSE	FALSE
Azoxystrobin	WFDXOXNFNRHQEC-UHFFFAOYSA-N	LC-ESIpos	FALSE	TRUE	FALSE	FALSE	FALSE	FALSE	FALSE	FALSE	TRUE	TRUE	TRUE	FALSE	TRUE	TRUE	TRUE	TRUE	TRUE	FALSE	FALSE	FALSE	FALSE	FALSE	FALSE	FALSE	TRUE	FALSE	FALSE	FALSE	FALSE	FALSE	FALSE	FALSE	TRUE	TRUE	TRUE	TRUE	TRUE	TRUE	TRUE	TRUE
Fenpropimorph	RYAUSSKQMZRMAI-ALOPSCKCSA-N	LC-ESIpos	FALSE	FALSE	FALSE	FALSE	FALSE	FALSE	FALSE	FALSE	FALSE	FALSE	FALSE	FALSE	FALSE	FALSE	FALSE	FALSE	FALSE	FALSE	FALSE	FALSE	FALSE	FALSE	FALSE	FALSE	FALSE	FALSE	FALSE	FALSE	FALSE	FALSE	FALSE	FALSE	FALSE	FALSE	TRUE	FALSE	TRUE	FALSE	FALSE	FALSE
Epoxiconazole	ZMYFCFLJBGAQRS-UHFFFAOYSA-N	LC-ESIpos	TRUE	TRUE	FALSE	FALSE	FALSE	FALSE	FALSE	TRUE	TRUE	TRUE	TRUE	TRUE	TRUE	TRUE	TRUE	TRUE	TRUE	TRUE	FALSE	FALSE	FALSE	FALSE	FALSE	TRUE	TRUE	TRUE	FALSE	FALSE	FALSE	FALSE	FALSE	TRUE	TRUE	TRUE	TRUE	TRUE	TRUE	TRUE	TRUE	TRUE
Bendiocarb	XEGGRYVFLWGFHI-UHFFFAOYSA-N	LC-ESIpos	FALSE	TRUE	FALSE	FALSE	FALSE	FALSE	FALSE	FALSE	FALSE	TRUE	FALSE	FALSE	TRUE	FALSE	FALSE	FALSE	TRUE	TRUE	FALSE	FALSE	FALSE	FALSE	FALSE	FALSE	TRUE	TRUE	FALSE	FALSE	FALSE	FALSE	FALSE	FALSE	FALSE	FALSE	TRUE	FALSE	TRUE	FALSE	FALSE	FALSE
N-Butylbenzenesulfonamide	IPRJXAGUEGOFGG-UHFFFAOYSA-N	LC-ESIpos	TRUE	TRUE	TRUE	TRUE	TRUE	TRUE	TRUE	TRUE	TRUE	TRUE	TRUE	TRUE	TRUE	TRUE	TRUE	TRUE	TRUE	TRUE	TRUE	TRUE	TRUE	TRUE	TRUE	TRUE	TRUE	TRUE	TRUE	TRUE	TRUE	TRUE	TRUE	TRUE	TRUE	TRUE	TRUE	TRUE	TRUE	TRUE	TRUE	TRUE
Diazepam	AAOVKJBEBIDNHE-UHFFFAOYSA-N	LC-ESIpos	FALSE	FALSE	FALSE	FALSE	FALSE	FALSE	FALSE	FALSE	FALSE	FALSE	FALSE	FALSE	FALSE	FALSE	FALSE	FALSE	FALSE	FALSE	FALSE	FALSE	FALSE	FALSE	FALSE	FALSE	FALSE	FALSE	FALSE	FALSE	FALSE	FALSE	FALSE	FALSE	FALSE	FALSE	TRUE	FALSE	TRUE	FALSE	FALSE	FALSE
Tris(2-chloroethyl)phosphate	HQUQLFOMPYWACS-UHFFFAOYSA-N	LC-ESIpos	TRUE	TRUE	TRUE	TRUE	TRUE	TRUE	TRUE	TRUE	TRUE	FALSE	TRUE	FALSE	TRUE	TRUE	FALSE	FALSE	TRUE	TRUE	TRUE	TRUE	TRUE	TRUE	TRUE	TRUE	TRUE	TRUE	TRUE	TRUE	TRUE	TRUE	TRUE	TRUE	TRUE	TRUE	TRUE	TRUE	TRUE	TRUE	TRUE	TRUE
Clarithromycin	AGOYDEPGAOXOCK-UHFFFAOYSA-N	LC-ESIpos	FALSE	FALSE	FALSE	FALSE	FALSE	FALSE	FALSE	FALSE	TRUE	TRUE	TRUE	TRUE	TRUE	TRUE	FALSE	TRUE	FALSE	TRUE	FALSE	FALSE	FALSE	FALSE	FALSE	FALSE	FALSE	TRUE	FALSE	FALSE	FALSE	FALSE	FALSE	FALSE	TRUE	TRUE	TRUE	TRUE	TRUE	TRUE	FALSE	TRUE
Desethylatrazine	DFWFIQKMSFGDCQ-UHFFFAOYSA-N	LC-ESIpos	TRUE	TRUE	FALSE	FALSE	FALSE	FALSE	FALSE	TRUE	FALSE	FALSE	FALSE	FALSE	FALSE	FALSE	FALSE	FALSE	TRUE	TRUE	FALSE	FALSE	FALSE	FALSE	FALSE	TRUE	TRUE	TRUE	FALSE	FALSE	FALSE	FALSE	FALSE	TRUE	TRUE	TRUE	TRUE	FALSE	TRUE	FALSE	FALSE	FALSE
Ketoprofen	DKYWVDODHFEZIM-UHFFFAOYSA-N	LC-ESIpos	TRUE	TRUE	FALSE	FALSE	FALSE	FALSE	TRUE	TRUE	TRUE	FALSE	FALSE	FALSE	FALSE	FALSE	FALSE	TRUE	TRUE	TRUE	FALSE	FALSE	FALSE	FALSE	FALSE	TRUE	TRUE	TRUE	FALSE	FALSE	FALSE	FALSE	FALSE	TRUE	TRUE	FALSE	TRUE	FALSE	TRUE	FALSE	FALSE	TRUE
Sulfamethoxazole	JLKIGFTWXXRPMT-UHFFFAOYSA-N	LC-ESIpos	TRUE	FALSE	FALSE	FALSE	FALSE	FALSE	FALSE	TRUE	TRUE	TRUE	FALSE	FALSE	FALSE	FALSE	FALSE	TRUE	FALSE	TRUE	FALSE	FALSE	FALSE	FALSE	FALSE	FALSE	FALSE	TRUE	FALSE	FALSE	FALSE	FALSE	FALSE	FALSE	TRUE	TRUE	TRUE	FALSE	TRUE	FALSE	FALSE	TRUE
Sulfapyridine	GECHUMIMRBOMGK-UHFFFAOYSA-N	LC-ESIpos	FALSE	FALSE	FALSE	FALSE	FALSE	FALSE	FALSE	FALSE	TRUE	TRUE	FALSE	FALSE	FALSE	FALSE	FALSE	TRUE	TRUE	TRUE	FALSE	FALSE	FALSE	FALSE	FALSE	TRUE	TRUE	TRUE	FALSE	FALSE	FALSE	FALSE	FALSE	TRUE	TRUE	TRUE	TRUE	FALSE	TRUE	FALSE	FALSE	TRUE
Desethylterbutylazine	LMKQNTMFZLAJDV-UHFFFAOYSA-N	LC-ESIpos	FALSE	FALSE	FALSE	FALSE	FALSE	FALSE	FALSE	FALSE	FALSE	FALSE	FALSE	FALSE	FALSE	FALSE	FALSE	FALSE	FALSE	TRUE	FALSE	FALSE	FALSE	FALSE	FALSE	FALSE	FALSE	TRUE	FALSE	FALSE	FALSE	FALSE	FALSE	FALSE	FALSE	FALSE	TRUE	FALSE	TRUE	FALSE	FALSE	FALSE
Ethion	RIZMRRKBZQXFOY-UHFFFAOYSA-N	LC-ESIpos	FALSE	FALSE	FALSE	FALSE	FALSE	FALSE	FALSE	FALSE	FALSE	FALSE	FALSE	FALSE	FALSE	FALSE	FALSE	FALSE	FALSE	FALSE	FALSE	FALSE	FALSE	FALSE	FALSE	FALSE	FALSE	FALSE	FALSE	FALSE	FALSE	FALSE	FALSE	FALSE	FALSE	FALSE	TRUE	FALSE	TRUE	FALSE	FALSE	FALSE
Pirimiphos-methyl	QHOQHJPRIBSPCY-UHFFFAOYSA-N	LC-ESIpos	FALSE	FALSE	FALSE	FALSE	FALSE	FALSE	FALSE	FALSE	FALSE	FALSE	FALSE	FALSE	FALSE	FALSE	FALSE	TRUE	FALSE	FALSE	FALSE	FALSE	FALSE	FALSE	FALSE	FALSE	FALSE	FALSE	FALSE	FALSE	FALSE	FALSE	FALSE	FALSE	FALSE	FALSE	TRUE	FALSE	TRUE	FALSE	FALSE	FALSE
Ethyl azinphos	RQVGAIADHNPSME-UHFFFAOYSA-N	LC-ESIpos	FALSE	FALSE	FALSE	FALSE	FALSE	FALSE	FALSE	FALSE	FALSE	FALSE	FALSE	FALSE	FALSE	FALSE	FALSE	FALSE	FALSE	FALSE	FALSE	FALSE	FALSE	FALSE	FALSE	FALSE	FALSE	FALSE	FALSE	FALSE	FALSE	FALSE	FALSE	FALSE	FALSE	FALSE	TRUE	FALSE	TRUE	FALSE	FALSE	FALSE
Desisopropylatrazine	IVENSCMCQBJAKW-UHFFFAOYSA-N	LC-ESIpos	FALSE	FALSE	TRUE	TRUE	TRUE	TRUE	TRUE	FALSE	FALSE	FALSE	FALSE	FALSE	FALSE	FALSE	FALSE	FALSE	FALSE	FALSE	FALSE	FALSE	FALSE	FALSE	FALSE	FALSE	FALSE	FALSE	FALSE	FALSE	FALSE	FALSE	FALSE	FALSE	FALSE	FALSE	TRUE	TRUE	TRUE	TRUE	TRUE	FALSE
Caffeine	RYYVLZVUVIJVGH-UHFFFAOYSA-N	LC-ESIpos	TRUE	TRUE	FALSE	FALSE	TRUE	TRUE	FALSE	FALSE	FALSE	TRUE	FALSE	FALSE	TRUE	TRUE	FALSE	FALSE	TRUE	TRUE	TRUE	TRUE	TRUE	TRUE	TRUE	TRUE	TRUE	TRUE	TRUE	TRUE	TRUE	TRUE	TRUE	TRUE	TRUE	TRUE	TRUE	TRUE	TRUE	TRUE	TRUE	TRUE
Octyl-methoxycinnamate	YBGZDTIWKVFICR-JLHYYAGUSA-N	LC-ESIpos	TRUE	FALSE	FALSE	FALSE	FALSE	TRUE	FALSE	FALSE	FALSE	FALSE	FALSE	FALSE	FALSE	FALSE	FALSE	FALSE	FALSE	FALSE	FALSE	FALSE	FALSE	FALSE	FALSE	FALSE	FALSE	FALSE	FALSE	FALSE	FALSE	FALSE	FALSE	FALSE	FALSE	FALSE	TRUE	FALSE	TRUE	FALSE	FALSE	FALSE
Carbendazim	TWFZGCMQGLPBSX-UHFFFAOYSA-N	LC-ESIpos	TRUE	TRUE	TRUE	TRUE	TRUE	TRUE	TRUE	TRUE	TRUE	TRUE	TRUE	TRUE	TRUE	TRUE	TRUE	TRUE	TRUE	TRUE	TRUE	TRUE	TRUE	TRUE	TRUE	TRUE	TRUE	TRUE	TRUE	TRUE	TRUE	TRUE	TRUE	TRUE	TRUE	TRUE	TRUE	TRUE	TRUE	TRUE	TRUE	TRUE
Acetaminophen	RZVAJINKPMORJF-UHFFFAOYSA-N	LC-ESIpos	TRUE	TRUE	FALSE	FALSE	FALSE	FALSE	FALSE	TRUE	FALSE	FALSE	FALSE	FALSE	FALSE	FALSE	FALSE	FALSE	TRUE	TRUE	TRUE	TRUE	TRUE	TRUE	TRUE	TRUE	TRUE	TRUE	TRUE	TRUE	TRUE	TRUE	TRUE	TRUE	TRUE	TRUE	TRUE	FALSE	TRUE	FALSE	FALSE	TRUE
1,2-Benzisothiazolinone	DMSMPAJRVJJAGA-UHFFFAOYSA-N	LC-ESIpos	FALSE	FALSE	FALSE	FALSE	FALSE	FALSE	FALSE	FALSE	FALSE	FALSE	FALSE	FALSE	FALSE	FALSE	FALSE	FALSE	FALSE	FALSE	FALSE	FALSE	FALSE	FALSE	FALSE	FALSE	FALSE	FALSE	FALSE	FALSE	FALSE	FALSE	FALSE	FALSE	FALSE	FALSE	TRUE	FALSE	TRUE	FALSE	FALSE	FALSE
Linuron	XKJMBINCVNINCA-UHFFFAOYSA-N	LC-ESIpos	FALSE	FALSE	FALSE	FALSE	FALSE	FALSE	FALSE	FALSE	FALSE	FALSE	FALSE	FALSE	FALSE	FALSE	FALSE	FALSE	FALSE	FALSE	FALSE	FALSE	FALSE	FALSE	FALSE	FALSE	FALSE	FALSE	FALSE	FALSE	FALSE	FALSE	FALSE	FALSE	FALSE	FALSE	TRUE	FALSE	TRUE	FALSE	FALSE	FALSE
Terbuthylazine	FZXISNSWEXTPMF-UHFFFAOYSA-N	LC-ESIpos	TRUE	TRUE	FALSE	FALSE	FALSE	FALSE	FALSE	FALSE	TRUE	FALSE	FALSE	FALSE	FALSE	FALSE	FALSE	FALSE	TRUE	TRUE	TRUE	TRUE	TRUE	TRUE	TRUE	TRUE	TRUE	TRUE	TRUE	TRUE	TRUE	TRUE	TRUE	TRUE	FALSE	FALSE	TRUE	FALSE	TRUE	FALSE	FALSE	FALSE
Terbutryn	IROINLKCQGIITA-UHFFFAOYSA-N	LC-ESIpos	TRUE	TRUE	TRUE	TRUE	TRUE	TRUE	TRUE	TRUE	TRUE	TRUE	TRUE	TRUE	TRUE	TRUE	TRUE	TRUE	TRUE	TRUE	TRUE	TRUE	TRUE	TRUE	TRUE	TRUE	TRUE	TRUE	TRUE	TRUE	TRUE	TRUE	TRUE	TRUE	TRUE	TRUE	TRUE	TRUE	TRUE	TRUE	TRUE	TRUE
Carbamazepine	FFGPTBGBLSHEPO-UHFFFAOYSA-N	LC-ESIpos	TRUE	TRUE	FALSE	FALSE	FALSE	FALSE	FALSE	TRUE	TRUE	TRUE	FALSE	FALSE	FALSE	FALSE	TRUE	TRUE	TRUE	TRUE	FALSE	FALSE	FALSE	FALSE	FALSE	TRUE	TRUE	TRUE	FALSE	FALSE	FALSE	FALSE	FALSE	TRUE	TRUE	TRUE	TRUE	FALSE	TRUE	FALSE	FALSE	TRUE
Triphenylphosphate	XZZNDPSIHUTMOC-UHFFFAOYSA-N	LC-ESIpos	TRUE	TRUE	TRUE	TRUE	TRUE	TRUE	TRUE	TRUE	TRUE	TRUE	TRUE	TRUE	TRUE	TRUE	TRUE	TRUE	TRUE	TRUE	TRUE	TRUE	TRUE	TRUE	TRUE	TRUE	TRUE	TRUE	TRUE	TRUE	TRUE	TRUE	TRUE	TRUE	TRUE	TRUE	TRUE	TRUE	TRUE	TRUE	TRUE	TRUE
2-Octyl-4-isothiazolin-3-one	JPMIIZHYYWMHDT-UHFFFAOYSA-N	LC-ESIpos	TRUE	TRUE	FALSE	FALSE	FALSE	FALSE	FALSE	FALSE	TRUE	TRUE	TRUE	TRUE	TRUE	TRUE	TRUE	TRUE	TRUE	TRUE	FALSE	FALSE	FALSE	FALSE	FALSE	FALSE	TRUE	TRUE	FALSE	FALSE	FALSE	FALSE	FALSE	FALSE	TRUE	TRUE	TRUE	TRUE	TRUE	TRUE	TRUE	TRUE
DEET	MMOXZBCLCQITDF-UHFFFAOYSA-N	LC-ESIpos	TRUE	TRUE	TRUE	TRUE	TRUE	TRUE	TRUE	TRUE	TRUE	TRUE	TRUE	TRUE	TRUE	TRUE	TRUE	TRUE	TRUE	TRUE	TRUE	TRUE	TRUE	TRUE	TRUE	TRUE	TRUE	TRUE	TRUE	TRUE	TRUE	TRUE	TRUE	TRUE	TRUE	TRUE	TRUE	TRUE	TRUE	TRUE	TRUE	TRUE
Atrazine	MXWJVTOOROXGIU-UHFFFAOYSA-N	LC-ESIpos	TRUE	TRUE	FALSE	FALSE	FALSE	FALSE	FALSE	TRUE	TRUE	TRUE	FALSE	FALSE	FALSE	FALSE	FALSE	TRUE	TRUE	TRUE	FALSE	FALSE	FALSE	FALSE	FALSE	FALSE	TRUE	TRUE	FALSE	FALSE	FALSE	FALSE	FALSE	FALSE	TRUE	TRUE	TRUE	FALSE	TRUE	FALSE	FALSE	TRUE
Irgarol	HDHLIWCXDDZUFH-UHFFFAOYSA-N	LC-ESIpos	FALSE	FALSE	FALSE	FALSE	FALSE	FALSE	FALSE	FALSE	TRUE	FALSE	FALSE	FALSE	FALSE	FALSE	FALSE	TRUE	FALSE	FALSE	FALSE	FALSE	FALSE	FALSE	FALSE	FALSE	FALSE	FALSE	FALSE	FALSE	FALSE	FALSE	FALSE	FALSE	FALSE	FALSE	TRUE	FALSE	TRUE	FALSE	FALSE	FALSE
1H-Benzotriazole	QRUDEWIWKLJBPS-UHFFFAOYSA-N	LC-ESIpos	TRUE	TRUE	TRUE	TRUE	TRUE	TRUE	TRUE	TRUE	TRUE	TRUE	TRUE	TRUE	TRUE	TRUE	TRUE	TRUE	TRUE	TRUE	TRUE	TRUE	TRUE	TRUE	TRUE	TRUE	TRUE	TRUE	TRUE	TRUE	TRUE	TRUE	TRUE	TRUE	TRUE	TRUE	TRUE	TRUE	TRUE	TRUE	TRUE	TRUE
Propiconazole	STJLVHWMYQXCPB-UHFFFAOYSA-N	LC-ESIpos	TRUE	FALSE	FALSE	FALSE	TRUE	FALSE	FALSE	TRUE	TRUE	TRUE	TRUE	TRUE	TRUE	TRUE	TRUE	TRUE	TRUE	TRUE	TRUE	FALSE	TRUE	TRUE	TRUE	TRUE	TRUE	TRUE	TRUE	FALSE	TRUE	TRUE	TRUE	TRUE	TRUE	TRUE	TRUE	TRUE	TRUE	TRUE	TRUE	TRUE
Diclofenac	DCOPUUMXTXDBNB-UHFFFAOYSA-N	LC-ESIpos	TRUE	TRUE	FALSE	FALSE	FALSE	FALSE	FALSE	TRUE	TRUE	TRUE	FALSE	FALSE	FALSE	FALSE	FALSE	TRUE	TRUE	TRUE	FALSE	FALSE	FALSE	FALSE	FALSE	TRUE	TRUE	TRUE	FALSE	FALSE	FALSE	FALSE	FALSE	TRUE	TRUE	TRUE	TRUE	FALSE	TRUE	FALSE	FALSE	TRUE
Mefenamic acid	HYYBABOKPJLUIN-UHFFFAOYSA-N	LC-ESIpos	FALSE	FALSE	FALSE	FALSE	FALSE	FALSE	FALSE	FALSE	FALSE	FALSE	FALSE	FALSE	FALSE	FALSE	FALSE	TRUE	FALSE	FALSE	FALSE	FALSE	FALSE	FALSE	FALSE	FALSE	FALSE	FALSE	FALSE	FALSE	FALSE	FALSE	FALSE	FALSE	FALSE	FALSE	TRUE	FALSE	TRUE	FALSE	FALSE	FALSE
Metazachlor	STEPQTYSZVCJPV-UHFFFAOYSA-N	LC-ESIpos	FALSE	FALSE	FALSE	FALSE	FALSE	FALSE	FALSE	TRUE	TRUE	TRUE	FALSE	FALSE	FALSE	FALSE	FALSE	TRUE	FALSE	TRUE	FALSE	FALSE	FALSE	FALSE	FALSE	TRUE	FALSE	TRUE	FALSE	FALSE	FALSE	FALSE	FALSE	TRUE	TRUE	TRUE	TRUE	FALSE	TRUE	FALSE	FALSE	TRUE
N-Phenyl-1-naphthylamine	XQVWYOYUZDUNRW-UHFFFAOYSA-N	LC-ESIpos	TRUE	FALSE	FALSE	FALSE	FALSE	FALSE	FALSE	FALSE	TRUE	TRUE	FALSE	FALSE	FALSE	FALSE	FALSE	TRUE	FALSE	FALSE	FALSE	FALSE	FALSE	FALSE	FALSE	TRUE	FALSE	FALSE	FALSE	FALSE	FALSE	FALSE	FALSE	TRUE	TRUE	TRUE	TRUE	FALSE	TRUE	FALSE	FALSE	TRUE
Chlorfenvinphos	FSAVDKDHPDSCTO-UHFFFAOYSA-N	LC-ESIpos	FALSE	FALSE	FALSE	FALSE	FALSE	FALSE	FALSE	FALSE	FALSE	FALSE	FALSE	FALSE	FALSE	FALSE	FALSE	FALSE	FALSE	FALSE	FALSE	FALSE	FALSE	FALSE	FALSE	FALSE	FALSE	FALSE	FALSE	FALSE	FALSE	FALSE	FALSE	FALSE	FALSE	FALSE	TRUE	FALSE	TRUE	FALSE	FALSE	FALSE
Pirimicarb	YFGYUFNIOHWBOB-UHFFFAOYSA-N	LC-ESIpos	FALSE	FALSE	TRUE	FALSE	FALSE	FALSE	FALSE	TRUE	FALSE	FALSE	FALSE	FALSE	FALSE	FALSE	FALSE	TRUE	FALSE	FALSE	FALSE	FALSE	FALSE	FALSE	FALSE	FALSE	FALSE	FALSE	FALSE	FALSE	FALSE	FALSE	FALSE	FALSE	FALSE	FALSE	TRUE	FALSE	TRUE	FALSE	FALSE	TRUE
Metolachlor	WVQBLGZPHOPPFO-UHFFFAOYSA-N	LC-ESIpos	TRUE	TRUE	FALSE	FALSE	FALSE	FALSE	FALSE	TRUE	TRUE	TRUE	TRUE	FALSE	TRUE	TRUE	TRUE	TRUE	TRUE	TRUE	FALSE	FALSE	FALSE	FALSE	FALSE	FALSE	TRUE	TRUE	FALSE	FALSE	FALSE	FALSE	FALSE	FALSE	TRUE	TRUE	TRUE	TRUE	TRUE	TRUE	TRUE	TRUE
Simazine	ODCWYMIRDDJXKW-UHFFFAOYSA-N	LC-ESIpos	FALSE	TRUE	FALSE	FALSE	FALSE	FALSE	FALSE	TRUE	FALSE	TRUE	FALSE	FALSE	FALSE	FALSE	FALSE	TRUE	FALSE	FALSE	FALSE	FALSE	FALSE	FALSE	FALSE	FALSE	FALSE	FALSE	FALSE	FALSE	FALSE	FALSE	FALSE	FALSE	TRUE	TRUE	TRUE	FALSE	TRUE	FALSE	FALSE	TRUE
Primidone	DQMZLTXERSFNPB-UHFFFAOYSA-N	LC-ESIpos	FALSE	FALSE	TRUE	TRUE	TRUE	FALSE	TRUE	FALSE	FALSE	FALSE	FALSE	TRUE	TRUE	TRUE	FALSE	FALSE	FALSE	FALSE	FALSE	FALSE	FALSE	FALSE	FALSE	FALSE	FALSE	FALSE	FALSE	FALSE	FALSE	FALSE	FALSE	FALSE	FALSE	FALSE	TRUE	TRUE	TRUE	TRUE	TRUE	FALSE
Enrofloxacin	SPFYMRJSYKOXGV-UHFFFAOYSA-N	LC-ESIpos	FALSE	FALSE	FALSE	FALSE	FALSE	FALSE	FALSE	FALSE	FALSE	FALSE	FALSE	FALSE	FALSE	FALSE	FALSE	FALSE	FALSE	FALSE	FALSE	FALSE	FALSE	FALSE	FALSE	FALSE	FALSE	FALSE	FALSE	FALSE	FALSE	FALSE	FALSE	FALSE	FALSE	FALSE	TRUE	FALSE	TRUE	FALSE	FALSE	FALSE
Roxithromycin	RXZBMPWDPOLZGW-HITVVWEBSA-N	LC-ESIpos	FALSE	FALSE	FALSE	FALSE	FALSE	FALSE	FALSE	FALSE	FALSE	FALSE	FALSE	FALSE	FALSE	FALSE	FALSE	FALSE	FALSE	FALSE	FALSE	FALSE	FALSE	FALSE	FALSE	FALSE	FALSE	FALSE	FALSE	FALSE	FALSE	FALSE	FALSE	FALSE	FALSE	FALSE	TRUE	FALSE	TRUE	FALSE	FALSE	FALSE
Ranitidine	VMXUWOKSQNHOCA-UKTHLTGXSA-N	LC-ESIpos	FALSE	FALSE	FALSE	FALSE	FALSE	FALSE	FALSE	FALSE	FALSE	FALSE	FALSE	FALSE	FALSE	FALSE	FALSE	FALSE	FALSE	FALSE	FALSE	FALSE	FALSE	FALSE	FALSE	FALSE	FALSE	FALSE	FALSE	FALSE	FALSE	FALSE	FALSE	FALSE	FALSE	FALSE	TRUE	FALSE	TRUE	FALSE	FALSE	FALSE
Warfarin	PJVWKTKQMONHTI-UHFFFAOYSA-N	LC-ESIpos	FALSE	FALSE	FALSE	TRUE	FALSE	FALSE	FALSE	FALSE	FALSE	FALSE	FALSE	FALSE	TRUE	TRUE	TRUE	FALSE	FALSE	FALSE	TRUE	TRUE	TRUE	TRUE	TRUE	FALSE	FALSE	FALSE	TRUE	TRUE	TRUE	TRUE	TRUE	FALSE	FALSE	FALSE	TRUE	FALSE	TRUE	FALSE	FALSE	FALSE
2-Isopropylthioxanthone	KTALPKYXQZGAEG-UHFFFAOYSA-N	LC-ESIpos	FALSE	FALSE	FALSE	FALSE	FALSE	FALSE	FALSE	FALSE	FALSE	FALSE	TRUE	FALSE	FALSE	TRUE	FALSE	FALSE	FALSE	FALSE	FALSE	FALSE	FALSE	FALSE	FALSE	FALSE	FALSE	FALSE	FALSE	FALSE	FALSE	FALSE	FALSE	FALSE	FALSE	FALSE	TRUE	FALSE	TRUE	FALSE	FALSE	FALSE
5-Methyl-1H-benzotriazole	LRUDIIUSNGCQKF-UHFFFAOYSA-N	LC-ESIpos	TRUE	TRUE	TRUE	TRUE	TRUE	TRUE	TRUE	TRUE	TRUE	TRUE	TRUE	TRUE	TRUE	TRUE	TRUE	TRUE	TRUE	TRUE	TRUE	TRUE	TRUE	TRUE	TRUE	TRUE	TRUE	TRUE	TRUE	TRUE	TRUE	TRUE	TRUE	TRUE	TRUE	TRUE	TRUE	TRUE	TRUE	TRUE	TRUE	TRUE
Diglyme	SBZXBUIDTXKZTM-UHFFFAOYSA-N	LC-ESIpos	FALSE	FALSE	FALSE	FALSE	TRUE	FALSE	FALSE	FALSE	FALSE	FALSE	FALSE	FALSE	FALSE	FALSE	FALSE	FALSE	TRUE	TRUE	TRUE	TRUE	TRUE	TRUE	TRUE	TRUE	TRUE	TRUE	TRUE	TRUE	TRUE	TRUE	TRUE	TRUE	FALSE	FALSE	TRUE	FALSE	TRUE	FALSE	FALSE	FALSE
Ethyl 4-(dimethylamino)benzoate	FZUGPQWGEGAKET-UHFFFAOYSA-N	LC-ESIpos	TRUE	FALSE	FALSE	FALSE	FALSE	FALSE	FALSE	FALSE	TRUE	FALSE	FALSE	FALSE	FALSE	FALSE	FALSE	FALSE	FALSE	FALSE	FALSE	FALSE	FALSE	FALSE	FALSE	FALSE	FALSE	FALSE	FALSE	FALSE	FALSE	FALSE	FALSE	FALSE	FALSE	FALSE	TRUE	FALSE	TRUE	FALSE	FALSE	FALSE
3-Iodopropynyl butylcarbamate	WYVVKGNFXHOCQV-UHFFFAOYSA-N	LC-ESIpos	FALSE	FALSE	FALSE	FALSE	FALSE	FALSE	FALSE	FALSE	FALSE	FALSE	FALSE	FALSE	FALSE	FALSE	FALSE	FALSE	FALSE	FALSE	FALSE	FALSE	FALSE	FALSE	FALSE	FALSE	FALSE	FALSE	FALSE	FALSE	FALSE	FALSE	FALSE	FALSE	FALSE	FALSE	TRUE	FALSE	TRUE	FALSE	FALSE	FALSE
Lauryl diethanolamide	AOMUHOFOVNGZAN-UHFFFAOYSA-N	LC-ESIpos	TRUE	TRUE	TRUE	TRUE	FALSE	TRUE	FALSE	FALSE	TRUE	TRUE	TRUE	FALSE	FALSE	TRUE	FALSE	FALSE	TRUE	TRUE	TRUE	TRUE	TRUE	TRUE	TRUE	TRUE	TRUE	TRUE	TRUE	TRUE	TRUE	TRUE	TRUE	TRUE	TRUE	TRUE	TRUE	TRUE	TRUE	TRUE	TRUE	TRUE
Tebuconazole	PXMNMQRDXWABCY-UHFFFAOYSA-N	LC-ESIpos	TRUE	TRUE	FALSE	TRUE	FALSE	TRUE	TRUE	TRUE	TRUE	TRUE	TRUE	TRUE	TRUE	TRUE	TRUE	TRUE	TRUE	TRUE	FALSE	FALSE	FALSE	TRUE	TRUE	TRUE	TRUE	TRUE	FALSE	FALSE	FALSE	TRUE	TRUE	TRUE	TRUE	TRUE	TRUE	TRUE	TRUE	TRUE	TRUE	TRUE
Thiacloprid	HOKKPVIRMVDYPB-GXDHUFHOSA-N	LC-ESIpos	FALSE	FALSE	FALSE	FALSE	FALSE	FALSE	FALSE	FALSE	TRUE	FALSE	TRUE	FALSE	FALSE	FALSE	FALSE	TRUE	FALSE	FALSE	FALSE	FALSE	FALSE	FALSE	FALSE	FALSE	FALSE	FALSE	FALSE	FALSE	FALSE	FALSE	FALSE	FALSE	TRUE	TRUE	TRUE	FALSE	TRUE	FALSE	FALSE	TRUE
Tri(butoxyethyl)phosphate	WTLBZVNBAKMVDP-UHFFFAOYSA-N	LC-ESIpos	TRUE	TRUE	TRUE	TRUE	TRUE	TRUE	TRUE	TRUE	TRUE	TRUE	TRUE	TRUE	TRUE	TRUE	TRUE	TRUE	TRUE	TRUE	TRUE	TRUE	TRUE	TRUE	TRUE	TRUE	TRUE	TRUE	TRUE	TRUE	TRUE	TRUE	TRUE	TRUE	TRUE	TRUE	TRUE	TRUE	TRUE	TRUE	TRUE	TRUE
Triclocarban	ICUTUKXCWQYESQ-UHFFFAOYSA-N	LC-ESIpos	FALSE	FALSE	FALSE	FALSE	FALSE	FALSE	FALSE	FALSE	FALSE	FALSE	FALSE	FALSE	FALSE	FALSE	FALSE	FALSE	FALSE	FALSE	FALSE	FALSE	FALSE	FALSE	FALSE	FALSE	FALSE	FALSE	FALSE	FALSE	FALSE	FALSE	FALSE	FALSE	FALSE	FALSE	TRUE	FALSE	TRUE	FALSE	FALSE	FALSE
Tri-isobutylphosphate	HRKAMJBPFPHCSD-UHFFFAOYSA-N	LC-ESIpos	TRUE	TRUE	TRUE	TRUE	TRUE	TRUE	TRUE	TRUE	TRUE	TRUE	TRUE	TRUE	TRUE	TRUE	TRUE	TRUE	TRUE	TRUE	TRUE	TRUE	TRUE	TRUE	TRUE	TRUE	TRUE	TRUE	TRUE	TRUE	TRUE	TRUE	TRUE	TRUE	TRUE	TRUE	TRUE	TRUE	TRUE	TRUE	TRUE	TRUE
TDCPP	ASLWPAWFJZFCKF-UHFFFAOYSA-N	LC-ESIpos	TRUE	FALSE	FALSE	FALSE	FALSE	FALSE	FALSE	FALSE	FALSE	FALSE	TRUE	FALSE	TRUE	FALSE	FALSE	TRUE	FALSE	FALSE	FALSE	FALSE	FALSE	FALSE	FALSE	FALSE	FALSE	FALSE	FALSE	FALSE	FALSE	FALSE	FALSE	FALSE	TRUE	TRUE	TRUE	TRUE	TRUE	FALSE	FALSE	TRUE
Tris(1-chloro-2-propyl)phosphate	KVMPUXDNESXNOH-UHFFFAOYSA-N	LC-ESIpos	TRUE	TRUE	TRUE	TRUE	TRUE	TRUE	TRUE	TRUE	TRUE	TRUE	TRUE	TRUE	TRUE	TRUE	TRUE	TRUE	TRUE	TRUE	TRUE	TRUE	TRUE	TRUE	TRUE	TRUE	TRUE	TRUE	TRUE	TRUE	TRUE	TRUE	TRUE	TRUE	TRUE	TRUE	TRUE	TRUE	TRUE	TRUE	TRUE	TRUE
Metformin	XZWYZXLIPXDOLR-UHFFFAOYSA-N	LC-ESIpos	TRUE	TRUE	FALSE	FALSE	FALSE	FALSE	FALSE	TRUE	TRUE	FALSE	FALSE	TRUE	FALSE	TRUE	FALSE	FALSE	TRUE	TRUE	FALSE	FALSE	FALSE	FALSE	FALSE	FALSE	TRUE	TRUE	FALSE	FALSE	FALSE	FALSE	FALSE	FALSE	TRUE	TRUE	TRUE	TRUE	TRUE	TRUE	TRUE	TRUE
Lauric isopropanolamide	MMBILEWCGWTAOV-UHFFFAOYSA-N	LC-ESIpos	FALSE	FALSE	FALSE	FALSE	FALSE	FALSE	FALSE	FALSE	FALSE	FALSE	FALSE	FALSE	FALSE	FALSE	FALSE	FALSE	FALSE	FALSE	FALSE	FALSE	FALSE	FALSE	FALSE	FALSE	FALSE	FALSE	FALSE	FALSE	FALSE	FALSE	FALSE	FALSE	FALSE	FALSE	TRUE	FALSE	TRUE	FALSE	FALSE	FALSE
Hexa(methoxymethyl)melamine	BNCADMBVWNPPIZ-UHFFFAOYSA-N	LC-ESIpos	TRUE	TRUE	TRUE	TRUE	TRUE	TRUE	TRUE	TRUE	TRUE	TRUE	TRUE	TRUE	TRUE	TRUE	TRUE	TRUE	TRUE	TRUE	TRUE	TRUE	TRUE	TRUE	TRUE	TRUE	TRUE	TRUE	TRUE	TRUE	TRUE	TRUE	TRUE	TRUE	TRUE	TRUE	TRUE	TRUE	TRUE	TRUE	TRUE	TRUE
Pindolol	JZQKKSLKJUAGIC-UHFFFAOYSA-N	LC-ESIpos	FALSE	FALSE	FALSE	FALSE	FALSE	FALSE	FALSE	FALSE	FALSE	TRUE	FALSE	TRUE	FALSE	TRUE	FALSE	TRUE	FALSE	FALSE	FALSE	FALSE	FALSE	FALSE	FALSE	FALSE	FALSE	FALSE	FALSE	FALSE	FALSE	FALSE	FALSE	FALSE	FALSE	FALSE	TRUE	FALSE	TRUE	FALSE	FALSE	FALSE
Fenuron	XXOYNJXVWVNOOJ-UHFFFAOYSA-N	LC-ESIpos	TRUE	TRUE	TRUE	TRUE	TRUE	TRUE	TRUE	TRUE	FALSE	FALSE	TRUE	TRUE	TRUE	TRUE	TRUE	FALSE	FALSE	FALSE	FALSE	FALSE	FALSE	FALSE	FALSE	FALSE	FALSE	FALSE	FALSE	FALSE	FALSE	FALSE	FALSE	FALSE	TRUE	TRUE	TRUE	TRUE	TRUE	TRUE	TRUE	TRUE
Chloroxuron	IVUXTESCPZUGJC-UHFFFAOYSA-N	LC-ESIpos	FALSE	FALSE	FALSE	FALSE	FALSE	FALSE	FALSE	FALSE	FALSE	FALSE	FALSE	FALSE	FALSE	FALSE	FALSE	FALSE	FALSE	FALSE	FALSE	FALSE	FALSE	FALSE	FALSE	FALSE	FALSE	FALSE	FALSE	FALSE	FALSE	FALSE	FALSE	FALSE	FALSE	FALSE	TRUE	FALSE	TRUE	FALSE	FALSE	FALSE
Triphenylphosphine oxide	FIQMHBFVRAXMOP-UHFFFAOYSA-N	LC-ESIpos	TRUE	TRUE	TRUE	TRUE	TRUE	TRUE	TRUE	TRUE	TRUE	TRUE	TRUE	TRUE	TRUE	TRUE	TRUE	TRUE	TRUE	TRUE	TRUE	TRUE	TRUE	TRUE	TRUE	TRUE	TRUE	TRUE	TRUE	TRUE	TRUE	TRUE	TRUE	TRUE	TRUE	TRUE	TRUE	TRUE	TRUE	TRUE	TRUE	TRUE
Lenacil	ZTMKADLOSYKWCA-UHFFFAOYSA-N	LC-ESIpos	FALSE	FALSE	TRUE	TRUE	TRUE	TRUE	TRUE	FALSE	TRUE	TRUE	TRUE	TRUE	TRUE	TRUE	TRUE	TRUE	FALSE	FALSE	TRUE	TRUE	TRUE	TRUE	TRUE	FALSE	FALSE	FALSE	TRUE	TRUE	TRUE	TRUE	TRUE	FALSE	TRUE	TRUE	TRUE	TRUE	TRUE	TRUE	TRUE	FALSE
Ametryn	RQVYBGPQFYCBGX-UHFFFAOYSA-N	LC-ESIpos	FALSE	FALSE	FALSE	FALSE	FALSE	FALSE	FALSE	FALSE	FALSE	FALSE	FALSE	FALSE	FALSE	FALSE	FALSE	FALSE	FALSE	FALSE	FALSE	FALSE	FALSE	FALSE	FALSE	FALSE	FALSE	FALSE	FALSE	FALSE	FALSE	FALSE	FALSE	FALSE	FALSE	FALSE	TRUE	FALSE	TRUE	FALSE	FALSE	FALSE
Sulfamethazine	ASWVTGNCAZCNNR-UHFFFAOYSA-N	LC-ESIpos	FALSE	TRUE	FALSE	FALSE	FALSE	FALSE	FALSE	FALSE	FALSE	FALSE	FALSE	FALSE	FALSE	FALSE	FALSE	TRUE	FALSE	FALSE	FALSE	FALSE	FALSE	FALSE	FALSE	FALSE	FALSE	FALSE	FALSE	FALSE	FALSE	FALSE	FALSE	FALSE	TRUE	TRUE	TRUE	FALSE	TRUE	FALSE	FALSE	TRUE
Ketoconazole	XMAYWYJOQHXEEK-OZXSUGGESA-N	LC-ESIpos	FALSE	FALSE	FALSE	FALSE	FALSE	FALSE	FALSE	FALSE	FALSE	FALSE	FALSE	FALSE	FALSE	FALSE	FALSE	FALSE	FALSE	FALSE	FALSE	FALSE	FALSE	FALSE	FALSE	FALSE	FALSE	FALSE	FALSE	FALSE	FALSE	FALSE	FALSE	FALSE	FALSE	FALSE	TRUE	FALSE	TRUE	FALSE	FALSE	FALSE
2-Isopropyl-6-methyl-pyrimidin-4-ol	AJPIUNPJBFBUKK-UHFFFAOYSA-N	LC-ESIpos	TRUE	TRUE	FALSE	FALSE	FALSE	FALSE	FALSE	TRUE	FALSE	TRUE	TRUE	FALSE	FALSE	FALSE	FALSE	TRUE	FALSE	FALSE	TRUE	FALSE	TRUE	TRUE	FALSE	TRUE	FALSE	FALSE	TRUE	FALSE	TRUE	TRUE	FALSE	TRUE	FALSE	FALSE	TRUE	FALSE	TRUE	FALSE	FALSE	FALSE
o-Dianisidine	JRBJSXQPQWSCCF-UHFFFAOYSA-N	LC-ESIpos	FALSE	FALSE	FALSE	FALSE	FALSE	FALSE	FALSE	FALSE	FALSE	FALSE	FALSE	FALSE	FALSE	FALSE	FALSE	FALSE	FALSE	FALSE	FALSE	FALSE	FALSE	FALSE	FALSE	FALSE	FALSE	FALSE	FALSE	FALSE	FALSE	FALSE	FALSE	FALSE	FALSE	FALSE	TRUE	FALSE	TRUE	FALSE	FALSE	FALSE
Diphenylphosphate	ASMQGLCHMVWBQR-UHFFFAOYSA-N	LC-ESIpos	TRUE	TRUE	TRUE	TRUE	TRUE	TRUE	TRUE	TRUE	TRUE	TRUE	TRUE	TRUE	TRUE	TRUE	TRUE	TRUE	FALSE	FALSE	TRUE	TRUE	TRUE	TRUE	TRUE	FALSE	FALSE	FALSE	TRUE	TRUE	TRUE	TRUE	TRUE	FALSE	TRUE	TRUE	TRUE	TRUE	TRUE	TRUE	TRUE	TRUE
N-Ethyl-o-toluenesulfonamide	NATWUQFQFMZVMT-UHFFFAOYSA-N	LC-ESIpos	TRUE	FALSE	TRUE	TRUE	TRUE	TRUE	TRUE	TRUE	TRUE	TRUE	TRUE	TRUE	TRUE	TRUE	TRUE	TRUE	TRUE	FALSE	TRUE	TRUE	TRUE	TRUE	TRUE	TRUE	TRUE	FALSE	TRUE	TRUE	TRUE	TRUE	TRUE	TRUE	TRUE	TRUE	TRUE	TRUE	TRUE	TRUE	TRUE	TRUE
2-(Methylthio)benzothiazole	UTBVIMLZIRIFFR-UHFFFAOYSA-N	LC-ESIpos	TRUE	TRUE	TRUE	TRUE	TRUE	TRUE	TRUE	TRUE	TRUE	TRUE	FALSE	FALSE	FALSE	TRUE	TRUE	TRUE	TRUE	TRUE	TRUE	TRUE	TRUE	TRUE	TRUE	TRUE	TRUE	TRUE	TRUE	TRUE	TRUE	TRUE	TRUE	TRUE	TRUE	TRUE	TRUE	TRUE	TRUE	TRUE	TRUE	TRUE
Methylchloroisothiazolinone	DHNRXBZYEKSXIM-UHFFFAOYSA-N	LC-ESIpos	FALSE	FALSE	FALSE	FALSE	FALSE	FALSE	FALSE	FALSE	FALSE	FALSE	FALSE	FALSE	FALSE	FALSE	FALSE	FALSE	FALSE	FALSE	FALSE	FALSE	FALSE	FALSE	FALSE	FALSE	FALSE	FALSE	FALSE	FALSE	FALSE	FALSE	FALSE	FALSE	FALSE	FALSE	TRUE	FALSE	TRUE	FALSE	FALSE	FALSE
4-Hydroxybenzotriazole	JMTMSDXUXJISAY-UHFFFAOYSA-N	LC-ESIpos	FALSE	FALSE	FALSE	FALSE	FALSE	FALSE	FALSE	FALSE	TRUE	TRUE	TRUE	FALSE	FALSE	FALSE	TRUE	TRUE	FALSE	FALSE	FALSE	FALSE	FALSE	FALSE	FALSE	FALSE	FALSE	FALSE	FALSE	FALSE	FALSE	FALSE	FALSE	FALSE	FALSE	FALSE	TRUE	FALSE	TRUE	FALSE	FALSE	FALSE
4,4'-Methylene-bis(2-methyl aniline)	WECDUOXQLAIPQW-UHFFFAOYSA-N	LC-ESIpos	FALSE	FALSE	FALSE	FALSE	FALSE	FALSE	FALSE	FALSE	FALSE	FALSE	FALSE	FALSE	FALSE	FALSE	FALSE	FALSE	FALSE	FALSE	FALSE	FALSE	FALSE	FALSE	FALSE	FALSE	FALSE	FALSE	FALSE	FALSE	FALSE	FALSE	FALSE	FALSE	FALSE	FALSE	TRUE	FALSE	TRUE	FALSE	FALSE	FALSE
4,4'-Thiodianiline	ICNFHJVPAJKPHW-UHFFFAOYSA-N	LC-ESIpos	FALSE	FALSE	FALSE	FALSE	FALSE	FALSE	FALSE	FALSE	FALSE	FALSE	FALSE	FALSE	FALSE	FALSE	FALSE	FALSE	FALSE	FALSE	FALSE	FALSE	FALSE	FALSE	FALSE	FALSE	FALSE	FALSE	FALSE	FALSE	FALSE	FALSE	FALSE	FALSE	FALSE	FALSE	TRUE	FALSE	TRUE	FALSE	FALSE	FALSE
Michler's ketone	VVBLNCFGVYUYGU-UHFFFAOYSA-N	LC-ESIpos	FALSE	FALSE	FALSE	FALSE	FALSE	FALSE	FALSE	FALSE	FALSE	FALSE	FALSE	FALSE	FALSE	FALSE	FALSE	FALSE	FALSE	FALSE	FALSE	FALSE	FALSE	FALSE	FALSE	FALSE	FALSE	FALSE	FALSE	FALSE	FALSE	FALSE	FALSE	FALSE	FALSE	FALSE	TRUE	FALSE	TRUE	FALSE	FALSE	FALSE
Benzothiazole	IOJUPLGTWVMSFF-UHFFFAOYSA-N	LC-ESIpos	TRUE	TRUE	TRUE	TRUE	TRUE	TRUE	TRUE	TRUE	TRUE	TRUE	TRUE	TRUE	TRUE	TRUE	TRUE	TRUE	TRUE	TRUE	TRUE	TRUE	TRUE	TRUE	TRUE	TRUE	TRUE	TRUE	TRUE	TRUE	TRUE	TRUE	TRUE	TRUE	TRUE	TRUE	TRUE	TRUE	TRUE	TRUE	TRUE	TRUE
Desphenyl chloridazon	FEWPCPCEGBPTAL-UHFFFAOYSA-N	LC-ESIpos	FALSE	FALSE	FALSE	FALSE	FALSE	FALSE	FALSE	FALSE	FALSE	FALSE	FALSE	FALSE	FALSE	FALSE	FALSE	FALSE	TRUE	FALSE	FALSE	FALSE	FALSE	FALSE	FALSE	TRUE	TRUE	FALSE	FALSE	FALSE	FALSE	FALSE	FALSE	TRUE	FALSE	FALSE	TRUE	FALSE	TRUE	FALSE	FALSE	FALSE
2,6-Dichlorobenzamide	JHSPCUHPSIUQRB-UHFFFAOYSA-N	LC-ESIpos	FALSE	FALSE	FALSE	FALSE	FALSE	FALSE	FALSE	FALSE	TRUE	TRUE	FALSE	FALSE	FALSE	FALSE	FALSE	TRUE	FALSE	TRUE	FALSE	FALSE	FALSE	FALSE	FALSE	FALSE	FALSE	TRUE	FALSE	FALSE	FALSE	FALSE	FALSE	FALSE	TRUE	TRUE	TRUE	FALSE	TRUE	FALSE	FALSE	TRUE
3,4-Dichlorophenylurea	CYESCLHCWJKRKM-UHFFFAOYSA-N	LC-ESIpos	FALSE	FALSE	FALSE	FALSE	FALSE	FALSE	FALSE	FALSE	FALSE	FALSE	FALSE	FALSE	FALSE	FALSE	FALSE	FALSE	FALSE	FALSE	FALSE	FALSE	FALSE	FALSE	FALSE	FALSE	FALSE	FALSE	FALSE	FALSE	FALSE	FALSE	FALSE	FALSE	FALSE	FALSE	TRUE	FALSE	TRUE	FALSE	FALSE	FALSE
4-Isopropylaniline	LRTFPLFDLJYEKT-UHFFFAOYSA-N	LC-ESIpos	FALSE	FALSE	FALSE	FALSE	FALSE	FALSE	FALSE	FALSE	FALSE	FALSE	FALSE	FALSE	FALSE	FALSE	FALSE	FALSE	FALSE	FALSE	FALSE	FALSE	FALSE	FALSE	FALSE	FALSE	FALSE	FALSE	FALSE	FALSE	FALSE	FALSE	FALSE	FALSE	FALSE	FALSE	TRUE	FALSE	TRUE	FALSE	FALSE	FALSE
Lidocaine	NNJVILVZKWQKPM-UHFFFAOYSA-N	LC-ESIpos	FALSE	TRUE	TRUE	TRUE	TRUE	TRUE	TRUE	TRUE	FALSE	FALSE	FALSE	FALSE	FALSE	FALSE	FALSE	FALSE	TRUE	TRUE	FALSE	FALSE	FALSE	FALSE	FALSE	TRUE	TRUE	TRUE	FALSE	FALSE	FALSE	FALSE	FALSE	TRUE	TRUE	TRUE	TRUE	TRUE	TRUE	TRUE	TRUE	TRUE
2,6-Xylidine	UFFBMTHBGFGIHF-UHFFFAOYSA-N	LC-ESIpos	TRUE	FALSE	TRUE	FALSE	FALSE	FALSE	FALSE	FALSE	FALSE	FALSE	FALSE	FALSE	FALSE	FALSE	FALSE	FALSE	FALSE	FALSE	FALSE	FALSE	FALSE	FALSE	FALSE	FALSE	FALSE	FALSE	FALSE	FALSE	FALSE	FALSE	FALSE	FALSE	FALSE	FALSE	TRUE	FALSE	TRUE	FALSE	FALSE	FALSE
Tramadol	TVYLLZQTGLZFBW-ZBFHGGJFSA-N	LC-ESIpos	FALSE	FALSE	FALSE	FALSE	FALSE	FALSE	FALSE	FALSE	FALSE	FALSE	FALSE	FALSE	FALSE	FALSE	TRUE	FALSE	TRUE	TRUE	FALSE	FALSE	FALSE	FALSE	FALSE	TRUE	TRUE	TRUE	FALSE	FALSE	FALSE	FALSE	FALSE	TRUE	FALSE	FALSE	TRUE	FALSE	TRUE	FALSE	FALSE	FALSE
Mycophenolic acid	HPNSFSBZBAHARI-RUDMXATFSA-N	LC-ESIpos	FALSE	FALSE	FALSE	FALSE	FALSE	FALSE	FALSE	FALSE	FALSE	FALSE	FALSE	FALSE	FALSE	FALSE	FALSE	FALSE	FALSE	FALSE	FALSE	FALSE	FALSE	FALSE	FALSE	FALSE	FALSE	FALSE	FALSE	FALSE	FALSE	FALSE	FALSE	FALSE	FALSE	FALSE	TRUE	FALSE	TRUE	FALSE	FALSE	FALSE
Dimethylaminophenazone	RMMXTBMQSGEXHJ-UHFFFAOYSA-N	LC-ESIpos	FALSE	FALSE	TRUE	TRUE	FALSE	TRUE	FALSE	FALSE	FALSE	FALSE	TRUE	TRUE	FALSE	FALSE	FALSE	FALSE	FALSE	FALSE	FALSE	FALSE	TRUE	TRUE	TRUE	FALSE	FALSE	FALSE	FALSE	FALSE	TRUE	TRUE	TRUE	FALSE	FALSE	FALSE	TRUE	TRUE	TRUE	TRUE	TRUE	FALSE
Methotrexate	FBOZXECLQNJBKD-ZDUSSCGKSA-N	LC-ESIpos	FALSE	FALSE	FALSE	FALSE	FALSE	FALSE	FALSE	FALSE	FALSE	FALSE	FALSE	FALSE	FALSE	FALSE	FALSE	FALSE	FALSE	FALSE	FALSE	FALSE	FALSE	FALSE	FALSE	FALSE	FALSE	FALSE	FALSE	FALSE	FALSE	FALSE	FALSE	FALSE	FALSE	FALSE	TRUE	FALSE	TRUE	FALSE	FALSE	FALSE
Icaridin	QLHULAHOXSSASE-UHFFFAOYSA-N	LC-ESIpos	TRUE	TRUE	TRUE	TRUE	TRUE	TRUE	TRUE	TRUE	FALSE	FALSE	TRUE	TRUE	FALSE	TRUE	TRUE	TRUE	FALSE	TRUE	TRUE	TRUE	TRUE	TRUE	TRUE	TRUE	FALSE	TRUE	TRUE	TRUE	TRUE	TRUE	TRUE	TRUE	FALSE	FALSE	TRUE	FALSE	TRUE	FALSE	FALSE	TRUE
Cotinine	UIKROCXWUNQSPJ-VIFPVBQESA-N	LC-ESIpos	TRUE	TRUE	TRUE	TRUE	TRUE	TRUE	TRUE	TRUE	TRUE	TRUE	TRUE	TRUE	TRUE	TRUE	TRUE	TRUE	TRUE	TRUE	TRUE	TRUE	TRUE	TRUE	TRUE	TRUE	TRUE	TRUE	TRUE	TRUE	TRUE	TRUE	TRUE	TRUE	TRUE	TRUE	TRUE	TRUE	TRUE	TRUE	TRUE	TRUE
Lincomycin	OJMMVQQUTAEWLP-KIDUDLJLSA-N	LC-ESIpos	FALSE	FALSE	FALSE	FALSE	FALSE	FALSE	FALSE	FALSE	FALSE	FALSE	FALSE	FALSE	FALSE	FALSE	FALSE	FALSE	FALSE	FALSE	FALSE	FALSE	FALSE	FALSE	FALSE	FALSE	FALSE	FALSE	FALSE	FALSE	FALSE	FALSE	FALSE	FALSE	FALSE	FALSE	TRUE	FALSE	TRUE	FALSE	FALSE	FALSE
Trimethoprim	IEDVJHCEMCRBQM-UHFFFAOYSA-N	LC-ESIpos	FALSE	FALSE	FALSE	FALSE	FALSE	FALSE	FALSE	FALSE	FALSE	FALSE	FALSE	FALSE	FALSE	FALSE	FALSE	FALSE	FALSE	FALSE	FALSE	FALSE	FALSE	FALSE	FALSE	FALSE	FALSE	FALSE	FALSE	FALSE	FALSE	FALSE	FALSE	FALSE	FALSE	FALSE	TRUE	FALSE	TRUE	FALSE	FALSE	FALSE
4-Formyl-antipyrine	QFYZFYDOEJZMDX-UHFFFAOYSA-N	LC-ESIpos	FALSE	FALSE	FALSE	FALSE	FALSE	FALSE	FALSE	FALSE	FALSE	FALSE	FALSE	FALSE	FALSE	FALSE	FALSE	FALSE	FALSE	FALSE	FALSE	FALSE	FALSE	FALSE	FALSE	FALSE	FALSE	FALSE	FALSE	FALSE	FALSE	FALSE	FALSE	FALSE	FALSE	FALSE	TRUE	FALSE	TRUE	FALSE	FALSE	FALSE
Crotamiton	DNTGGZPQPQTDQF-XBXARRHUSA-N	LC-ESIpos	FALSE	FALSE	FALSE	FALSE	FALSE	FALSE	FALSE	FALSE	FALSE	FALSE	FALSE	FALSE	FALSE	FALSE	FALSE	FALSE	FALSE	FALSE	FALSE	FALSE	FALSE	FALSE	FALSE	FALSE	FALSE	FALSE	FALSE	FALSE	FALSE	FALSE	FALSE	FALSE	FALSE	FALSE	TRUE	FALSE	TRUE	FALSE	FALSE	FALSE
10,11-Dihydro-10,11-dihydroxycarbamazepine	PRGQOPPDPVELEG-UHFFFAOYSA-N	LC-ESIpos	TRUE	TRUE	FALSE	FALSE	FALSE	FALSE	FALSE	TRUE	TRUE	TRUE	FALSE	FALSE	FALSE	FALSE	FALSE	TRUE	TRUE	TRUE	FALSE	FALSE	FALSE	FALSE	FALSE	TRUE	TRUE	TRUE	FALSE	FALSE	FALSE	FALSE	FALSE	TRUE	TRUE	TRUE	TRUE	FALSE	TRUE	FALSE	FALSE	TRUE
Quinoxyfen	WRPIRSINYZBGPK-UHFFFAOYSA-N	LC-ESIpos	FALSE	FALSE	FALSE	FALSE	FALSE	FALSE	FALSE	FALSE	FALSE	FALSE	FALSE	FALSE	FALSE	FALSE	FALSE	FALSE	FALSE	FALSE	FALSE	FALSE	FALSE	FALSE	FALSE	FALSE	FALSE	FALSE	FALSE	FALSE	FALSE	FALSE	FALSE	FALSE	FALSE	FALSE	TRUE	FALSE	TRUE	FALSE	FALSE	FALSE
Cetirizine	ZKLPARSLTMPFCP-UHFFFAOYSA-N	LC-ESIpos	FALSE	FALSE	FALSE	FALSE	FALSE	FALSE	FALSE	FALSE	FALSE	FALSE	FALSE	FALSE	FALSE	FALSE	FALSE	FALSE	FALSE	FALSE	FALSE	FALSE	FALSE	FALSE	FALSE	FALSE	FALSE	FALSE	FALSE	FALSE	FALSE	FALSE	FALSE	FALSE	FALSE	FALSE	TRUE	FALSE	TRUE	FALSE	FALSE	FALSE
2-Hydroxycarbamazepine	VPZIYMMSJFWLSP-UHFFFAOYSA-N	LC-ESIpos	TRUE	TRUE	FALSE	FALSE	FALSE	FALSE	FALSE	TRUE	TRUE	TRUE	FALSE	FALSE	FALSE	FALSE	FALSE	TRUE	TRUE	TRUE	FALSE	FALSE	FALSE	FALSE	FALSE	TRUE	TRUE	TRUE	FALSE	FALSE	FALSE	FALSE	FALSE	TRUE	TRUE	TRUE	TRUE	FALSE	TRUE	FALSE	FALSE	TRUE
10,11-Dihydro-10-hydroxycarbamazepine	BMPDWHIDQYTSHX-UHFFFAOYSA-N	LC-ESIpos	TRUE	TRUE	FALSE	FALSE	FALSE	FALSE	FALSE	TRUE	TRUE	TRUE	FALSE	FALSE	FALSE	FALSE	FALSE	TRUE	TRUE	TRUE	TRUE	TRUE	TRUE	TRUE	TRUE	TRUE	TRUE	TRUE	TRUE	TRUE	TRUE	TRUE	TRUE	TRUE	TRUE	TRUE	TRUE	FALSE	TRUE	FALSE	FALSE	TRUE
Amantadine	DKNWSYNQZKUICI-UHFFFAOYSA-N	LC-ESIpos	FALSE	FALSE	FALSE	FALSE	FALSE	FALSE	FALSE	FALSE	FALSE	TRUE	TRUE	TRUE	FALSE	FALSE	TRUE	FALSE	FALSE	FALSE	FALSE	FALSE	FALSE	FALSE	FALSE	FALSE	FALSE	FALSE	FALSE	FALSE	FALSE	FALSE	FALSE	FALSE	FALSE	FALSE	TRUE	FALSE	TRUE	FALSE	FALSE	FALSE
Clomazone	KIEDNEWSYUYDSN-UHFFFAOYSA-N	LC-ESIpos	FALSE	FALSE	FALSE	FALSE	FALSE	FALSE	FALSE	FALSE	TRUE	FALSE	TRUE	FALSE	FALSE	FALSE	FALSE	FALSE	FALSE	FALSE	FALSE	FALSE	FALSE	FALSE	FALSE	FALSE	FALSE	FALSE	FALSE	FALSE	FALSE	FALSE	FALSE	FALSE	FALSE	FALSE	TRUE	FALSE	TRUE	FALSE	FALSE	FALSE
Methiocarb	YFBPRJGDJKVWAH-UHFFFAOYSA-N	LC-ESIpos	FALSE	FALSE	FALSE	FALSE	FALSE	FALSE	FALSE	FALSE	FALSE	FALSE	FALSE	FALSE	FALSE	FALSE	FALSE	FALSE	FALSE	FALSE	FALSE	FALSE	FALSE	FALSE	FALSE	FALSE	FALSE	FALSE	FALSE	FALSE	FALSE	FALSE	FALSE	FALSE	FALSE	FALSE	TRUE	FALSE	TRUE	FALSE	FALSE	FALSE
Pendimethalin	CHIFOSRWCNZCFN-UHFFFAOYSA-N	LC-ESIpos	FALSE	FALSE	FALSE	FALSE	FALSE	FALSE	FALSE	FALSE	FALSE	TRUE	TRUE	TRUE	TRUE	FALSE	TRUE	TRUE	FALSE	FALSE	FALSE	FALSE	FALSE	FALSE	FALSE	FALSE	FALSE	FALSE	FALSE	FALSE	FALSE	FALSE	FALSE	FALSE	TRUE	TRUE	TRUE	TRUE	TRUE	TRUE	TRUE	FALSE
Boscalid	WYEMLYFITZORAB-UHFFFAOYSA-N	LC-ESIpos	FALSE	FALSE	FALSE	FALSE	FALSE	FALSE	FALSE	TRUE	TRUE	TRUE	FALSE	FALSE	FALSE	FALSE	FALSE	TRUE	FALSE	FALSE	FALSE	FALSE	FALSE	FALSE	FALSE	TRUE	FALSE	FALSE	FALSE	FALSE	FALSE	FALSE	FALSE	TRUE	TRUE	TRUE	TRUE	FALSE	TRUE	FALSE	FALSE	TRUE
Prothioconazole-desthio	HHUQPWODPBDTLI-UHFFFAOYSA-N	LC-ESIpos	FALSE	TRUE	FALSE	TRUE	TRUE	FALSE	TRUE	FALSE	TRUE	TRUE	TRUE	TRUE	TRUE	TRUE	TRUE	TRUE	TRUE	FALSE	FALSE	FALSE	FALSE	FALSE	FALSE	TRUE	TRUE	FALSE	FALSE	FALSE	FALSE	FALSE	FALSE	TRUE	TRUE	TRUE	TRUE	TRUE	TRUE	TRUE	TRUE	TRUE
Sotalol	ZBMZVLHSJCTVON-UHFFFAOYSA-N	LC-ESIpos	FALSE	FALSE	FALSE	FALSE	FALSE	FALSE	FALSE	FALSE	FALSE	FALSE	FALSE	FALSE	FALSE	FALSE	FALSE	FALSE	FALSE	FALSE	FALSE	FALSE	FALSE	FALSE	FALSE	FALSE	FALSE	FALSE	FALSE	FALSE	FALSE	FALSE	FALSE	FALSE	FALSE	FALSE	TRUE	FALSE	TRUE	FALSE	FALSE	FALSE
N-Formyl-4-aminoantipyrine	WSJBSKRPKADYRQ-UHFFFAOYSA-N	LC-ESIpos	TRUE	TRUE	FALSE	FALSE	FALSE	FALSE	FALSE	TRUE	FALSE	FALSE	FALSE	FALSE	FALSE	FALSE	TRUE	FALSE	TRUE	TRUE	FALSE	FALSE	FALSE	FALSE	FALSE	TRUE	TRUE	TRUE	FALSE	FALSE	FALSE	FALSE	FALSE	TRUE	TRUE	TRUE	TRUE	TRUE	TRUE	TRUE	TRUE	TRUE
Genistein	TZBJGXHYKVUXJN-UHFFFAOYSA-N	LC-ESIpos	TRUE	TRUE	TRUE	TRUE	TRUE	TRUE	TRUE	TRUE	FALSE	TRUE	TRUE	TRUE	TRUE	TRUE	TRUE	TRUE	TRUE	TRUE	TRUE	TRUE	TRUE	TRUE	TRUE	FALSE	TRUE	TRUE	TRUE	TRUE	TRUE	TRUE	TRUE	FALSE	TRUE	TRUE	TRUE	TRUE	TRUE	TRUE	TRUE	TRUE
Daidzein	ZQSIJRDFPHDXIC-UHFFFAOYSA-N	LC-ESIpos	TRUE	TRUE	TRUE	TRUE	TRUE	TRUE	TRUE	TRUE	TRUE	TRUE	TRUE	TRUE	TRUE	TRUE	TRUE	TRUE	FALSE	FALSE	TRUE	TRUE	TRUE	TRUE	TRUE	TRUE	FALSE	FALSE	TRUE	TRUE	TRUE	TRUE	TRUE	TRUE	TRUE	TRUE	TRUE	TRUE	TRUE	TRUE	TRUE	TRUE
Bisphenol S	VPWNQTHUCYMVMZ-UHFFFAOYSA-N	LC-ESIpos	TRUE	TRUE	TRUE	TRUE	TRUE	TRUE	TRUE	TRUE	TRUE	TRUE	TRUE	TRUE	TRUE	TRUE	TRUE	TRUE	TRUE	TRUE	TRUE	TRUE	TRUE	TRUE	TRUE	TRUE	TRUE	TRUE	TRUE	TRUE	TRUE	TRUE	TRUE	TRUE	TRUE	TRUE	TRUE	TRUE	TRUE	TRUE	TRUE	TRUE
Flurtamone	NYRMIJKDBAQCHC-UHFFFAOYSA-N	LC-ESIpos	TRUE	TRUE	FALSE	FALSE	FALSE	FALSE	FALSE	FALSE	TRUE	TRUE	FALSE	FALSE	FALSE	FALSE	FALSE	TRUE	TRUE	TRUE	FALSE	FALSE	FALSE	FALSE	FALSE	FALSE	TRUE	TRUE	FALSE	FALSE	FALSE	FALSE	FALSE	FALSE	TRUE	TRUE	TRUE	FALSE	TRUE	FALSE	FALSE	TRUE
Gabapentin	UGJMXCAKCUNAIE-UHFFFAOYSA-N	LC-ESIpos	FALSE	FALSE	FALSE	FALSE	FALSE	FALSE	FALSE	FALSE	FALSE	FALSE	FALSE	FALSE	FALSE	FALSE	FALSE	FALSE	FALSE	FALSE	FALSE	FALSE	FALSE	FALSE	FALSE	FALSE	FALSE	FALSE	FALSE	FALSE	FALSE	FALSE	FALSE	FALSE	FALSE	FALSE	TRUE	FALSE	TRUE	FALSE	FALSE	FALSE
Picolinafen	CWKFPEBMTGKLKX-UHFFFAOYSA-N	LC-ESIpos	FALSE	FALSE	TRUE	FALSE	TRUE	TRUE	TRUE	FALSE	TRUE	TRUE	TRUE	TRUE	TRUE	TRUE	TRUE	TRUE	FALSE	TRUE	TRUE	TRUE	TRUE	TRUE	TRUE	TRUE	FALSE	TRUE	TRUE	TRUE	TRUE	TRUE	TRUE	TRUE	TRUE	TRUE	TRUE	TRUE	TRUE	TRUE	TRUE	TRUE
Finasteride	DBEPLOCGEIEOCV-WSBQPABSSA-N	LC-ESIpos	FALSE	FALSE	FALSE	FALSE	FALSE	FALSE	FALSE	FALSE	FALSE	FALSE	FALSE	FALSE	FALSE	FALSE	FALSE	FALSE	FALSE	FALSE	FALSE	FALSE	FALSE	FALSE	FALSE	FALSE	FALSE	FALSE	FALSE	FALSE	FALSE	FALSE	FALSE	FALSE	FALSE	FALSE	TRUE	FALSE	TRUE	FALSE	FALSE	FALSE
Diphenhydramine	ZZVUWRFHKOJYTH-UHFFFAOYSA-N	LC-ESIpos	FALSE	FALSE	FALSE	FALSE	FALSE	FALSE	FALSE	FALSE	TRUE	FALSE	FALSE	FALSE	FALSE	FALSE	FALSE	FALSE	FALSE	FALSE	FALSE	FALSE	FALSE	FALSE	FALSE	FALSE	FALSE	FALSE	FALSE	FALSE	FALSE	FALSE	FALSE	FALSE	FALSE	FALSE	TRUE	FALSE	TRUE	FALSE	FALSE	FALSE
Acetyl-sulfamethoxazole	GXPIUNZCALHVBA-UHFFFAOYSA-N	LC-ESIpos	FALSE	TRUE	FALSE	FALSE	FALSE	FALSE	FALSE	FALSE	TRUE	TRUE	FALSE	FALSE	FALSE	FALSE	FALSE	TRUE	FALSE	TRUE	FALSE	FALSE	FALSE	FALSE	FALSE	FALSE	FALSE	TRUE	FALSE	FALSE	FALSE	FALSE	FALSE	FALSE	TRUE	TRUE	TRUE	FALSE	TRUE	FALSE	FALSE	TRUE
Citalopram	WSEQXVZVJXJVFP-UHFFFAOYSA-N	LC-ESIpos	FALSE	FALSE	FALSE	FALSE	FALSE	FALSE	FALSE	FALSE	TRUE	TRUE	FALSE	FALSE	FALSE	FALSE	FALSE	TRUE	FALSE	FALSE	FALSE	FALSE	FALSE	FALSE	FALSE	FALSE	FALSE	FALSE	FALSE	FALSE	FALSE	FALSE	FALSE	FALSE	TRUE	TRUE	TRUE	FALSE	TRUE	FALSE	FALSE	TRUE
4-Chloroaniline	QSNSCYSYFYORTR-UHFFFAOYSA-N	LC-ESIpos	FALSE	FALSE	FALSE	FALSE	TRUE	FALSE	TRUE	FALSE	FALSE	FALSE	FALSE	TRUE	TRUE	TRUE	TRUE	FALSE	FALSE	FALSE	FALSE	FALSE	FALSE	FALSE	TRUE	FALSE	FALSE	FALSE	FALSE	FALSE	FALSE	FALSE	TRUE	FALSE	FALSE	FALSE	TRUE	TRUE	TRUE	TRUE	TRUE	FALSE
Amiodarone	IYIKLHRQXLHMJQ-UHFFFAOYSA-N	LC-ESIpos	FALSE	FALSE	FALSE	FALSE	FALSE	FALSE	FALSE	FALSE	FALSE	FALSE	FALSE	FALSE	FALSE	FALSE	FALSE	FALSE	FALSE	FALSE	FALSE	FALSE	FALSE	FALSE	FALSE	FALSE	FALSE	FALSE	FALSE	FALSE	FALSE	FALSE	FALSE	FALSE	FALSE	FALSE	TRUE	FALSE	TRUE	FALSE	FALSE	FALSE
Amitriptyline	KRMDCWKBEZIMAB-UHFFFAOYSA-N	LC-ESIpos	FALSE	FALSE	FALSE	FALSE	FALSE	FALSE	FALSE	FALSE	FALSE	FALSE	FALSE	FALSE	FALSE	FALSE	FALSE	FALSE	FALSE	TRUE	FALSE	FALSE	FALSE	FALSE	FALSE	FALSE	FALSE	TRUE	FALSE	FALSE	FALSE	FALSE	FALSE	FALSE	TRUE	TRUE	TRUE	FALSE	TRUE	FALSE	FALSE	FALSE
Atorvastatin	XUKUURHRXDUEBC-UHFFFAOYSA-N	LC-ESIpos	FALSE	FALSE	FALSE	FALSE	FALSE	FALSE	FALSE	FALSE	FALSE	FALSE	FALSE	FALSE	FALSE	FALSE	FALSE	FALSE	FALSE	FALSE	FALSE	FALSE	FALSE	FALSE	FALSE	FALSE	FALSE	FALSE	FALSE	FALSE	FALSE	FALSE	FALSE	FALSE	FALSE	FALSE	TRUE	FALSE	TRUE	FALSE	FALSE	FALSE
Azelastine	MBUVEWMHONZEQD-UHFFFAOYSA-N	LC-ESIpos	FALSE	FALSE	FALSE	FALSE	FALSE	FALSE	FALSE	FALSE	FALSE	FALSE	FALSE	FALSE	FALSE	FALSE	FALSE	FALSE	FALSE	FALSE	FALSE	FALSE	FALSE	FALSE	FALSE	FALSE	FALSE	FALSE	FALSE	FALSE	FALSE	FALSE	FALSE	FALSE	FALSE	FALSE	TRUE	FALSE	TRUE	FALSE	FALSE	FALSE
Azithromycin	MQTOSJVFKKJCRP-UHFFFAOYSA-N	LC-ESIpos	FALSE	FALSE	FALSE	FALSE	FALSE	FALSE	FALSE	FALSE	FALSE	FALSE	FALSE	FALSE	FALSE	FALSE	FALSE	FALSE	FALSE	FALSE	FALSE	FALSE	FALSE	FALSE	FALSE	FALSE	FALSE	FALSE	FALSE	FALSE	FALSE	FALSE	FALSE	FALSE	FALSE	FALSE	TRUE	FALSE	TRUE	FALSE	FALSE	FALSE
Bisoprolol	VHYCDWMUTMEGQY-UHFFFAOYSA-N	LC-ESIpos	TRUE	TRUE	FALSE	FALSE	FALSE	FALSE	FALSE	TRUE	TRUE	TRUE	FALSE	FALSE	FALSE	FALSE	FALSE	TRUE	TRUE	TRUE	FALSE	FALSE	FALSE	FALSE	FALSE	TRUE	TRUE	TRUE	FALSE	FALSE	FALSE	FALSE	FALSE	TRUE	TRUE	TRUE	TRUE	FALSE	TRUE	FALSE	FALSE	TRUE
Bupropion	SNPPWIUOZRMYNY-UHFFFAOYSA-N	LC-ESIpos	FALSE	FALSE	FALSE	FALSE	FALSE	FALSE	FALSE	FALSE	FALSE	FALSE	FALSE	FALSE	FALSE	TRUE	FALSE	FALSE	FALSE	FALSE	FALSE	FALSE	FALSE	FALSE	FALSE	FALSE	FALSE	FALSE	FALSE	FALSE	FALSE	FALSE	FALSE	FALSE	FALSE	FALSE	TRUE	FALSE	TRUE	FALSE	FALSE	FALSE
Desloratadine	JAUOIFJMECXRGI-UHFFFAOYSA-N	LC-ESIpos	FALSE	FALSE	FALSE	FALSE	FALSE	FALSE	FALSE	FALSE	FALSE	FALSE	FALSE	FALSE	FALSE	FALSE	FALSE	FALSE	FALSE	FALSE	FALSE	FALSE	FALSE	FALSE	FALSE	FALSE	FALSE	FALSE	FALSE	FALSE	FALSE	FALSE	FALSE	FALSE	FALSE	FALSE	TRUE	FALSE	TRUE	FALSE	FALSE	FALSE
Duloxetine	ZEUITGRIYCTCEM-UHFFFAOYSA-N	LC-ESIpos	FALSE	FALSE	FALSE	FALSE	FALSE	FALSE	FALSE	FALSE	FALSE	FALSE	FALSE	FALSE	FALSE	FALSE	FALSE	FALSE	FALSE	FALSE	FALSE	FALSE	FALSE	FALSE	TRUE	FALSE	FALSE	FALSE	FALSE	FALSE	FALSE	FALSE	TRUE	FALSE	FALSE	FALSE	TRUE	FALSE	TRUE	FALSE	FALSE	FALSE
EDDP	AJRJPORIQGYFMT-PVOVUMCXSA-N	LC-ESIpos	FALSE	FALSE	FALSE	FALSE	FALSE	FALSE	FALSE	FALSE	FALSE	FALSE	FALSE	FALSE	FALSE	FALSE	FALSE	FALSE	FALSE	FALSE	FALSE	FALSE	FALSE	FALSE	FALSE	FALSE	FALSE	FALSE	FALSE	FALSE	FALSE	FALSE	FALSE	FALSE	FALSE	FALSE	TRUE	FALSE	TRUE	FALSE	FALSE	FALSE
Fluconazole	RFHAOTPXVQNOHP-UHFFFAOYSA-N	LC-ESIpos	FALSE	FALSE	FALSE	FALSE	FALSE	FALSE	FALSE	FALSE	FALSE	FALSE	FALSE	FALSE	FALSE	FALSE	FALSE	FALSE	FALSE	FALSE	FALSE	FALSE	FALSE	FALSE	FALSE	FALSE	FALSE	FALSE	FALSE	FALSE	FALSE	FALSE	FALSE	FALSE	FALSE	FALSE	TRUE	FALSE	TRUE	FALSE	FALSE	FALSE
Glibenclamide	ZNNLBTZKUZBEKO-UHFFFAOYSA-N	LC-ESIpos	FALSE	FALSE	FALSE	FALSE	FALSE	FALSE	FALSE	FALSE	FALSE	FALSE	FALSE	FALSE	FALSE	FALSE	FALSE	FALSE	FALSE	FALSE	FALSE	FALSE	FALSE	FALSE	FALSE	FALSE	FALSE	FALSE	FALSE	FALSE	FALSE	FALSE	FALSE	FALSE	FALSE	FALSE	TRUE	FALSE	TRUE	FALSE	FALSE	FALSE
Glimepiride	WIGIZIANZCJQQY-UHFFFAOYSA-N	LC-ESIpos	FALSE	FALSE	FALSE	FALSE	FALSE	FALSE	FALSE	FALSE	FALSE	FALSE	FALSE	FALSE	FALSE	FALSE	FALSE	FALSE	FALSE	FALSE	FALSE	FALSE	FALSE	FALSE	FALSE	FALSE	FALSE	FALSE	FALSE	FALSE	FALSE	FALSE	FALSE	FALSE	FALSE	FALSE	TRUE	FALSE	TRUE	FALSE	FALSE	FALSE
Ketamine	YQEZLKZALYSWHR-UHFFFAOYSA-N	LC-ESIpos	FALSE	FALSE	FALSE	FALSE	FALSE	FALSE	FALSE	FALSE	FALSE	FALSE	FALSE	FALSE	FALSE	FALSE	FALSE	FALSE	FALSE	FALSE	FALSE	FALSE	FALSE	FALSE	FALSE	FALSE	FALSE	FALSE	FALSE	FALSE	FALSE	FALSE	FALSE	FALSE	FALSE	FALSE	TRUE	FALSE	TRUE	FALSE	FALSE	FALSE
Loperamide	RDOIQAHITMMDAJ-UHFFFAOYSA-N	LC-ESIpos	FALSE	TRUE	FALSE	FALSE	FALSE	FALSE	FALSE	FALSE	FALSE	FALSE	FALSE	FALSE	FALSE	FALSE	FALSE	FALSE	FALSE	FALSE	FALSE	FALSE	FALSE	FALSE	FALSE	FALSE	FALSE	FALSE	FALSE	FALSE	FALSE	FALSE	FALSE	FALSE	FALSE	FALSE	TRUE	FALSE	TRUE	FALSE	FALSE	FALSE
Lorazepam	DIWRORZWFLOCLC-UHFFFAOYSA-N	LC-ESIpos	FALSE	FALSE	FALSE	FALSE	FALSE	FALSE	FALSE	FALSE	FALSE	FALSE	FALSE	FALSE	FALSE	FALSE	FALSE	FALSE	FALSE	FALSE	FALSE	FALSE	FALSE	FALSE	FALSE	FALSE	FALSE	FALSE	FALSE	FALSE	FALSE	FALSE	FALSE	FALSE	FALSE	FALSE	TRUE	FALSE	TRUE	FALSE	FALSE	FALSE
Memantine	BUGYDGFZZOZRHP-UHFFFAOYSA-N	LC-ESIpos	FALSE	FALSE	FALSE	FALSE	FALSE	FALSE	FALSE	FALSE	FALSE	FALSE	FALSE	FALSE	FALSE	FALSE	FALSE	FALSE	FALSE	FALSE	FALSE	FALSE	FALSE	FALSE	FALSE	FALSE	FALSE	FALSE	FALSE	FALSE	FALSE	FALSE	FALSE	FALSE	TRUE	TRUE	TRUE	FALSE	TRUE	FALSE	FALSE	FALSE
Miconazole	BYBLEWFAAKGYCD-UHFFFAOYSA-N	LC-ESIpos	FALSE	FALSE	FALSE	FALSE	FALSE	FALSE	FALSE	FALSE	FALSE	FALSE	FALSE	FALSE	FALSE	FALSE	FALSE	FALSE	FALSE	FALSE	FALSE	FALSE	FALSE	FALSE	FALSE	FALSE	FALSE	FALSE	FALSE	FALSE	FALSE	FALSE	FALSE	FALSE	FALSE	FALSE	TRUE	FALSE	TRUE	FALSE	FALSE	FALSE
Mirtazapine	RONZAEMNMFQXRA-UHFFFAOYSA-N	LC-ESIpos	FALSE	FALSE	FALSE	FALSE	FALSE	FALSE	FALSE	FALSE	FALSE	FALSE	FALSE	FALSE	FALSE	FALSE	FALSE	FALSE	FALSE	FALSE	FALSE	FALSE	FALSE	FALSE	FALSE	FALSE	FALSE	FALSE	FALSE	FALSE	FALSE	FALSE	FALSE	FALSE	FALSE	FALSE	TRUE	FALSE	TRUE	FALSE	FALSE	FALSE
Norfloxacin	OGJPXUAPXNRGGI-UHFFFAOYSA-N	LC-ESIpos	FALSE	FALSE	FALSE	FALSE	FALSE	FALSE	FALSE	FALSE	FALSE	FALSE	FALSE	FALSE	FALSE	FALSE	FALSE	FALSE	FALSE	FALSE	FALSE	FALSE	FALSE	FALSE	FALSE	FALSE	FALSE	FALSE	FALSE	FALSE	FALSE	FALSE	FALSE	FALSE	FALSE	FALSE	TRUE	FALSE	TRUE	FALSE	FALSE	FALSE
Oxazepam	ADIMAYPTOBDMTL-UHFFFAOYSA-N	LC-ESIpos	FALSE	FALSE	FALSE	FALSE	FALSE	FALSE	FALSE	FALSE	FALSE	TRUE	FALSE	FALSE	FALSE	FALSE	FALSE	FALSE	FALSE	FALSE	FALSE	FALSE	FALSE	FALSE	FALSE	FALSE	FALSE	FALSE	FALSE	FALSE	FALSE	FALSE	FALSE	FALSE	TRUE	TRUE	TRUE	FALSE	TRUE	FALSE	FALSE	FALSE
Promethazin	PWWVAXIEGOYWEE-UHFFFAOYSA-N	LC-ESIpos	FALSE	FALSE	FALSE	FALSE	FALSE	FALSE	FALSE	FALSE	FALSE	FALSE	FALSE	FALSE	FALSE	FALSE	FALSE	FALSE	FALSE	FALSE	FALSE	FALSE	FALSE	FALSE	FALSE	FALSE	FALSE	FALSE	FALSE	FALSE	FALSE	FALSE	FALSE	FALSE	FALSE	FALSE	TRUE	FALSE	TRUE	FALSE	FALSE	FALSE
Risperidone	RAPZEAPATHNIPO-UHFFFAOYSA-N	LC-ESIpos	FALSE	FALSE	FALSE	FALSE	FALSE	FALSE	FALSE	FALSE	FALSE	FALSE	FALSE	FALSE	FALSE	FALSE	FALSE	FALSE	FALSE	FALSE	FALSE	FALSE	FALSE	FALSE	FALSE	FALSE	FALSE	FALSE	FALSE	FALSE	FALSE	FALSE	FALSE	FALSE	FALSE	FALSE	TRUE	FALSE	TRUE	FALSE	FALSE	FALSE
Sertraline	VGKDLMBJGBXTGI-SJCJKPOMSA-N	LC-ESIpos	FALSE	FALSE	FALSE	FALSE	FALSE	FALSE	FALSE	FALSE	TRUE	FALSE	TRUE	FALSE	TRUE	TRUE	TRUE	FALSE	FALSE	FALSE	FALSE	FALSE	FALSE	FALSE	FALSE	FALSE	FALSE	FALSE	FALSE	FALSE	FALSE	FALSE	FALSE	FALSE	TRUE	FALSE	TRUE	TRUE	TRUE	TRUE	TRUE	FALSE
Telmisartan	RMMXLENWKUUMAY-UHFFFAOYSA-N	LC-ESIpos	TRUE	TRUE	FALSE	FALSE	FALSE	FALSE	FALSE	TRUE	TRUE	TRUE	FALSE	FALSE	FALSE	FALSE	FALSE	TRUE	TRUE	TRUE	FALSE	FALSE	FALSE	FALSE	FALSE	TRUE	TRUE	TRUE	FALSE	FALSE	FALSE	FALSE	FALSE	TRUE	TRUE	TRUE	TRUE	FALSE	TRUE	FALSE	FALSE	TRUE
Temazepam	SEQDDYPDSLOBDC-UHFFFAOYSA-N	LC-ESIpos	FALSE	FALSE	FALSE	FALSE	FALSE	FALSE	FALSE	FALSE	FALSE	FALSE	FALSE	FALSE	FALSE	FALSE	TRUE	FALSE	FALSE	FALSE	FALSE	FALSE	FALSE	FALSE	FALSE	FALSE	FALSE	FALSE	FALSE	FALSE	FALSE	FALSE	FALSE	FALSE	FALSE	FALSE	TRUE	FALSE	TRUE	FALSE	FALSE	FALSE
o-Toluidine	RNVCVTLRINQCPJ-UHFFFAOYSA-N	LC-ESIpos	FALSE	TRUE	TRUE	TRUE	TRUE	TRUE	TRUE	FALSE	FALSE	FALSE	TRUE	TRUE	TRUE	TRUE	TRUE	FALSE	TRUE	TRUE	TRUE	TRUE	TRUE	TRUE	TRUE	TRUE	TRUE	TRUE	TRUE	TRUE	TRUE	TRUE	TRUE	TRUE	FALSE	FALSE	TRUE	TRUE	TRUE	TRUE	TRUE	TRUE
N-Methyl-2-pyrrolidone	SECXISVLQFMRJM-UHFFFAOYSA-N	LC-ESIpos	FALSE	FALSE	FALSE	FALSE	FALSE	FALSE	FALSE	FALSE	FALSE	FALSE	FALSE	FALSE	FALSE	FALSE	FALSE	FALSE	FALSE	FALSE	FALSE	FALSE	FALSE	FALSE	FALSE	FALSE	FALSE	FALSE	FALSE	FALSE	FALSE	FALSE	FALSE	FALSE	FALSE	FALSE	TRUE	FALSE	TRUE	FALSE	FALSE	FALSE
Dicyclohexylphthalate	VOWAEIGWURALJQ-UHFFFAOYSA-N	LC-ESIpos	TRUE	TRUE	TRUE	TRUE	TRUE	TRUE	TRUE	TRUE	TRUE	TRUE	TRUE	TRUE	TRUE	TRUE	TRUE	TRUE	FALSE	FALSE	TRUE	TRUE	TRUE	FALSE	FALSE	FALSE	FALSE	FALSE	TRUE	TRUE	TRUE	FALSE	FALSE	FALSE	FALSE	FALSE	TRUE	TRUE	TRUE	TRUE	TRUE	FALSE
Triethylphosphate	DQWPFSLDHJDLRL-UHFFFAOYSA-N	LC-ESIpos	TRUE	TRUE	TRUE	TRUE	TRUE	TRUE	TRUE	TRUE	TRUE	TRUE	TRUE	TRUE	TRUE	TRUE	TRUE	TRUE	TRUE	TRUE	TRUE	TRUE	TRUE	TRUE	TRUE	TRUE	TRUE	TRUE	TRUE	TRUE	TRUE	TRUE	TRUE	TRUE	TRUE	TRUE	TRUE	TRUE	TRUE	TRUE	TRUE	TRUE
Tris(2-ethylhexl)phosphate	GTVWRXDRKAHEAD-UHFFFAOYSA-N	LC-ESIpos	FALSE	FALSE	FALSE	FALSE	FALSE	TRUE	FALSE	TRUE	TRUE	TRUE	TRUE	FALSE	TRUE	TRUE	TRUE	TRUE	TRUE	TRUE	TRUE	TRUE	TRUE	TRUE	TRUE	TRUE	TRUE	TRUE	TRUE	TRUE	TRUE	TRUE	TRUE	TRUE	TRUE	TRUE	TRUE	TRUE	TRUE	TRUE	TRUE	TRUE
Tricresylphosphate	BOSMZFBHAYFUBJ-UHFFFAOYSA-N	LC-ESIpos	FALSE	TRUE	TRUE	TRUE	TRUE	TRUE	TRUE	TRUE	FALSE	TRUE	TRUE	TRUE	TRUE	TRUE	TRUE	TRUE	TRUE	TRUE	TRUE	TRUE	TRUE	TRUE	TRUE	TRUE	TRUE	TRUE	TRUE	TRUE	TRUE	TRUE	TRUE	TRUE	TRUE	TRUE	TRUE	TRUE	TRUE	TRUE	TRUE	TRUE
Bis(2-ethylhexyl)phosphate	SEGLCEQVOFDUPX-UHFFFAOYSA-N	LC-ESIpos	FALSE	FALSE	FALSE	FALSE	FALSE	FALSE	FALSE	FALSE	FALSE	FALSE	FALSE	FALSE	FALSE	FALSE	FALSE	FALSE	FALSE	FALSE	FALSE	FALSE	FALSE	FALSE	FALSE	FALSE	FALSE	FALSE	FALSE	FALSE	FALSE	FALSE	FALSE	FALSE	FALSE	FALSE	TRUE	FALSE	TRUE	FALSE	FALSE	FALSE
Fenthion	PNVJTZOFSHSLTO-UHFFFAOYSA-N	LC-ESIpos	FALSE	FALSE	FALSE	FALSE	FALSE	FALSE	FALSE	FALSE	FALSE	FALSE	FALSE	FALSE	FALSE	FALSE	FALSE	FALSE	FALSE	FALSE	FALSE	FALSE	FALSE	FALSE	FALSE	FALSE	FALSE	FALSE	FALSE	FALSE	FALSE	FALSE	FALSE	FALSE	FALSE	FALSE	TRUE	FALSE	TRUE	FALSE	FALSE	FALSE
Di-n-butyl phosphate	JYFHYPJRHGVZDY-UHFFFAOYSA-N	LC-ESIpos	TRUE	TRUE	TRUE	FALSE	FALSE	FALSE	FALSE	TRUE	TRUE	TRUE	TRUE	TRUE	TRUE	TRUE	TRUE	TRUE	TRUE	TRUE	TRUE	TRUE	TRUE	TRUE	TRUE	TRUE	TRUE	TRUE	TRUE	TRUE	TRUE	TRUE	TRUE	TRUE	TRUE	TRUE	TRUE	TRUE	TRUE	TRUE	TRUE	TRUE
Propamocarb	WZZLDXDUQPOXNW-UHFFFAOYSA-N	LC-ESIpos	FALSE	FALSE	FALSE	FALSE	FALSE	FALSE	FALSE	FALSE	FALSE	FALSE	FALSE	TRUE	FALSE	FALSE	FALSE	FALSE	FALSE	FALSE	FALSE	FALSE	FALSE	FALSE	FALSE	FALSE	FALSE	FALSE	FALSE	FALSE	FALSE	FALSE	FALSE	FALSE	FALSE	FALSE	TRUE	FALSE	TRUE	FALSE	FALSE	FALSE
Prosulfuron	LTUNNEGNEKBSEH-UHFFFAOYSA-N	LC-ESIpos	FALSE	FALSE	FALSE	FALSE	FALSE	FALSE	FALSE	FALSE	FALSE	FALSE	FALSE	FALSE	FALSE	FALSE	FALSE	FALSE	FALSE	FALSE	FALSE	FALSE	FALSE	FALSE	FALSE	FALSE	FALSE	FALSE	FALSE	FALSE	FALSE	FALSE	FALSE	FALSE	FALSE	FALSE	TRUE	FALSE	TRUE	FALSE	FALSE	FALSE
Acetochlor	VTNQPKFIQCLBDU-UHFFFAOYSA-N	LC-ESIpos	FALSE	FALSE	FALSE	FALSE	FALSE	FALSE	FALSE	FALSE	FALSE	FALSE	FALSE	FALSE	FALSE	FALSE	FALSE	FALSE	FALSE	FALSE	FALSE	FALSE	FALSE	FALSE	FALSE	FALSE	FALSE	FALSE	FALSE	FALSE	FALSE	FALSE	FALSE	FALSE	FALSE	FALSE	TRUE	FALSE	TRUE	FALSE	FALSE	FALSE
2-Hydroxyatrazine	NFMIMWNQWAWNDW-UHFFFAOYSA-N	LC-ESIpos	FALSE	TRUE	FALSE	FALSE	FALSE	FALSE	FALSE	TRUE	TRUE	TRUE	FALSE	TRUE	FALSE	TRUE	TRUE	TRUE	FALSE	TRUE	FALSE	FALSE	FALSE	FALSE	FALSE	TRUE	FALSE	TRUE	FALSE	FALSE	FALSE	FALSE	FALSE	TRUE	TRUE	TRUE	TRUE	FALSE	TRUE	FALSE	FALSE	TRUE
Omethoate	PZXOQEXFMJCDPG-UHFFFAOYSA-N	LC-ESIpos	FALSE	FALSE	FALSE	FALSE	FALSE	FALSE	FALSE	FALSE	FALSE	FALSE	FALSE	FALSE	FALSE	FALSE	FALSE	FALSE	FALSE	FALSE	FALSE	FALSE	FALSE	FALSE	FALSE	FALSE	FALSE	FALSE	FALSE	FALSE	FALSE	FALSE	FALSE	FALSE	FALSE	FALSE	TRUE	FALSE	TRUE	FALSE	FALSE	FALSE
Triadimenol	BAZVSMNPJJMILC-UHFFFAOYSA-N	LC-ESIpos	FALSE	FALSE	FALSE	FALSE	FALSE	FALSE	FALSE	FALSE	FALSE	FALSE	FALSE	FALSE	FALSE	FALSE	FALSE	FALSE	FALSE	FALSE	FALSE	FALSE	FALSE	FALSE	FALSE	FALSE	FALSE	FALSE	FALSE	FALSE	FALSE	FALSE	FALSE	FALSE	FALSE	FALSE	TRUE	FALSE	TRUE	FALSE	FALSE	FALSE
Ethylenethiourea	PDQAZBWRQCGBEV-UHFFFAOYSA-N	LC-ESIpos	FALSE	FALSE	FALSE	FALSE	FALSE	FALSE	FALSE	FALSE	FALSE	FALSE	FALSE	FALSE	FALSE	FALSE	FALSE	FALSE	FALSE	FALSE	FALSE	FALSE	FALSE	FALSE	FALSE	FALSE	FALSE	FALSE	FALSE	FALSE	FALSE	FALSE	FALSE	FALSE	FALSE	FALSE	TRUE	FALSE	TRUE	FALSE	FALSE	FALSE
Methomyl	UHXUZOCRWCRNSJ-QPJJXVBHSA-N	LC-ESIpos	FALSE	FALSE	FALSE	FALSE	FALSE	FALSE	FALSE	FALSE	FALSE	FALSE	FALSE	FALSE	FALSE	FALSE	FALSE	FALSE	FALSE	FALSE	FALSE	FALSE	FALSE	FALSE	FALSE	FALSE	FALSE	FALSE	FALSE	FALSE	FALSE	FALSE	FALSE	FALSE	FALSE	FALSE	TRUE	FALSE	TRUE	FALSE	FALSE	FALSE
Abamectin	RRZXIRBKKLTSOM-XPNPUAGNSA-N	LC-ESIpos	FALSE	FALSE	FALSE	FALSE	FALSE	FALSE	FALSE	FALSE	FALSE	FALSE	FALSE	FALSE	FALSE	FALSE	FALSE	FALSE	FALSE	FALSE	FALSE	FALSE	FALSE	FALSE	FALSE	FALSE	FALSE	FALSE	FALSE	FALSE	FALSE	FALSE	FALSE	FALSE	FALSE	FALSE	TRUE	FALSE	TRUE	FALSE	FALSE	FALSE
DCOIT	PORQOHRXAJJKGK-UHFFFAOYSA-N	LC-ESIpos	FALSE	FALSE	FALSE	FALSE	FALSE	FALSE	FALSE	FALSE	FALSE	FALSE	FALSE	FALSE	FALSE	FALSE	FALSE	FALSE	FALSE	FALSE	FALSE	FALSE	FALSE	FALSE	FALSE	FALSE	FALSE	FALSE	FALSE	FALSE	FALSE	FALSE	FALSE	FALSE	TRUE	TRUE	TRUE	FALSE	TRUE	FALSE	FALSE	FALSE
Benzidine	HFACYLZERDEVSX-UHFFFAOYSA-N	LC-ESIpos	FALSE	FALSE	FALSE	TRUE	TRUE	TRUE	TRUE	TRUE	FALSE	FALSE	TRUE	TRUE	TRUE	TRUE	FALSE	TRUE	FALSE	FALSE	FALSE	FALSE	FALSE	FALSE	FALSE	FALSE	FALSE	FALSE	FALSE	FALSE	FALSE	FALSE	FALSE	FALSE	FALSE	FALSE	TRUE	FALSE	TRUE	FALSE	FALSE	FALSE
3,3'-Dimethylbenzidine	NUIURNJTPRWVAP-UHFFFAOYSA-N	LC-ESIpos	FALSE	FALSE	FALSE	FALSE	FALSE	FALSE	FALSE	FALSE	FALSE	FALSE	FALSE	FALSE	FALSE	FALSE	FALSE	FALSE	FALSE	FALSE	FALSE	FALSE	FALSE	FALSE	FALSE	FALSE	FALSE	FALSE	FALSE	FALSE	FALSE	FALSE	FALSE	FALSE	FALSE	FALSE	TRUE	FALSE	TRUE	FALSE	FALSE	FALSE
1-Naphthylamine	RUFPHBVGCFYCNW-UHFFFAOYSA-N	LC-ESIpos	FALSE	FALSE	FALSE	FALSE	FALSE	FALSE	FALSE	FALSE	FALSE	FALSE	FALSE	FALSE	FALSE	FALSE	FALSE	FALSE	FALSE	FALSE	FALSE	FALSE	FALSE	FALSE	FALSE	FALSE	FALSE	FALSE	FALSE	FALSE	FALSE	FALSE	FALSE	FALSE	FALSE	FALSE	TRUE	FALSE	TRUE	FALSE	FALSE	FALSE
2-Amino-3,8-dimethylimidazo-[4,5-f]quinoxaline (MeIQx)	DVCCCQNKIYNAKB-UHFFFAOYSA-N	LC-ESIpos	FALSE	FALSE	FALSE	FALSE	FALSE	FALSE	FALSE	FALSE	FALSE	FALSE	FALSE	FALSE	FALSE	FALSE	FALSE	FALSE	FALSE	FALSE	FALSE	FALSE	FALSE	FALSE	FALSE	FALSE	FALSE	FALSE	FALSE	FALSE	FALSE	FALSE	FALSE	FALSE	FALSE	FALSE	TRUE	FALSE	TRUE	FALSE	FALSE	FALSE
2-Amino-1-methyl-6-phenylimidazo[4,5-b]pyridine (PhIP)	UQVKZNNCIHJZLS-UHFFFAOYSA-N	LC-ESIpos	FALSE	FALSE	FALSE	FALSE	FALSE	FALSE	FALSE	FALSE	FALSE	TRUE	FALSE	FALSE	FALSE	FALSE	FALSE	FALSE	FALSE	FALSE	FALSE	FALSE	FALSE	FALSE	FALSE	FALSE	FALSE	FALSE	FALSE	FALSE	FALSE	FALSE	FALSE	FALSE	FALSE	FALSE	TRUE	FALSE	TRUE	FALSE	FALSE	FALSE
Metobromuron	WLFDQEVORAMCIM-UHFFFAOYSA-N	LC-ESIpos	FALSE	FALSE	FALSE	FALSE	FALSE	FALSE	FALSE	FALSE	FALSE	FALSE	FALSE	FALSE	FALSE	FALSE	FALSE	TRUE	FALSE	FALSE	FALSE	FALSE	FALSE	FALSE	FALSE	FALSE	FALSE	FALSE	FALSE	FALSE	FALSE	FALSE	FALSE	FALSE	FALSE	FALSE	TRUE	TRUE	TRUE	FALSE	FALSE	FALSE
Metconazole	XWPZUHJBOLQNMN-UHFFFAOYSA-N	LC-ESIpos	FALSE	FALSE	FALSE	FALSE	FALSE	FALSE	FALSE	FALSE	FALSE	FALSE	FALSE	FALSE	FALSE	FALSE	FALSE	TRUE	FALSE	FALSE	FALSE	FALSE	FALSE	FALSE	FALSE	FALSE	FALSE	FALSE	FALSE	FALSE	FALSE	FALSE	FALSE	FALSE	FALSE	FALSE	TRUE	FALSE	TRUE	FALSE	FALSE	FALSE
Bosentan	GJPICJJJRGTNOD-UHFFFAOYSA-N	LC-ESIpos	FALSE	FALSE	FALSE	FALSE	FALSE	FALSE	FALSE	FALSE	FALSE	FALSE	FALSE	FALSE	FALSE	FALSE	FALSE	FALSE	FALSE	FALSE	FALSE	FALSE	FALSE	FALSE	FALSE	FALSE	FALSE	FALSE	FALSE	FALSE	FALSE	FALSE	FALSE	FALSE	FALSE	FALSE	TRUE	FALSE	TRUE	FALSE	FALSE	FALSE
Celecoxib	RZEKVGVHFLEQIL-UHFFFAOYSA-N	LC-ESIpos	FALSE	FALSE	FALSE	FALSE	FALSE	FALSE	FALSE	FALSE	FALSE	FALSE	FALSE	FALSE	FALSE	FALSE	FALSE	FALSE	FALSE	FALSE	FALSE	FALSE	FALSE	FALSE	FALSE	FALSE	FALSE	FALSE	FALSE	FALSE	FALSE	FALSE	FALSE	FALSE	FALSE	FALSE	TRUE	FALSE	TRUE	FALSE	FALSE	FALSE
Efavirenz	XPOQHMRABVBWPR-UHFFFAOYSA-N	LC-ESIpos	FALSE	FALSE	FALSE	FALSE	FALSE	FALSE	FALSE	FALSE	FALSE	FALSE	FALSE	FALSE	FALSE	FALSE	FALSE	FALSE	FALSE	FALSE	FALSE	FALSE	FALSE	FALSE	FALSE	FALSE	FALSE	FALSE	FALSE	FALSE	FALSE	FALSE	FALSE	FALSE	FALSE	FALSE	TRUE	FALSE	TRUE	FALSE	FALSE	FALSE
Fluvoxamine	CJOFXWAVKWHTFT-UHFFFAOYSA-N	LC-ESIpos	TRUE	TRUE	FALSE	FALSE	FALSE	FALSE	FALSE	FALSE	TRUE	TRUE	FALSE	FALSE	FALSE	FALSE	FALSE	TRUE	TRUE	TRUE	FALSE	FALSE	FALSE	FALSE	FALSE	TRUE	TRUE	TRUE	FALSE	FALSE	FALSE	FALSE	FALSE	TRUE	FALSE	FALSE	TRUE	FALSE	TRUE	FALSE	FALSE	FALSE
L-Thyroxine	XUIIKFGFIJCVMT-LBPRGKRZSA-N	LC-ESIpos	FALSE	FALSE	FALSE	FALSE	FALSE	FALSE	FALSE	FALSE	FALSE	FALSE	FALSE	FALSE	FALSE	FALSE	FALSE	FALSE	FALSE	FALSE	FALSE	FALSE	FALSE	FALSE	FALSE	FALSE	FALSE	FALSE	FALSE	FALSE	FALSE	FALSE	FALSE	FALSE	FALSE	FALSE	TRUE	FALSE	TRUE	FALSE	FALSE	FALSE
Losartan	PSIFNNKUMBGKDQ-UHFFFAOYSA-N	LC-ESIpos	FALSE	FALSE	FALSE	FALSE	FALSE	FALSE	FALSE	TRUE	TRUE	TRUE	FALSE	FALSE	FALSE	FALSE	FALSE	TRUE	FALSE	FALSE	FALSE	FALSE	FALSE	FALSE	FALSE	TRUE	FALSE	FALSE	FALSE	FALSE	FALSE	FALSE	FALSE	TRUE	TRUE	TRUE	TRUE	FALSE	TRUE	FALSE	FALSE	TRUE
Mebeverine	VYVKHNNGDFVQGA-UHFFFAOYSA-N	LC-ESIpos	FALSE	FALSE	FALSE	FALSE	FALSE	FALSE	FALSE	FALSE	FALSE	FALSE	FALSE	FALSE	FALSE	FALSE	FALSE	FALSE	FALSE	FALSE	FALSE	FALSE	FALSE	FALSE	FALSE	FALSE	FALSE	FALSE	FALSE	FALSE	FALSE	FALSE	FALSE	FALSE	FALSE	FALSE	TRUE	FALSE	TRUE	FALSE	FALSE	FALSE
Ondansetron	FELGMEQIXOGIFQ-UHFFFAOYSA-N	LC-ESIpos	FALSE	FALSE	FALSE	FALSE	FALSE	FALSE	FALSE	FALSE	FALSE	FALSE	FALSE	FALSE	FALSE	FALSE	FALSE	FALSE	FALSE	FALSE	FALSE	FALSE	FALSE	FALSE	FALSE	FALSE	FALSE	FALSE	FALSE	FALSE	FALSE	FALSE	FALSE	FALSE	FALSE	FALSE	TRUE	FALSE	TRUE	FALSE	FALSE	FALSE
Pioglitazone	HYAFETHFCAUJAY-UHFFFAOYSA-N	LC-ESIpos	FALSE	FALSE	FALSE	FALSE	FALSE	FALSE	FALSE	FALSE	FALSE	FALSE	FALSE	FALSE	FALSE	FALSE	FALSE	FALSE	FALSE	FALSE	FALSE	FALSE	FALSE	FALSE	FALSE	FALSE	FALSE	FALSE	FALSE	FALSE	FALSE	FALSE	FALSE	FALSE	FALSE	FALSE	TRUE	FALSE	TRUE	FALSE	FALSE	FALSE
Ropinirole	UHSKFQJFRQCDBE-UHFFFAOYSA-N	LC-ESIpos	FALSE	FALSE	FALSE	FALSE	FALSE	FALSE	FALSE	FALSE	FALSE	FALSE	FALSE	FALSE	FALSE	FALSE	FALSE	FALSE	FALSE	FALSE	FALSE	FALSE	FALSE	FALSE	FALSE	FALSE	FALSE	FALSE	FALSE	FALSE	FALSE	FALSE	FALSE	FALSE	FALSE	FALSE	TRUE	FALSE	TRUE	FALSE	FALSE	FALSE
Valsartan	ACWBQPMHZXGDFX-UHFFFAOYSA-N	LC-ESIpos	TRUE	TRUE	FALSE	FALSE	FALSE	TRUE	FALSE	TRUE	TRUE	TRUE	FALSE	FALSE	FALSE	FALSE	FALSE	TRUE	TRUE	TRUE	TRUE	TRUE	TRUE	TRUE	TRUE	TRUE	TRUE	TRUE	TRUE	TRUE	TRUE	TRUE	TRUE	TRUE	TRUE	TRUE	TRUE	FALSE	TRUE	FALSE	FALSE	TRUE
Vardenafil	SECKRCOLJRRGGV-UHFFFAOYSA-N	LC-ESIpos	FALSE	FALSE	FALSE	FALSE	FALSE	FALSE	FALSE	FALSE	FALSE	FALSE	FALSE	FALSE	TRUE	TRUE	FALSE	FALSE	FALSE	FALSE	FALSE	FALSE	FALSE	FALSE	FALSE	FALSE	FALSE	FALSE	FALSE	FALSE	FALSE	FALSE	FALSE	FALSE	FALSE	FALSE	TRUE	FALSE	TRUE	FALSE	FALSE	FALSE
Ziprasidone	MVWVFYHBGMAFLY-UHFFFAOYSA-N	LC-ESIpos	TRUE	FALSE	TRUE	TRUE	TRUE	FALSE	FALSE	TRUE	TRUE	FALSE	TRUE	FALSE	FALSE	FALSE	FALSE	TRUE	TRUE	TRUE	TRUE	FALSE	FALSE	FALSE	FALSE	TRUE	TRUE	TRUE	TRUE	FALSE	FALSE	FALSE	FALSE	TRUE	FALSE	FALSE	TRUE	FALSE	TRUE	FALSE	FALSE	FALSE
Terbinafine	DOMXUEMWDBAQBQ-WEVVVXLNSA-N	LC-ESIpos	FALSE	FALSE	FALSE	FALSE	FALSE	FALSE	FALSE	FALSE	FALSE	FALSE	FALSE	FALSE	FALSE	FALSE	FALSE	FALSE	FALSE	FALSE	FALSE	FALSE	FALSE	FALSE	FALSE	FALSE	FALSE	FALSE	FALSE	FALSE	FALSE	FALSE	FALSE	FALSE	FALSE	FALSE	TRUE	FALSE	TRUE	FALSE	FALSE	FALSE
Clopidogrel	GKTWGGQPFAXNFI-UHFFFAOYSA-N	LC-ESIpos	FALSE	FALSE	FALSE	FALSE	FALSE	FALSE	FALSE	FALSE	TRUE	TRUE	FALSE	FALSE	FALSE	FALSE	FALSE	TRUE	FALSE	FALSE	FALSE	FALSE	FALSE	FALSE	FALSE	FALSE	FALSE	FALSE	FALSE	FALSE	FALSE	FALSE	FALSE	FALSE	TRUE	TRUE	TRUE	FALSE	TRUE	FALSE	FALSE	TRUE
Clozapine	QZUDBNBUXVUHMW-UHFFFAOYSA-N	LC-ESIpos	FALSE	FALSE	FALSE	FALSE	FALSE	FALSE	FALSE	FALSE	FALSE	FALSE	FALSE	FALSE	FALSE	FALSE	FALSE	FALSE	FALSE	FALSE	FALSE	FALSE	FALSE	FALSE	FALSE	FALSE	FALSE	FALSE	FALSE	FALSE	FALSE	FALSE	FALSE	FALSE	FALSE	FALSE	TRUE	FALSE	TRUE	FALSE	FALSE	FALSE
Indometacin	CGIGDMFJXJATDK-UHFFFAOYSA-N	LC-ESIpos	FALSE	FALSE	FALSE	FALSE	FALSE	FALSE	FALSE	FALSE	FALSE	FALSE	FALSE	FALSE	FALSE	FALSE	FALSE	FALSE	FALSE	FALSE	FALSE	FALSE	FALSE	FALSE	FALSE	FALSE	FALSE	FALSE	FALSE	FALSE	FALSE	FALSE	FALSE	FALSE	FALSE	FALSE	TRUE	FALSE	TRUE	FALSE	FALSE	FALSE
Benalaxyl	CJPQIRJHIZUAQP-INIZCTEOSA-N	LC-ESIpos	FALSE	FALSE	FALSE	FALSE	FALSE	FALSE	FALSE	FALSE	FALSE	FALSE	FALSE	FALSE	FALSE	FALSE	FALSE	FALSE	FALSE	FALSE	FALSE	FALSE	FALSE	FALSE	FALSE	FALSE	FALSE	FALSE	FALSE	FALSE	FALSE	FALSE	FALSE	FALSE	FALSE	FALSE	TRUE	FALSE	TRUE	FALSE	FALSE	FALSE
Tamoxifen	NKANXQFJJICGDU-QPLCGJKRSA-N	LC-ESIpos	FALSE	FALSE	FALSE	FALSE	FALSE	FALSE	FALSE	FALSE	FALSE	FALSE	FALSE	FALSE	FALSE	FALSE	FALSE	FALSE	FALSE	FALSE	FALSE	FALSE	FALSE	FALSE	FALSE	FALSE	FALSE	FALSE	FALSE	FALSE	FALSE	FALSE	FALSE	FALSE	FALSE	FALSE	TRUE	FALSE	TRUE	FALSE	FALSE	FALSE
4-Hydroxytamoxifen	TXUZVZSFRXZGTL-UHFFFAOYSA-N	LC-ESIpos	FALSE	FALSE	FALSE	FALSE	FALSE	FALSE	FALSE	FALSE	FALSE	FALSE	FALSE	FALSE	FALSE	FALSE	FALSE	FALSE	FALSE	FALSE	FALSE	FALSE	FALSE	FALSE	FALSE	FALSE	FALSE	FALSE	FALSE	FALSE	FALSE	FALSE	FALSE	FALSE	FALSE	FALSE	TRUE	FALSE	TRUE	FALSE	FALSE	FALSE
Pentoxifylline	BYPFEZZEUUWMEJ-UHFFFAOYSA-N	LC-ESIpos	FALSE	FALSE	FALSE	FALSE	FALSE	FALSE	FALSE	FALSE	FALSE	FALSE	FALSE	FALSE	FALSE	FALSE	FALSE	FALSE	FALSE	FALSE	FALSE	FALSE	FALSE	FALSE	FALSE	FALSE	FALSE	FALSE	FALSE	FALSE	FALSE	FALSE	FALSE	FALSE	FALSE	FALSE	TRUE	FALSE	TRUE	FALSE	FALSE	FALSE
Anastrozole	YBBLVLTVTVSKRW-UHFFFAOYSA-N	LC-ESIpos	FALSE	FALSE	FALSE	FALSE	FALSE	FALSE	FALSE	FALSE	FALSE	FALSE	FALSE	FALSE	FALSE	FALSE	FALSE	FALSE	FALSE	FALSE	FALSE	FALSE	FALSE	FALSE	FALSE	FALSE	FALSE	FALSE	FALSE	FALSE	FALSE	FALSE	FALSE	FALSE	FALSE	FALSE	TRUE	FALSE	TRUE	FALSE	FALSE	FALSE
Flumequine	DPSPPJIUMHPXMA-UHFFFAOYSA-N	LC-ESIpos	FALSE	FALSE	FALSE	FALSE	FALSE	FALSE	FALSE	FALSE	FALSE	FALSE	FALSE	FALSE	FALSE	FALSE	FALSE	FALSE	FALSE	FALSE	FALSE	FALSE	FALSE	FALSE	FALSE	FALSE	FALSE	FALSE	FALSE	FALSE	FALSE	FALSE	FALSE	FALSE	FALSE	FALSE	TRUE	FALSE	TRUE	FALSE	FALSE	FALSE
Propanil	LFULEKSKNZEWOE-UHFFFAOYSA-N	LC-ESIpos	FALSE	FALSE	FALSE	FALSE	FALSE	FALSE	FALSE	FALSE	FALSE	FALSE	FALSE	FALSE	FALSE	FALSE	FALSE	FALSE	FALSE	FALSE	FALSE	FALSE	FALSE	FALSE	FALSE	FALSE	FALSE	FALSE	FALSE	FALSE	FALSE	FALSE	FALSE	FALSE	FALSE	FALSE	TRUE	FALSE	TRUE	FALSE	FALSE	FALSE
Enalapril	GBXSMTUPTTWBMN-XIRDDKMYSA-N	LC-ESIpos	FALSE	FALSE	FALSE	FALSE	FALSE	FALSE	FALSE	FALSE	TRUE	TRUE	FALSE	FALSE	FALSE	FALSE	FALSE	TRUE	FALSE	FALSE	FALSE	FALSE	FALSE	FALSE	FALSE	FALSE	FALSE	FALSE	FALSE	FALSE	FALSE	FALSE	FALSE	FALSE	TRUE	FALSE	TRUE	FALSE	TRUE	FALSE	FALSE	FALSE
Acetamiprid	WCXDHFDTOYPNIE-UHFFFAOYSA-N	LC-ESIpos	FALSE	FALSE	FALSE	FALSE	FALSE	FALSE	FALSE	FALSE	TRUE	FALSE	TRUE	FALSE	FALSE	FALSE	FALSE	FALSE	FALSE	FALSE	FALSE	FALSE	FALSE	FALSE	FALSE	FALSE	FALSE	FALSE	FALSE	FALSE	FALSE	FALSE	FALSE	FALSE	FALSE	FALSE	TRUE	FALSE	TRUE	FALSE	FALSE	FALSE
Mebendazole	OPXLLQIJSORQAM-UHFFFAOYSA-N	LC-ESIpos	FALSE	FALSE	FALSE	FALSE	FALSE	FALSE	FALSE	FALSE	TRUE	FALSE	FALSE	FALSE	FALSE	FALSE	FALSE	FALSE	FALSE	FALSE	FALSE	FALSE	FALSE	FALSE	FALSE	FALSE	FALSE	FALSE	FALSE	FALSE	FALSE	FALSE	FALSE	FALSE	FALSE	FALSE	TRUE	FALSE	TRUE	FALSE	FALSE	FALSE
Albendazole	HXHWSAZORRCQMX-UHFFFAOYSA-N	LC-ESIpos	FALSE	FALSE	FALSE	FALSE	FALSE	FALSE	FALSE	FALSE	FALSE	FALSE	FALSE	FALSE	FALSE	FALSE	FALSE	FALSE	FALSE	FALSE	FALSE	FALSE	FALSE	FALSE	FALSE	FALSE	FALSE	FALSE	FALSE	FALSE	FALSE	FALSE	FALSE	FALSE	FALSE	FALSE	TRUE	FALSE	TRUE	FALSE	FALSE	FALSE
Terbuthylazine-2-hydroxy	OYTCZOJKXCTBHG-UHFFFAOYSA-N	LC-ESIpos	FALSE	FALSE	FALSE	FALSE	FALSE	TRUE	TRUE	FALSE	FALSE	FALSE	FALSE	FALSE	FALSE	FALSE	FALSE	FALSE	TRUE	TRUE	FALSE	FALSE	FALSE	FALSE	FALSE	TRUE	TRUE	TRUE	FALSE	FALSE	FALSE	FALSE	FALSE	TRUE	TRUE	TRUE	TRUE	TRUE	TRUE	TRUE	TRUE	TRUE
Tetraglyme	ZUHZGEOKBKGPSW-UHFFFAOYSA-N	LC-ESIpos	FALSE	FALSE	FALSE	FALSE	FALSE	TRUE	TRUE	TRUE	FALSE	FALSE	FALSE	FALSE	FALSE	FALSE	FALSE	TRUE	FALSE	FALSE	FALSE	FALSE	FALSE	FALSE	FALSE	TRUE	FALSE	FALSE	FALSE	FALSE	FALSE	FALSE	FALSE	TRUE	TRUE	TRUE	TRUE	TRUE	TRUE	TRUE	TRUE	TRUE
Raloxifene	GZUITABIAKMVPG-UHFFFAOYSA-N	LC-ESIpos	FALSE	FALSE	FALSE	FALSE	FALSE	FALSE	FALSE	FALSE	FALSE	FALSE	FALSE	FALSE	FALSE	TRUE	FALSE	FALSE	FALSE	FALSE	FALSE	FALSE	FALSE	FALSE	FALSE	FALSE	FALSE	FALSE	FALSE	FALSE	FALSE	FALSE	FALSE	FALSE	FALSE	FALSE	TRUE	FALSE	TRUE	FALSE	FALSE	FALSE
Clofibrate	KNHUKKLJHYUCFP-UHFFFAOYSA-N	LC-ESIpos	FALSE	FALSE	FALSE	FALSE	FALSE	FALSE	FALSE	FALSE	FALSE	TRUE	FALSE	FALSE	FALSE	FALSE	FALSE	FALSE	FALSE	FALSE	FALSE	FALSE	FALSE	FALSE	FALSE	FALSE	FALSE	FALSE	FALSE	FALSE	FALSE	FALSE	FALSE	FALSE	FALSE	FALSE	TRUE	FALSE	TRUE	FALSE	FALSE	FALSE
Chlorpropham	CWJSHJJYOPWUGX-UHFFFAOYSA-N	LC-ESIpos	FALSE	FALSE	FALSE	FALSE	FALSE	FALSE	FALSE	FALSE	FALSE	FALSE	FALSE	FALSE	FALSE	FALSE	FALSE	FALSE	FALSE	FALSE	FALSE	FALSE	FALSE	FALSE	FALSE	FALSE	FALSE	FALSE	FALSE	FALSE	FALSE	FALSE	FALSE	FALSE	FALSE	FALSE	TRUE	FALSE	TRUE	FALSE	FALSE	FALSE
Carbaryl	CVXBEEMKQHEXEN-UHFFFAOYSA-N	LC-ESIpos	FALSE	FALSE	FALSE	FALSE	FALSE	FALSE	FALSE	FALSE	FALSE	FALSE	FALSE	FALSE	FALSE	FALSE	FALSE	FALSE	FALSE	FALSE	FALSE	FALSE	FALSE	FALSE	FALSE	FALSE	FALSE	FALSE	FALSE	FALSE	FALSE	FALSE	FALSE	FALSE	FALSE	FALSE	TRUE	FALSE	TRUE	FALSE	FALSE	FALSE
Clonidine	GJSURZIOUXUGAL-UHFFFAOYSA-N	LC-ESIpos	FALSE	FALSE	FALSE	FALSE	TRUE	FALSE	FALSE	FALSE	FALSE	FALSE	FALSE	FALSE	FALSE	FALSE	FALSE	FALSE	FALSE	FALSE	FALSE	FALSE	FALSE	FALSE	FALSE	FALSE	FALSE	FALSE	FALSE	FALSE	FALSE	FALSE	FALSE	FALSE	FALSE	FALSE	TRUE	FALSE	TRUE	FALSE	FALSE	FALSE
Tetracain	GKCBAIGFKIBETG-UHFFFAOYSA-N	LC-ESIpos	FALSE	FALSE	FALSE	FALSE	FALSE	TRUE	FALSE	FALSE	FALSE	FALSE	FALSE	FALSE	FALSE	FALSE	FALSE	FALSE	FALSE	FALSE	FALSE	FALSE	FALSE	FALSE	FALSE	FALSE	FALSE	FALSE	FALSE	FALSE	FALSE	FALSE	FALSE	FALSE	FALSE	FALSE	TRUE	FALSE	TRUE	FALSE	FALSE	FALSE
Picoxystrobin	IBSNKSODLGJUMQ-SDNWHVSQSA-N	LC-ESIpos	FALSE	FALSE	FALSE	FALSE	FALSE	FALSE	FALSE	FALSE	FALSE	FALSE	FALSE	FALSE	FALSE	FALSE	FALSE	FALSE	FALSE	FALSE	FALSE	FALSE	FALSE	FALSE	FALSE	FALSE	FALSE	FALSE	FALSE	FALSE	FALSE	FALSE	FALSE	FALSE	FALSE	FALSE	TRUE	FALSE	TRUE	FALSE	FALSE	FALSE
2-Oxindole	JYGFTBXVXVMTGB-UHFFFAOYSA-N	LC-ESIpos	FALSE	TRUE	FALSE	TRUE	TRUE	TRUE	TRUE	FALSE	TRUE	TRUE	FALSE	TRUE	FALSE	TRUE	TRUE	FALSE	TRUE	TRUE	FALSE	TRUE	TRUE	TRUE	TRUE	FALSE	TRUE	TRUE	FALSE	TRUE	TRUE	TRUE	TRUE	FALSE	TRUE	TRUE	TRUE	TRUE	TRUE	TRUE	TRUE	FALSE
4-(Dimethylamino)pyridine	VHYFNPMBLIVWCW-UHFFFAOYSA-N	LC-ESIpos	TRUE	TRUE	TRUE	TRUE	TRUE	TRUE	TRUE	TRUE	TRUE	TRUE	TRUE	TRUE	TRUE	TRUE	TRUE	TRUE	FALSE	FALSE	TRUE	TRUE	TRUE	TRUE	TRUE	FALSE	FALSE	FALSE	TRUE	TRUE	TRUE	TRUE	TRUE	FALSE	FALSE	FALSE	TRUE	FALSE	TRUE	FALSE	FALSE	FALSE
Theophyllin	ZFXYFBGIUFBOJW-UHFFFAOYSA-N	LC-ESIpos	TRUE	TRUE	TRUE	TRUE	TRUE	TRUE	TRUE	TRUE	TRUE	TRUE	TRUE	FALSE	FALSE	TRUE	TRUE	TRUE	TRUE	TRUE	TRUE	TRUE	TRUE	TRUE	TRUE	TRUE	TRUE	TRUE	TRUE	TRUE	TRUE	TRUE	TRUE	TRUE	TRUE	TRUE	TRUE	TRUE	TRUE	TRUE	TRUE	TRUE
Lamotrigine	PYZRQGJRPPTADH-UHFFFAOYSA-N	LC-ESIpos	FALSE	FALSE	FALSE	FALSE	FALSE	FALSE	FALSE	FALSE	FALSE	FALSE	FALSE	FALSE	FALSE	FALSE	FALSE	TRUE	TRUE	TRUE	FALSE	FALSE	FALSE	FALSE	FALSE	TRUE	TRUE	TRUE	FALSE	FALSE	FALSE	FALSE	FALSE	TRUE	TRUE	TRUE	TRUE	FALSE	TRUE	FALSE	FALSE	TRUE
5-Chlorobenzotriazole	PZBQVZFITSVHAW-UHFFFAOYSA-N	LC-ESIpos	FALSE	FALSE	TRUE	TRUE	TRUE	TRUE	TRUE	FALSE	FALSE	TRUE	TRUE	TRUE	TRUE	TRUE	TRUE	TRUE	FALSE	FALSE	TRUE	TRUE	TRUE	TRUE	TRUE	FALSE	FALSE	FALSE	TRUE	TRUE	TRUE	TRUE	TRUE	FALSE	TRUE	TRUE	TRUE	TRUE	TRUE	TRUE	TRUE	TRUE
Quinoline N-oxide	GIIWGCBLYNDKBO-UHFFFAOYSA-N	LC-ESIpos	FALSE	FALSE	FALSE	FALSE	FALSE	FALSE	FALSE	FALSE	FALSE	FALSE	FALSE	FALSE	FALSE	FALSE	FALSE	FALSE	FALSE	FALSE	FALSE	FALSE	FALSE	FALSE	FALSE	FALSE	FALSE	FALSE	FALSE	FALSE	FALSE	FALSE	FALSE	FALSE	FALSE	FALSE	TRUE	FALSE	TRUE	FALSE	FALSE	FALSE
Ifosfamide	HOMGKSMUEGBAAB-UHFFFAOYSA-N	LC-ESIpos	FALSE	FALSE	FALSE	FALSE	FALSE	FALSE	FALSE	FALSE	FALSE	FALSE	FALSE	FALSE	FALSE	FALSE	FALSE	FALSE	FALSE	FALSE	FALSE	FALSE	FALSE	FALSE	FALSE	FALSE	FALSE	FALSE	FALSE	FALSE	FALSE	FALSE	FALSE	FALSE	FALSE	FALSE	TRUE	FALSE	TRUE	FALSE	FALSE	FALSE
Sulfathiazole	JNMRHUJNCSQMMB-UHFFFAOYSA-N	LC-ESIpos	FALSE	FALSE	FALSE	FALSE	FALSE	FALSE	FALSE	FALSE	FALSE	FALSE	FALSE	FALSE	FALSE	FALSE	FALSE	FALSE	FALSE	FALSE	FALSE	FALSE	FALSE	FALSE	FALSE	FALSE	FALSE	FALSE	FALSE	FALSE	FALSE	FALSE	FALSE	FALSE	FALSE	FALSE	TRUE	FALSE	TRUE	FALSE	FALSE	FALSE
Bupirimate	DSKJPMWIHSOYEA-UHFFFAOYSA-N	LC-ESIpos	FALSE	FALSE	FALSE	FALSE	FALSE	FALSE	FALSE	FALSE	FALSE	FALSE	FALSE	FALSE	FALSE	FALSE	FALSE	FALSE	FALSE	FALSE	FALSE	FALSE	FALSE	FALSE	FALSE	FALSE	FALSE	FALSE	FALSE	FALSE	FALSE	FALSE	FALSE	FALSE	FALSE	FALSE	TRUE	FALSE	TRUE	FALSE	FALSE	FALSE
Clothianidin	PGOOBECODWQEAB-UHFFFAOYSA-N	LC-ESIpos	TRUE	TRUE	FALSE	FALSE	FALSE	FALSE	FALSE	FALSE	FALSE	FALSE	FALSE	FALSE	FALSE	FALSE	FALSE	FALSE	FALSE	FALSE	FALSE	FALSE	FALSE	FALSE	FALSE	FALSE	FALSE	FALSE	FALSE	FALSE	FALSE	FALSE	FALSE	FALSE	TRUE	TRUE	TRUE	FALSE	TRUE	FALSE	FALSE	TRUE
Cyromazine	LVQDKIWDGQRHTE-UHFFFAOYSA-N	LC-ESIpos	FALSE	FALSE	FALSE	TRUE	FALSE	TRUE	TRUE	FALSE	FALSE	FALSE	TRUE	FALSE	TRUE	TRUE	TRUE	TRUE	FALSE	FALSE	FALSE	FALSE	FALSE	TRUE	TRUE	FALSE	FALSE	FALSE	FALSE	FALSE	FALSE	TRUE	TRUE	FALSE	FALSE	FALSE	TRUE	FALSE	TRUE	FALSE	FALSE	FALSE
Difenoconazole	BQYJATMQXGBDHF-UHFFFAOYSA-N	LC-ESIpos	FALSE	FALSE	FALSE	FALSE	FALSE	FALSE	FALSE	FALSE	FALSE	FALSE	FALSE	FALSE	FALSE	FALSE	FALSE	FALSE	FALSE	FALSE	FALSE	FALSE	FALSE	FALSE	FALSE	FALSE	FALSE	FALSE	FALSE	FALSE	FALSE	FALSE	FALSE	FALSE	FALSE	FALSE	TRUE	FALSE	TRUE	FALSE	FALSE	FALSE
Diflubenzuron	QQQYTWIFVNKMRW-UHFFFAOYSA-N	LC-ESIpos	FALSE	FALSE	FALSE	FALSE	FALSE	FALSE	FALSE	FALSE	FALSE	FALSE	FALSE	FALSE	TRUE	FALSE	FALSE	FALSE	FALSE	FALSE	FALSE	FALSE	FALSE	FALSE	FALSE	FALSE	FALSE	FALSE	FALSE	FALSE	FALSE	FALSE	FALSE	FALSE	FALSE	FALSE	TRUE	FALSE	TRUE	FALSE	FALSE	FALSE
Dodemorph	JMXKCYUTURMERF-UHFFFAOYSA-N	LC-ESIpos	FALSE	FALSE	FALSE	FALSE	FALSE	FALSE	FALSE	FALSE	FALSE	FALSE	FALSE	FALSE	FALSE	FALSE	FALSE	FALSE	FALSE	FALSE	FALSE	FALSE	FALSE	FALSE	FALSE	FALSE	FALSE	FALSE	FALSE	FALSE	FALSE	FALSE	FALSE	FALSE	FALSE	FALSE	TRUE	FALSE	TRUE	FALSE	FALSE	FALSE
Fenoxycarb	HJUFTIJOISQSKQ-UHFFFAOYSA-N	LC-ESIpos	FALSE	FALSE	FALSE	FALSE	FALSE	FALSE	FALSE	FALSE	FALSE	FALSE	FALSE	FALSE	FALSE	FALSE	FALSE	FALSE	FALSE	FALSE	FALSE	FALSE	FALSE	FALSE	FALSE	FALSE	FALSE	FALSE	FALSE	FALSE	FALSE	FALSE	FALSE	FALSE	FALSE	FALSE	TRUE	FALSE	TRUE	FALSE	FALSE	FALSE
Fenpropidin	MGNFYQILYYYUBS-UHFFFAOYSA-N	LC-ESIpos	FALSE	FALSE	FALSE	FALSE	FALSE	FALSE	FALSE	FALSE	FALSE	FALSE	FALSE	FALSE	FALSE	FALSE	FALSE	FALSE	FALSE	FALSE	FALSE	FALSE	FALSE	FALSE	FALSE	FALSE	FALSE	FALSE	FALSE	FALSE	FALSE	FALSE	FALSE	FALSE	FALSE	FALSE	TRUE	FALSE	TRUE	FALSE	FALSE	FALSE
Fluoxastrobin	UFEODZBUAFNAEU-NLRVBDNBSA-N	LC-ESIpos	FALSE	TRUE	FALSE	FALSE	FALSE	FALSE	FALSE	FALSE	TRUE	TRUE	FALSE	FALSE	FALSE	FALSE	FALSE	TRUE	FALSE	FALSE	FALSE	FALSE	FALSE	FALSE	FALSE	FALSE	FALSE	FALSE	FALSE	FALSE	FALSE	FALSE	FALSE	FALSE	TRUE	TRUE	TRUE	FALSE	TRUE	FALSE	FALSE	TRUE
Imidacloprid-urea	ADWTYURAFSWNSU-UHFFFAOYSA-N	LC-ESIpos	FALSE	FALSE	FALSE	FALSE	FALSE	FALSE	FALSE	FALSE	TRUE	FALSE	FALSE	TRUE	TRUE	FALSE	TRUE	FALSE	FALSE	FALSE	FALSE	FALSE	FALSE	FALSE	FALSE	FALSE	FALSE	FALSE	FALSE	FALSE	FALSE	FALSE	FALSE	FALSE	FALSE	FALSE	TRUE	FALSE	TRUE	FALSE	FALSE	FALSE
Imidacloprid-guanidine	UEQZFAGVRGWPDK-UHFFFAOYSA-N	LC-ESIpos	FALSE	FALSE	FALSE	FALSE	FALSE	FALSE	FALSE	FALSE	FALSE	TRUE	FALSE	FALSE	FALSE	FALSE	FALSE	FALSE	FALSE	FALSE	FALSE	FALSE	FALSE	FALSE	FALSE	FALSE	FALSE	FALSE	FALSE	FALSE	FALSE	FALSE	FALSE	FALSE	FALSE	FALSE	TRUE	FALSE	TRUE	FALSE	FALSE	FALSE
Oxadiazone	CHNUNORXWHYHNE-UHFFFAOYSA-N	LC-ESIpos	FALSE	FALSE	FALSE	FALSE	FALSE	FALSE	FALSE	FALSE	FALSE	FALSE	FALSE	FALSE	FALSE	FALSE	FALSE	FALSE	FALSE	FALSE	FALSE	FALSE	FALSE	TRUE	FALSE	FALSE	FALSE	FALSE	FALSE	FALSE	FALSE	TRUE	FALSE	FALSE	FALSE	FALSE	TRUE	FALSE	TRUE	FALSE	FALSE	FALSE
Propyzamide	PHNUZKMIPFFYSO-UHFFFAOYSA-N	LC-ESIpos	TRUE	TRUE	FALSE	TRUE	FALSE	FALSE	FALSE	TRUE	TRUE	TRUE	TRUE	TRUE	FALSE	TRUE	TRUE	TRUE	TRUE	TRUE	FALSE	FALSE	FALSE	FALSE	FALSE	TRUE	TRUE	TRUE	FALSE	FALSE	FALSE	FALSE	FALSE	TRUE	TRUE	TRUE	TRUE	TRUE	TRUE	TRUE	TRUE	TRUE
Pyraclostrobin	HZRSNVGNWUDEFX-UHFFFAOYSA-N	LC-ESIpos	FALSE	FALSE	FALSE	FALSE	FALSE	FALSE	FALSE	FALSE	FALSE	FALSE	FALSE	FALSE	FALSE	FALSE	FALSE	FALSE	FALSE	FALSE	FALSE	FALSE	FALSE	FALSE	FALSE	FALSE	FALSE	FALSE	FALSE	FALSE	FALSE	FALSE	FALSE	FALSE	FALSE	FALSE	TRUE	FALSE	TRUE	FALSE	FALSE	FALSE
Quinmerac	ALZOLUNSQWINIR-UHFFFAOYSA-N	LC-ESIpos	FALSE	FALSE	FALSE	FALSE	FALSE	FALSE	FALSE	TRUE	TRUE	TRUE	FALSE	FALSE	FALSE	FALSE	FALSE	TRUE	FALSE	FALSE	FALSE	FALSE	FALSE	FALSE	FALSE	FALSE	FALSE	FALSE	FALSE	FALSE	FALSE	FALSE	FALSE	FALSE	TRUE	TRUE	TRUE	FALSE	TRUE	FALSE	FALSE	TRUE
Thiacloprid amide	LEZHOZPJYAQQNU-UVTDQMKNSA-N	LC-ESIpos	FALSE	FALSE	FALSE	FALSE	FALSE	FALSE	FALSE	FALSE	TRUE	TRUE	FALSE	FALSE	FALSE	FALSE	FALSE	TRUE	FALSE	FALSE	FALSE	FALSE	FALSE	FALSE	FALSE	FALSE	FALSE	FALSE	FALSE	FALSE	FALSE	FALSE	FALSE	FALSE	TRUE	TRUE	TRUE	FALSE	TRUE	FALSE	FALSE	TRUE
Thiamethoxam	NWWZPOKUUAIXIW-DHZHZOJOSA-N	LC-ESIpos	FALSE	FALSE	FALSE	FALSE	FALSE	FALSE	FALSE	FALSE	FALSE	FALSE	FALSE	FALSE	FALSE	FALSE	FALSE	FALSE	FALSE	FALSE	FALSE	FALSE	FALSE	FALSE	FALSE	FALSE	FALSE	FALSE	FALSE	FALSE	FALSE	FALSE	FALSE	FALSE	FALSE	FALSE	TRUE	FALSE	TRUE	FALSE	FALSE	FALSE
Flufenoxuron	RYLHNOVXKPXDIP-UHFFFAOYSA-N	LC-ESIpos	FALSE	FALSE	FALSE	FALSE	FALSE	FALSE	FALSE	FALSE	FALSE	FALSE	FALSE	FALSE	FALSE	FALSE	FALSE	FALSE	FALSE	FALSE	FALSE	FALSE	FALSE	FALSE	FALSE	FALSE	FALSE	FALSE	FALSE	FALSE	FALSE	FALSE	FALSE	FALSE	FALSE	FALSE	TRUE	FALSE	TRUE	FALSE	FALSE	FALSE
Triallate	MWBPRDONLNQCFV-UHFFFAOYSA-N	LC-ESIpos	FALSE	FALSE	FALSE	FALSE	FALSE	FALSE	FALSE	FALSE	FALSE	FALSE	FALSE	FALSE	FALSE	FALSE	FALSE	FALSE	FALSE	FALSE	FALSE	FALSE	FALSE	FALSE	FALSE	FALSE	FALSE	FALSE	FALSE	FALSE	FALSE	FALSE	FALSE	FALSE	FALSE	FALSE	TRUE	FALSE	TRUE	FALSE	FALSE	FALSE
Orlistat	AHLBNYSZXLDEJQ-FWEHEUNISA-N	LC-ESIpos	FALSE	FALSE	FALSE	FALSE	FALSE	FALSE	FALSE	FALSE	FALSE	FALSE	FALSE	FALSE	FALSE	FALSE	FALSE	FALSE	FALSE	FALSE	FALSE	FALSE	FALSE	FALSE	FALSE	FALSE	FALSE	FALSE	FALSE	FALSE	FALSE	FALSE	FALSE	FALSE	FALSE	FALSE	TRUE	FALSE	TRUE	FALSE	FALSE	FALSE
Sulfadimethoxine	ZZORFUFYDOWNEF-UHFFFAOYSA-N	LC-ESIpos	FALSE	FALSE	FALSE	FALSE	FALSE	FALSE	FALSE	FALSE	FALSE	FALSE	FALSE	FALSE	FALSE	FALSE	FALSE	FALSE	FALSE	FALSE	FALSE	FALSE	FALSE	FALSE	FALSE	FALSE	FALSE	FALSE	FALSE	FALSE	FALSE	FALSE	FALSE	FALSE	TRUE	TRUE	TRUE	FALSE	TRUE	FALSE	FALSE	FALSE
Benzocain	BLFLLBZGZJTVJG-UHFFFAOYSA-N	LC-ESIpos	TRUE	FALSE	FALSE	FALSE	FALSE	FALSE	FALSE	FALSE	FALSE	FALSE	FALSE	FALSE	FALSE	FALSE	FALSE	FALSE	FALSE	FALSE	FALSE	FALSE	FALSE	FALSE	FALSE	FALSE	FALSE	FALSE	FALSE	FALSE	FALSE	FALSE	FALSE	FALSE	FALSE	FALSE	TRUE	FALSE	TRUE	FALSE	FALSE	FALSE
Metoprolol acid	PUQIRTNPJRFRCZ-UHFFFAOYSA-N	LC-ESIpos	FALSE	FALSE	FALSE	FALSE	FALSE	FALSE	FALSE	FALSE	TRUE	TRUE	TRUE	FALSE	FALSE	FALSE	TRUE	FALSE	FALSE	FALSE	FALSE	FALSE	FALSE	FALSE	FALSE	FALSE	FALSE	FALSE	FALSE	FALSE	FALSE	FALSE	FALSE	FALSE	FALSE	FALSE	TRUE	FALSE	TRUE	FALSE	FALSE	FALSE
Ambroxol	JBDGDEWWOUBZPM-UHFFFAOYSA-N	LC-ESIpos	FALSE	FALSE	FALSE	FALSE	FALSE	FALSE	FALSE	FALSE	FALSE	FALSE	FALSE	FALSE	FALSE	FALSE	FALSE	FALSE	FALSE	FALSE	FALSE	FALSE	FALSE	FALSE	FALSE	FALSE	FALSE	FALSE	FALSE	FALSE	FALSE	FALSE	FALSE	FALSE	FALSE	FALSE	TRUE	FALSE	TRUE	FALSE	FALSE	FALSE
Melperon	DKMFBWQBDIGMHM-UHFFFAOYSA-N	LC-ESIpos	FALSE	FALSE	FALSE	FALSE	FALSE	FALSE	FALSE	FALSE	FALSE	FALSE	FALSE	FALSE	FALSE	FALSE	FALSE	FALSE	FALSE	FALSE	FALSE	FALSE	FALSE	FALSE	FALSE	FALSE	FALSE	FALSE	FALSE	FALSE	FALSE	FALSE	FALSE	FALSE	FALSE	FALSE	TRUE	FALSE	TRUE	FALSE	FALSE	FALSE
Pipamperone	AXKPFOAXAHJUAG-UHFFFAOYSA-N	LC-ESIpos	FALSE	FALSE	FALSE	FALSE	FALSE	FALSE	FALSE	FALSE	FALSE	FALSE	FALSE	FALSE	FALSE	FALSE	FALSE	FALSE	FALSE	FALSE	FALSE	FALSE	FALSE	FALSE	FALSE	FALSE	FALSE	FALSE	FALSE	FALSE	FALSE	FALSE	FALSE	FALSE	FALSE	FALSE	TRUE	FALSE	TRUE	FALSE	FALSE	FALSE
Oxybutynin	XIQVNETUBQGFHX-UHFFFAOYSA-N	LC-ESIpos	TRUE	TRUE	FALSE	FALSE	FALSE	FALSE	FALSE	FALSE	TRUE	TRUE	FALSE	TRUE	TRUE	FALSE	TRUE	FALSE	FALSE	FALSE	FALSE	FALSE	FALSE	FALSE	FALSE	FALSE	FALSE	FALSE	FALSE	FALSE	FALSE	FALSE	FALSE	FALSE	TRUE	TRUE	TRUE	TRUE	TRUE	TRUE	TRUE	FALSE
Nitrendipin	PVHUJELLJLJGLN-UHFFFAOYSA-N	LC-ESIpos	FALSE	FALSE	FALSE	FALSE	FALSE	FALSE	FALSE	FALSE	FALSE	FALSE	FALSE	FALSE	FALSE	FALSE	FALSE	FALSE	FALSE	FALSE	FALSE	FALSE	FALSE	FALSE	FALSE	FALSE	FALSE	FALSE	FALSE	FALSE	FALSE	FALSE	FALSE	FALSE	FALSE	FALSE	TRUE	FALSE	TRUE	FALSE	FALSE	FALSE
1-(3-carboxypropyl)-3,7-dimethylxanthine	WKASGTGXOGALBG-UHFFFAOYSA-N	LC-ESIpos	FALSE	FALSE	FALSE	FALSE	FALSE	FALSE	FALSE	FALSE	FALSE	FALSE	FALSE	FALSE	FALSE	FALSE	FALSE	FALSE	FALSE	FALSE	FALSE	TRUE	FALSE	TRUE	TRUE	FALSE	FALSE	FALSE	FALSE	TRUE	FALSE	TRUE	TRUE	FALSE	FALSE	FALSE	TRUE	FALSE	TRUE	FALSE	FALSE	FALSE
6-Propyl-2-thiouracil	KNAHARQHSZJURB-UHFFFAOYSA-N	LC-ESIpos	FALSE	FALSE	FALSE	FALSE	FALSE	FALSE	FALSE	FALSE	FALSE	FALSE	FALSE	FALSE	FALSE	FALSE	FALSE	FALSE	FALSE	FALSE	FALSE	FALSE	FALSE	FALSE	FALSE	FALSE	FALSE	FALSE	FALSE	FALSE	FALSE	FALSE	FALSE	FALSE	FALSE	FALSE	TRUE	FALSE	TRUE	FALSE	FALSE	FALSE
7-Amino-4-methylcoumarin	GLNDAGDHSLMOKX-UHFFFAOYSA-N	LC-ESIpos	TRUE	TRUE	FALSE	FALSE	FALSE	FALSE	FALSE	FALSE	TRUE	TRUE	FALSE	FALSE	FALSE	FALSE	FALSE	FALSE	TRUE	TRUE	TRUE	TRUE	TRUE	TRUE	TRUE	FALSE	TRUE	TRUE	TRUE	TRUE	TRUE	TRUE	TRUE	FALSE	FALSE	FALSE	TRUE	FALSE	TRUE	FALSE	FALSE	FALSE
2(4-morpholinyl)benzothiazole	VVUVJGRVEYHIHC-UHFFFAOYSA-N	LC-ESIpos	TRUE	TRUE	TRUE	TRUE	TRUE	TRUE	TRUE	TRUE	TRUE	TRUE	TRUE	TRUE	TRUE	TRUE	TRUE	TRUE	TRUE	TRUE	TRUE	TRUE	TRUE	TRUE	TRUE	TRUE	TRUE	TRUE	TRUE	TRUE	TRUE	TRUE	TRUE	TRUE	TRUE	TRUE	TRUE	TRUE	TRUE	TRUE	TRUE	TRUE
2-Morpholinothiobenzothiazole	MHKLKWCYGIBEQF-UHFFFAOYSA-N	LC-ESIpos	FALSE	FALSE	TRUE	TRUE	TRUE	FALSE	FALSE	FALSE	FALSE	FALSE	TRUE	TRUE	TRUE	TRUE	TRUE	FALSE	FALSE	FALSE	TRUE	TRUE	TRUE	TRUE	FALSE	FALSE	FALSE	FALSE	TRUE	TRUE	TRUE	TRUE	FALSE	FALSE	FALSE	FALSE	TRUE	TRUE	TRUE	TRUE	TRUE	FALSE
7-Diethylamino-4-methylcoumarin	AFYCEAFSNDLKSX-UHFFFAOYSA-N	LC-ESIpos	FALSE	FALSE	FALSE	FALSE	FALSE	FALSE	TRUE	FALSE	FALSE	FALSE	FALSE	FALSE	FALSE	FALSE	FALSE	FALSE	FALSE	FALSE	TRUE	TRUE	FALSE	TRUE	FALSE	TRUE	FALSE	FALSE	TRUE	TRUE	FALSE	TRUE	FALSE	TRUE	FALSE	FALSE	TRUE	FALSE	TRUE	FALSE	FALSE	FALSE
N-Cyclohexyl-2-benzothiazole-amine	UPWPIFMHSFSVLE-UHFFFAOYSA-N	LC-ESIpos	TRUE	TRUE	TRUE	TRUE	TRUE	TRUE	TRUE	TRUE	TRUE	TRUE	TRUE	TRUE	TRUE	TRUE	TRUE	TRUE	TRUE	TRUE	TRUE	TRUE	TRUE	TRUE	TRUE	TRUE	TRUE	TRUE	TRUE	TRUE	TRUE	TRUE	TRUE	TRUE	TRUE	TRUE	TRUE	TRUE	TRUE	TRUE	TRUE	TRUE
N-Cyclohexyl-2-benzothiazole-sulfenamide	DEQZTKGFXNUBJL-UHFFFAOYSA-N	LC-ESIpos	FALSE	FALSE	FALSE	FALSE	FALSE	FALSE	FALSE	FALSE	FALSE	FALSE	FALSE	FALSE	TRUE	FALSE	FALSE	TRUE	FALSE	FALSE	FALSE	FALSE	FALSE	FALSE	FALSE	FALSE	FALSE	FALSE	FALSE	FALSE	FALSE	FALSE	FALSE	FALSE	FALSE	FALSE	TRUE	FALSE	TRUE	FALSE	FALSE	FALSE
Acridine	DZBUGLKDJFMEHC-UHFFFAOYSA-N	LC-ESIpos	FALSE	FALSE	FALSE	FALSE	FALSE	FALSE	FALSE	FALSE	FALSE	FALSE	FALSE	FALSE	FALSE	FALSE	FALSE	FALSE	FALSE	FALSE	FALSE	FALSE	FALSE	FALSE	FALSE	FALSE	FALSE	FALSE	FALSE	FALSE	FALSE	FALSE	FALSE	FALSE	FALSE	FALSE	TRUE	FALSE	TRUE	FALSE	FALSE	FALSE
Acridone	FZEYVTFCMJSGMP-UHFFFAOYSA-N	LC-ESIpos	TRUE	TRUE	TRUE	TRUE	TRUE	TRUE	TRUE	FALSE	TRUE	TRUE	TRUE	TRUE	TRUE	TRUE	FALSE	TRUE	TRUE	TRUE	TRUE	TRUE	TRUE	TRUE	TRUE	TRUE	TRUE	TRUE	TRUE	TRUE	TRUE	TRUE	TRUE	TRUE	TRUE	TRUE	TRUE	TRUE	TRUE	TRUE	TRUE	TRUE
2-Amino-3-methyl-imidazo[4,5-f]quinoline (IQ)	ARZWATDYIYAUTA-UHFFFAOYSA-N	LC-ESIpos	FALSE	FALSE	FALSE	FALSE	FALSE	FALSE	FALSE	FALSE	FALSE	FALSE	FALSE	FALSE	FALSE	FALSE	FALSE	FALSE	FALSE	FALSE	TRUE	TRUE	TRUE	TRUE	TRUE	FALSE	FALSE	FALSE	TRUE	TRUE	TRUE	TRUE	TRUE	FALSE	FALSE	FALSE	TRUE	FALSE	TRUE	FALSE	FALSE	FALSE
Harman	PSFDQSOCUJVVGF-UHFFFAOYSA-N	LC-ESIpos	FALSE	FALSE	FALSE	FALSE	FALSE	FALSE	FALSE	FALSE	FALSE	FALSE	FALSE	FALSE	FALSE	FALSE	FALSE	FALSE	FALSE	FALSE	FALSE	FALSE	FALSE	FALSE	FALSE	FALSE	FALSE	FALSE	FALSE	FALSE	FALSE	FALSE	FALSE	FALSE	TRUE	TRUE	TRUE	FALSE	TRUE	FALSE	FALSE	TRUE
2-Aminobiphenyl	TWBPWBPGNQWFSJ-UHFFFAOYSA-N	LC-ESIpos	FALSE	FALSE	FALSE	FALSE	FALSE	FALSE	FALSE	FALSE	FALSE	FALSE	FALSE	FALSE	FALSE	FALSE	FALSE	FALSE	FALSE	FALSE	FALSE	FALSE	FALSE	FALSE	FALSE	FALSE	FALSE	FALSE	FALSE	FALSE	FALSE	FALSE	FALSE	FALSE	FALSE	FALSE	TRUE	FALSE	TRUE	FALSE	FALSE	FALSE
Azobenzene	DMLAVOWQYNRWNQ-BUHFOSPRSA-N	LC-ESIpos	FALSE	FALSE	FALSE	FALSE	TRUE	FALSE	FALSE	FALSE	FALSE	FALSE	FALSE	TRUE	TRUE	FALSE	FALSE	FALSE	FALSE	FALSE	TRUE	TRUE	TRUE	TRUE	TRUE	FALSE	FALSE	FALSE	TRUE	TRUE	TRUE	TRUE	TRUE	FALSE	FALSE	FALSE	TRUE	TRUE	TRUE	TRUE	TRUE	FALSE
Climbazole	OWEGWHBOCFMBLP-UHFFFAOYSA-N	LC-ESIpos	FALSE	FALSE	FALSE	FALSE	FALSE	FALSE	FALSE	FALSE	FALSE	TRUE	FALSE	FALSE	FALSE	FALSE	FALSE	FALSE	FALSE	FALSE	FALSE	FALSE	FALSE	FALSE	FALSE	FALSE	FALSE	FALSE	FALSE	FALSE	FALSE	FALSE	FALSE	FALSE	FALSE	TRUE	TRUE	FALSE	TRUE	FALSE	FALSE	FALSE
Labetalol	SGUAFYQXFOLMHL-UHFFFAOYSA-N	LC-ESIpos	FALSE	FALSE	FALSE	FALSE	FALSE	FALSE	FALSE	FALSE	TRUE	FALSE	TRUE	FALSE	FALSE	FALSE	FALSE	FALSE	FALSE	FALSE	FALSE	FALSE	FALSE	FALSE	FALSE	FALSE	FALSE	FALSE	FALSE	FALSE	FALSE	FALSE	FALSE	FALSE	FALSE	FALSE	TRUE	FALSE	TRUE	FALSE	FALSE	FALSE
Torasemide	NGBFQHCMQULJNZ-UHFFFAOYSA-N	LC-ESIpos	FALSE	FALSE	FALSE	FALSE	FALSE	FALSE	FALSE	TRUE	TRUE	TRUE	FALSE	FALSE	FALSE	FALSE	FALSE	TRUE	TRUE	TRUE	FALSE	FALSE	FALSE	FALSE	FALSE	TRUE	TRUE	TRUE	FALSE	FALSE	FALSE	FALSE	FALSE	TRUE	TRUE	TRUE	TRUE	FALSE	TRUE	FALSE	FALSE	TRUE
Trifloxystrobin CGA 321113	ISZQNKFXNXQTTF-NACSPRHISA-N	LC-ESIpos	FALSE	FALSE	FALSE	FALSE	FALSE	FALSE	FALSE	FALSE	FALSE	FALSE	FALSE	FALSE	FALSE	FALSE	FALSE	FALSE	FALSE	FALSE	FALSE	FALSE	FALSE	FALSE	FALSE	FALSE	FALSE	FALSE	FALSE	FALSE	FALSE	FALSE	FALSE	FALSE	FALSE	FALSE	TRUE	FALSE	TRUE	FALSE	FALSE	FALSE
Candesartan	HTQMVQVXFRQIKW-UHFFFAOYSA-N	LC-ESIpos	TRUE	TRUE	FALSE	FALSE	FALSE	FALSE	FALSE	TRUE	TRUE	TRUE	FALSE	FALSE	FALSE	FALSE	FALSE	TRUE	TRUE	TRUE	FALSE	FALSE	FALSE	FALSE	FALSE	TRUE	TRUE	TRUE	FALSE	FALSE	FALSE	FALSE	FALSE	TRUE	TRUE	TRUE	TRUE	FALSE	TRUE	FALSE	FALSE	TRUE
Imazapyr	CLQMBPJKHLGMQK-UHFFFAOYSA-N	LC-ESIpos	FALSE	FALSE	FALSE	FALSE	FALSE	FALSE	FALSE	FALSE	FALSE	FALSE	FALSE	FALSE	FALSE	FALSE	FALSE	TRUE	FALSE	FALSE	FALSE	FALSE	FALSE	FALSE	FALSE	FALSE	FALSE	FALSE	FALSE	FALSE	FALSE	FALSE	FALSE	FALSE	FALSE	FALSE	TRUE	FALSE	TRUE	FALSE	FALSE	FALSE
1,3-Dimethyl-2-imidazolidinone	CYSGHNMQYZDMIA-UHFFFAOYSA-N	LC-ESIpos	FALSE	FALSE	FALSE	FALSE	FALSE	FALSE	FALSE	FALSE	TRUE	TRUE	TRUE	FALSE	TRUE	TRUE	FALSE	FALSE	FALSE	FALSE	FALSE	FALSE	FALSE	FALSE	FALSE	FALSE	FALSE	FALSE	FALSE	FALSE	FALSE	FALSE	FALSE	FALSE	FALSE	FALSE	TRUE	FALSE	TRUE	FALSE	FALSE	FALSE
1,3-Diphenylguanidine	OWRCNXZUPFZXOS-UHFFFAOYSA-N	LC-ESIpos	FALSE	TRUE	TRUE	TRUE	TRUE	FALSE	FALSE	FALSE	FALSE	FALSE	FALSE	FALSE	FALSE	FALSE	FALSE	FALSE	TRUE	TRUE	TRUE	TRUE	TRUE	TRUE	TRUE	TRUE	TRUE	TRUE	TRUE	TRUE	TRUE	TRUE	TRUE	TRUE	TRUE	TRUE	TRUE	TRUE	TRUE	TRUE	TRUE	TRUE
2,2,6,6-Tetramethyl-4 piperidone	JWUXJYZVKZKLTJ-UHFFFAOYSA-N	LC-ESIpos	TRUE	TRUE	TRUE	TRUE	TRUE	TRUE	TRUE	TRUE	TRUE	TRUE	TRUE	TRUE	TRUE	TRUE	TRUE	TRUE	TRUE	TRUE	TRUE	TRUE	TRUE	TRUE	TRUE	TRUE	TRUE	TRUE	TRUE	TRUE	TRUE	TRUE	TRUE	TRUE	FALSE	FALSE	TRUE	FALSE	TRUE	FALSE	FALSE	FALSE
2-Hydroxyquinoline	LISFMEBWQUVKPJ-UHFFFAOYSA-N	LC-ESIpos	TRUE	TRUE	FALSE	FALSE	FALSE	FALSE	FALSE	TRUE	FALSE	FALSE	FALSE	FALSE	FALSE	FALSE	FALSE	FALSE	TRUE	TRUE	TRUE	TRUE	TRUE	TRUE	TRUE	TRUE	TRUE	TRUE	TRUE	TRUE	TRUE	TRUE	TRUE	TRUE	TRUE	TRUE	TRUE	TRUE	TRUE	TRUE	TRUE	TRUE
4-Hydroxyquinoline	PMZDQRJGMBOQBF-UHFFFAOYSA-N	LC-ESIpos	TRUE	TRUE	TRUE	TRUE	TRUE	TRUE	TRUE	TRUE	TRUE	TRUE	TRUE	TRUE	TRUE	TRUE	TRUE	TRUE	TRUE	TRUE	TRUE	TRUE	TRUE	TRUE	TRUE	TRUE	TRUE	TRUE	TRUE	TRUE	TRUE	TRUE	TRUE	TRUE	FALSE	FALSE	TRUE	FALSE	TRUE	FALSE	FALSE	FALSE
7-(Ethylamino)-4-methylcoumarin	OTNIKUTWXUODJZ-UHFFFAOYSA-N	LC-ESIpos	FALSE	FALSE	FALSE	FALSE	FALSE	TRUE	FALSE	FALSE	FALSE	FALSE	FALSE	FALSE	FALSE	FALSE	FALSE	FALSE	FALSE	FALSE	FALSE	FALSE	FALSE	FALSE	FALSE	FALSE	FALSE	FALSE	FALSE	FALSE	FALSE	FALSE	FALSE	FALSE	FALSE	FALSE	TRUE	FALSE	TRUE	FALSE	FALSE	FALSE
Amidosulfuron	CTTHWASMBLQOFR-UHFFFAOYSA-N	LC-ESIpos	FALSE	FALSE	FALSE	FALSE	FALSE	FALSE	FALSE	FALSE	FALSE	FALSE	FALSE	FALSE	FALSE	FALSE	FALSE	FALSE	FALSE	FALSE	FALSE	FALSE	FALSE	FALSE	FALSE	FALSE	FALSE	FALSE	FALSE	FALSE	FALSE	FALSE	FALSE	FALSE	FALSE	FALSE	TRUE	FALSE	TRUE	FALSE	FALSE	FALSE
5-Carboline	RDMFHRSPDKWERA-UHFFFAOYSA-N	LC-ESIpos	FALSE	FALSE	FALSE	FALSE	FALSE	FALSE	FALSE	FALSE	FALSE	FALSE	FALSE	FALSE	FALSE	FALSE	FALSE	FALSE	FALSE	FALSE	FALSE	FALSE	FALSE	FALSE	FALSE	FALSE	FALSE	FALSE	FALSE	FALSE	FALSE	FALSE	FALSE	FALSE	FALSE	FALSE	TRUE	FALSE	TRUE	FALSE	FALSE	FALSE
Carboline	BPMFPOGUJAAYHL-UHFFFAOYSA-N	LC-ESIpos	FALSE	FALSE	FALSE	FALSE	FALSE	FALSE	FALSE	FALSE	FALSE	FALSE	FALSE	FALSE	FALSE	FALSE	FALSE	FALSE	FALSE	FALSE	FALSE	FALSE	FALSE	FALSE	FALSE	FALSE	FALSE	FALSE	FALSE	FALSE	FALSE	FALSE	FALSE	FALSE	FALSE	FALSE	TRUE	FALSE	TRUE	FALSE	FALSE	FALSE
Norharmane	AIFRHYZBTHREPW-UHFFFAOYSA-N	LC-ESIpos	FALSE	FALSE	FALSE	FALSE	FALSE	FALSE	FALSE	FALSE	FALSE	FALSE	FALSE	FALSE	FALSE	FALSE	FALSE	FALSE	FALSE	FALSE	FALSE	FALSE	FALSE	FALSE	FALSE	FALSE	FALSE	FALSE	FALSE	FALSE	FALSE	FALSE	FALSE	FALSE	FALSE	FALSE	TRUE	FALSE	TRUE	FALSE	FALSE	FALSE
Harmine	BXNJHAXVSOCGBA-UHFFFAOYSA-N	LC-ESIpos	FALSE	FALSE	FALSE	FALSE	FALSE	FALSE	FALSE	FALSE	FALSE	FALSE	FALSE	FALSE	FALSE	FALSE	FALSE	FALSE	FALSE	FALSE	FALSE	FALSE	FALSE	FALSE	FALSE	FALSE	FALSE	FALSE	FALSE	FALSE	FALSE	FALSE	FALSE	FALSE	FALSE	FALSE	TRUE	FALSE	TRUE	FALSE	FALSE	FALSE
Dimoxystrobin	WXUZAHCNPWONDH-DYTRJAOYSA-N	LC-ESIpos	FALSE	FALSE	FALSE	FALSE	FALSE	FALSE	FALSE	FALSE	TRUE	TRUE	FALSE	FALSE	FALSE	FALSE	FALSE	TRUE	FALSE	FALSE	FALSE	FALSE	FALSE	FALSE	FALSE	FALSE	FALSE	FALSE	FALSE	FALSE	FALSE	FALSE	FALSE	FALSE	TRUE	TRUE	TRUE	FALSE	TRUE	FALSE	FALSE	TRUE
Diphenylphosphine oxide	YFPJFKYCVYXDJK-UHFFFAOYSA-N	LC-ESIpos	FALSE	FALSE	FALSE	FALSE	FALSE	FALSE	FALSE	FALSE	FALSE	FALSE	FALSE	FALSE	FALSE	FALSE	FALSE	FALSE	FALSE	FALSE	FALSE	FALSE	FALSE	FALSE	FALSE	FALSE	FALSE	FALSE	FALSE	FALSE	FALSE	FALSE	FALSE	FALSE	FALSE	FALSE	TRUE	FALSE	TRUE	FALSE	FALSE	FALSE
Flumioxazin	FOUWCSDKDDHKQP-UHFFFAOYSA-N	LC-ESIpos	FALSE	FALSE	FALSE	FALSE	FALSE	FALSE	FALSE	FALSE	FALSE	FALSE	FALSE	FALSE	FALSE	FALSE	FALSE	FALSE	FALSE	FALSE	FALSE	FALSE	FALSE	FALSE	FALSE	FALSE	FALSE	FALSE	FALSE	FALSE	FALSE	FALSE	FALSE	FALSE	FALSE	FALSE	TRUE	FALSE	TRUE	FALSE	FALSE	FALSE
Gabapentin-Lactam	JAWPQJDOQPSNIQ-UHFFFAOYSA-N	LC-ESIpos	TRUE	TRUE	TRUE	FALSE	TRUE	FALSE	FALSE	TRUE	TRUE	TRUE	TRUE	FALSE	FALSE	FALSE	FALSE	TRUE	TRUE	TRUE	FALSE	FALSE	FALSE	FALSE	FALSE	TRUE	TRUE	TRUE	FALSE	FALSE	FALSE	FALSE	FALSE	TRUE	TRUE	TRUE	TRUE	FALSE	TRUE	FALSE	FALSE	TRUE
Indoxacarb	VBCVPMMZEGZULK-NRFANRHFSA-N	LC-ESIpos	FALSE	FALSE	FALSE	FALSE	FALSE	FALSE	FALSE	FALSE	FALSE	FALSE	FALSE	FALSE	FALSE	FALSE	FALSE	FALSE	FALSE	FALSE	FALSE	FALSE	FALSE	FALSE	FALSE	FALSE	FALSE	FALSE	FALSE	FALSE	FALSE	FALSE	FALSE	FALSE	FALSE	FALSE	TRUE	FALSE	TRUE	FALSE	FALSE	FALSE
Isoxaben	PMHURSZHKKJGBM-UHFFFAOYSA-N	LC-ESIpos	FALSE	FALSE	FALSE	FALSE	TRUE	FALSE	FALSE	FALSE	FALSE	FALSE	FALSE	FALSE	FALSE	FALSE	FALSE	FALSE	FALSE	FALSE	FALSE	FALSE	FALSE	FALSE	FALSE	FALSE	FALSE	FALSE	FALSE	FALSE	FALSE	FALSE	FALSE	FALSE	FALSE	FALSE	TRUE	FALSE	TRUE	FALSE	FALSE	FALSE
Metolachlor-NOA 413-173	WOXWIWNBIJDJHI-JTQLQIEISA-N	LC-ESIpos	FALSE	FALSE	FALSE	FALSE	FALSE	FALSE	FALSE	FALSE	FALSE	FALSE	FALSE	FALSE	FALSE	FALSE	FALSE	FALSE	FALSE	FALSE	FALSE	FALSE	FALSE	FALSE	FALSE	FALSE	FALSE	FALSE	FALSE	FALSE	FALSE	FALSE	FALSE	FALSE	FALSE	FALSE	TRUE	FALSE	TRUE	FALSE	FALSE	FALSE
Pyridaben	DWFZBUWUXWZWKD-UHFFFAOYSA-N	LC-ESIpos	FALSE	FALSE	FALSE	FALSE	FALSE	FALSE	FALSE	FALSE	FALSE	FALSE	FALSE	FALSE	FALSE	FALSE	FALSE	FALSE	FALSE	FALSE	FALSE	FALSE	FALSE	FALSE	FALSE	FALSE	FALSE	FALSE	FALSE	FALSE	FALSE	FALSE	FALSE	FALSE	FALSE	FALSE	TRUE	FALSE	TRUE	FALSE	FALSE	FALSE
Pyriproxyfen	NHDHVHZZCFYRSB-UHFFFAOYSA-N	LC-ESIpos	FALSE	FALSE	FALSE	FALSE	FALSE	FALSE	FALSE	FALSE	FALSE	FALSE	TRUE	FALSE	FALSE	FALSE	FALSE	FALSE	FALSE	FALSE	FALSE	FALSE	FALSE	FALSE	FALSE	FALSE	FALSE	FALSE	FALSE	FALSE	FALSE	FALSE	FALSE	FALSE	FALSE	FALSE	TRUE	FALSE	TRUE	FALSE	FALSE	FALSE
Trichlorfon	NFACJZMKEDPNKN-UHFFFAOYSA-N	LC-ESIpos	FALSE	FALSE	FALSE	FALSE	FALSE	FALSE	FALSE	FALSE	FALSE	FALSE	FALSE	FALSE	FALSE	FALSE	TRUE	FALSE	FALSE	FALSE	FALSE	FALSE	FALSE	FALSE	FALSE	FALSE	FALSE	FALSE	FALSE	FALSE	FALSE	FALSE	FALSE	FALSE	FALSE	FALSE	TRUE	FALSE	TRUE	FALSE	FALSE	FALSE
Azoxystrobin acid	IKCXDZCEWZARFL-FOWTUZBSSA-N	LC-ESIpos	TRUE	FALSE	FALSE	FALSE	FALSE	FALSE	FALSE	FALSE	TRUE	TRUE	FALSE	FALSE	FALSE	FALSE	FALSE	TRUE	TRUE	TRUE	FALSE	FALSE	FALSE	FALSE	FALSE	TRUE	TRUE	TRUE	FALSE	FALSE	FALSE	FALSE	FALSE	TRUE	TRUE	TRUE	TRUE	FALSE	TRUE	FALSE	FALSE	TRUE
Methyldesphenylchloridazon	XNSGCNYTNLWRKM-UHFFFAOYSA-N	LC-ESIpos	TRUE	TRUE	FALSE	FALSE	FALSE	FALSE	FALSE	TRUE	TRUE	TRUE	FALSE	FALSE	FALSE	FALSE	TRUE	TRUE	TRUE	TRUE	FALSE	FALSE	FALSE	FALSE	FALSE	TRUE	TRUE	TRUE	FALSE	FALSE	FALSE	FALSE	FALSE	TRUE	TRUE	TRUE	TRUE	FALSE	TRUE	FALSE	FALSE	TRUE
2-Hydroxydesethylterbuthylazine	NUISVCFZNCYUIM-UHFFFAOYSA-N	LC-ESIpos	TRUE	TRUE	TRUE	TRUE	TRUE	TRUE	TRUE	TRUE	TRUE	TRUE	TRUE	TRUE	TRUE	TRUE	TRUE	TRUE	TRUE	TRUE	TRUE	TRUE	TRUE	TRUE	TRUE	TRUE	TRUE	TRUE	TRUE	TRUE	TRUE	TRUE	TRUE	TRUE	TRUE	TRUE	TRUE	FALSE	TRUE	FALSE	FALSE	TRUE
Spinosyn A	SRJQTHAZUNRMPR-UYQKXTDMSA-N	LC-ESIpos	FALSE	FALSE	FALSE	FALSE	FALSE	FALSE	FALSE	FALSE	FALSE	FALSE	FALSE	FALSE	FALSE	FALSE	FALSE	FALSE	FALSE	FALSE	FALSE	FALSE	FALSE	FALSE	FALSE	FALSE	FALSE	FALSE	FALSE	FALSE	FALSE	FALSE	FALSE	FALSE	FALSE	FALSE	TRUE	FALSE	TRUE	FALSE	FALSE	FALSE
Emamectin B1a	CXEGAUYXQAKHKJ-NSBHKLITSA-N	LC-ESIpos	FALSE	FALSE	FALSE	FALSE	FALSE	FALSE	FALSE	FALSE	FALSE	FALSE	FALSE	FALSE	FALSE	FALSE	FALSE	FALSE	FALSE	FALSE	FALSE	FALSE	FALSE	FALSE	FALSE	FALSE	FALSE	FALSE	FALSE	FALSE	FALSE	FALSE	FALSE	FALSE	FALSE	FALSE	TRUE	FALSE	TRUE	FALSE	FALSE	FALSE
Methiocarb-sulfoxide phenol	ZHBBDQFXEDCQFI-UHFFFAOYSA-N	LC-ESIpos	FALSE	FALSE	FALSE	FALSE	FALSE	FALSE	FALSE	FALSE	FALSE	FALSE	FALSE	FALSE	FALSE	FALSE	FALSE	FALSE	FALSE	FALSE	FALSE	FALSE	FALSE	FALSE	FALSE	FALSE	FALSE	FALSE	FALSE	FALSE	FALSE	FALSE	FALSE	FALSE	FALSE	FALSE	TRUE	FALSE	TRUE	FALSE	FALSE	FALSE
4-Hydroxy-1-(2-hydroxyethyl)-2,2,6,6-tetramethylpiperidine	STEYNUVPFMIUOY-UHFFFAOYSA-N	LC-ESIpos	TRUE	TRUE	TRUE	TRUE	TRUE	TRUE	TRUE	TRUE	TRUE	TRUE	TRUE	TRUE	TRUE	TRUE	TRUE	TRUE	FALSE	FALSE	FALSE	FALSE	TRUE	FALSE	FALSE	FALSE	FALSE	FALSE	FALSE	FALSE	TRUE	FALSE	FALSE	FALSE	TRUE	TRUE	TRUE	TRUE	TRUE	TRUE	TRUE	TRUE
Metazachlor BH479-12	DFJUHFNLKWOTIZ-UHFFFAOYSA-N	LC-ESIpos	FALSE	FALSE	FALSE	FALSE	FALSE	FALSE	FALSE	FALSE	FALSE	FALSE	FALSE	FALSE	FALSE	FALSE	FALSE	FALSE	FALSE	FALSE	FALSE	FALSE	FALSE	FALSE	FALSE	FALSE	FALSE	FALSE	FALSE	FALSE	FALSE	FALSE	FALSE	FALSE	FALSE	FALSE	TRUE	FALSE	TRUE	FALSE	FALSE	FALSE
Phenylethylmalonamide	JFZHPFOXAAIUMB-UHFFFAOYSA-N	LC-ESIpos	TRUE	TRUE	FALSE	TRUE	FALSE	FALSE	FALSE	TRUE	FALSE	FALSE	FALSE	FALSE	FALSE	FALSE	FALSE	FALSE	FALSE	FALSE	FALSE	FALSE	FALSE	FALSE	FALSE	FALSE	FALSE	FALSE	FALSE	FALSE	FALSE	FALSE	FALSE	FALSE	FALSE	FALSE	TRUE	FALSE	TRUE	FALSE	FALSE	FALSE
Trifloxystrobin NOA413-161	FNMBGDHYHINSHI-TYNPDKIBSA-N	LC-ESIneg	FALSE	FALSE	FALSE	FALSE	FALSE	FALSE	FALSE	FALSE	FALSE	TRUE	FALSE	FALSE	FALSE	FALSE	FALSE	FALSE	FALSE	FALSE	FALSE	FALSE	FALSE	FALSE	FALSE	FALSE	FALSE	FALSE	FALSE	FALSE	FALSE	FALSE	FALSE	FALSE	FALSE	FALSE	FALSE	FALSE	FALSE	FALSE	FALSE	FALSE
Trifloxystrobin NOA413-163	FNMBGDHYHINSHI-VDYLEKFBSA-N	LC-ESIneg	FALSE	FALSE	FALSE	FALSE	FALSE	FALSE	FALSE	FALSE	FALSE	FALSE	FALSE	FALSE	FALSE	FALSE	FALSE	FALSE	FALSE	FALSE	FALSE	FALSE	FALSE	FALSE	FALSE	FALSE	FALSE	FALSE	FALSE	FALSE	FALSE	FALSE	FALSE	FALSE	FALSE	FALSE	FALSE	FALSE	FALSE	FALSE	FALSE	FALSE
Tripropyl phosphate	RXPQRKFMDQNODS-UHFFFAOYSA-N	LC-ESIpos	FALSE	FALSE	FALSE	FALSE	FALSE	FALSE	FALSE	FALSE	FALSE	FALSE	FALSE	FALSE	FALSE	FALSE	FALSE	FALSE	FALSE	FALSE	FALSE	FALSE	FALSE	FALSE	FALSE	FALSE	FALSE	FALSE	FALSE	FALSE	FALSE	FALSE	FALSE	FALSE	FALSE	FALSE	TRUE	FALSE	TRUE	FALSE	FALSE	FALSE
Metolachlor CGA 357-704	IMFSUYMDPTXKCC-UHFFFAOYSA-N	LC-ESIneg	FALSE	FALSE	FALSE	FALSE	FALSE	FALSE	FALSE	FALSE	FALSE	FALSE	FALSE	FALSE	FALSE	FALSE	FALSE	FALSE	FALSE	FALSE	FALSE	FALSE	FALSE	FALSE	FALSE	FALSE	FALSE	FALSE	FALSE	FALSE	FALSE	FALSE	FALSE	FALSE	FALSE	FALSE	FALSE	FALSE	FALSE	FALSE	FALSE	FALSE
Metolachlor CGA 368-208	QPVPJECIHVSBLZ-UHFFFAOYSA-N	LC-ESIneg	TRUE	TRUE	FALSE	FALSE	FALSE	FALSE	FALSE	TRUE	TRUE	TRUE	FALSE	FALSE	FALSE	FALSE	FALSE	TRUE	TRUE	TRUE	TRUE	FALSE	FALSE	FALSE	FALSE	TRUE	TRUE	TRUE	TRUE	FALSE	FALSE	FALSE	FALSE	TRUE	TRUE	TRUE	FALSE	FALSE	FALSE	FALSE	FALSE	TRUE
Prochloraz BTS403-48	CLFQSOIBYICELN-UHFFFAOYSA-N	LC-ESIpos	FALSE	FALSE	FALSE	FALSE	FALSE	FALSE	FALSE	FALSE	FALSE	FALSE	FALSE	FALSE	FALSE	FALSE	FALSE	FALSE	FALSE	FALSE	FALSE	FALSE	FALSE	FALSE	FALSE	FALSE	FALSE	FALSE	FALSE	FALSE	FALSE	FALSE	FALSE	FALSE	FALSE	FALSE	TRUE	FALSE	TRUE	FALSE	FALSE	FALSE
Metazachlor BH 479-9	DYCHUHSHQIYFAI-UHFFFAOYSA-N	LC-ESIpos	FALSE	TRUE	FALSE	FALSE	FALSE	FALSE	FALSE	TRUE	TRUE	TRUE	FALSE	FALSE	FALSE	FALSE	FALSE	TRUE	FALSE	TRUE	FALSE	FALSE	FALSE	FALSE	FALSE	FALSE	FALSE	TRUE	FALSE	FALSE	FALSE	FALSE	FALSE	FALSE	TRUE	TRUE	TRUE	FALSE	TRUE	FALSE	FALSE	TRUE
Metazachlor BH 479-11	GFGYMDAFJMPNCC-UHFFFAOYSA-N	LC-ESIpos	FALSE	FALSE	FALSE	FALSE	FALSE	FALSE	FALSE	TRUE	TRUE	TRUE	FALSE	FALSE	FALSE	FALSE	FALSE	TRUE	FALSE	FALSE	FALSE	FALSE	FALSE	FALSE	FALSE	FALSE	FALSE	FALSE	FALSE	FALSE	FALSE	FALSE	FALSE	FALSE	TRUE	TRUE	TRUE	FALSE	TRUE	FALSE	FALSE	TRUE
Simazine 2-Hydroxy	YQIXRXMOJFQVBV-UHFFFAOYSA-N	LC-ESIpos	TRUE	TRUE	TRUE	TRUE	TRUE	TRUE	TRUE	TRUE	TRUE	TRUE	TRUE	TRUE	TRUE	TRUE	TRUE	TRUE	FALSE	FALSE	FALSE	FALSE	FALSE	FALSE	FALSE	FALSE	FALSE	FALSE	FALSE	FALSE	FALSE	FALSE	FALSE	FALSE	TRUE	TRUE	TRUE	FALSE	TRUE	FALSE	FALSE	TRUE
Etoposide	VJJPUSNTGOMMGY-UHFFFAOYSA-N	LC-ESIpos	FALSE	FALSE	FALSE	FALSE	FALSE	FALSE	FALSE	FALSE	FALSE	FALSE	FALSE	FALSE	FALSE	FALSE	FALSE	FALSE	FALSE	FALSE	FALSE	FALSE	FALSE	FALSE	FALSE	FALSE	FALSE	FALSE	FALSE	FALSE	FALSE	FALSE	FALSE	FALSE	FALSE	FALSE	TRUE	FALSE	TRUE	FALSE	FALSE	FALSE
Tributylamine	IMFACGCPASFAPR-UHFFFAOYSA-N	LC-ESIpos	FALSE	FALSE	FALSE	FALSE	FALSE	FALSE	TRUE	FALSE	FALSE	FALSE	FALSE	FALSE	FALSE	FALSE	FALSE	FALSE	FALSE	FALSE	TRUE	FALSE	TRUE	TRUE	TRUE	FALSE	FALSE	FALSE	TRUE	FALSE	TRUE	TRUE	TRUE	FALSE	FALSE	FALSE	TRUE	TRUE	TRUE	TRUE	TRUE	FALSE
N-Methyldodecylamine	OMEMQVZNTDHENJ-UHFFFAOYSA-N	LC-ESIpos	FALSE	FALSE	FALSE	FALSE	FALSE	FALSE	FALSE	FALSE	FALSE	FALSE	FALSE	FALSE	FALSE	FALSE	FALSE	FALSE	TRUE	TRUE	FALSE	FALSE	FALSE	FALSE	FALSE	TRUE	TRUE	TRUE	FALSE	FALSE	FALSE	FALSE	FALSE	TRUE	TRUE	TRUE	TRUE	FALSE	TRUE	FALSE	FALSE	TRUE
2-Amino-9H-pyrido[2,3-b]indole (AalphaC)	FJTNLJLPLJDTRM-UHFFFAOYSA-N	LC-ESIpos	FALSE	FALSE	FALSE	FALSE	FALSE	FALSE	FALSE	FALSE	FALSE	FALSE	FALSE	FALSE	FALSE	FALSE	FALSE	FALSE	FALSE	FALSE	FALSE	FALSE	FALSE	FALSE	FALSE	FALSE	FALSE	FALSE	FALSE	FALSE	FALSE	FALSE	FALSE	FALSE	FALSE	FALSE	TRUE	FALSE	TRUE	FALSE	FALSE	FALSE
N,N-Dimethyltetradecylamine-N-oxide	ONHFWHCMZAJCFB-UHFFFAOYSA-N	LC-ESIpos	FALSE	TRUE	TRUE	FALSE	FALSE	FALSE	FALSE	TRUE	FALSE	FALSE	FALSE	FALSE	FALSE	FALSE	FALSE	FALSE	TRUE	TRUE	TRUE	TRUE	TRUE	TRUE	TRUE	TRUE	TRUE	TRUE	TRUE	TRUE	TRUE	TRUE	TRUE	TRUE	FALSE	TRUE	TRUE	TRUE	TRUE	TRUE	TRUE	TRUE
N,N-Dimethyldodecylamine	YWFWDNVOPHGWMX-UHFFFAOYSA-N	LC-ESIpos	FALSE	FALSE	FALSE	FALSE	FALSE	FALSE	FALSE	FALSE	FALSE	FALSE	FALSE	FALSE	FALSE	FALSE	FALSE	FALSE	FALSE	FALSE	FALSE	FALSE	FALSE	FALSE	FALSE	FALSE	FALSE	FALSE	FALSE	FALSE	FALSE	FALSE	FALSE	FALSE	FALSE	FALSE	TRUE	FALSE	TRUE	FALSE	FALSE	FALSE
N,N-Dimethyldecylamine	YWWNNLPSZSEZNZ-UHFFFAOYSA-N	LC-ESIpos	FALSE	FALSE	FALSE	FALSE	FALSE	FALSE	FALSE	FALSE	FALSE	FALSE	FALSE	FALSE	FALSE	FALSE	FALSE	FALSE	FALSE	FALSE	TRUE	FALSE	FALSE	TRUE	TRUE	FALSE	FALSE	FALSE	TRUE	FALSE	FALSE	TRUE	TRUE	FALSE	FALSE	FALSE	TRUE	FALSE	TRUE	FALSE	FALSE	FALSE
N,N-Dimethyltetradecylamine	SFBHPFQSSDCYSL-UHFFFAOYSA-N	LC-ESIpos	FALSE	FALSE	FALSE	FALSE	FALSE	FALSE	FALSE	FALSE	FALSE	FALSE	FALSE	FALSE	FALSE	FALSE	FALSE	FALSE	FALSE	FALSE	FALSE	FALSE	FALSE	FALSE	FALSE	TRUE	FALSE	FALSE	FALSE	FALSE	FALSE	FALSE	FALSE	TRUE	FALSE	FALSE	TRUE	FALSE	TRUE	FALSE	FALSE	TRUE
Piperine	MXXWOMGUGJBKIW-YPCIICBESA-N	LC-ESIpos	TRUE	TRUE	TRUE	TRUE	TRUE	TRUE	TRUE	TRUE	TRUE	TRUE	TRUE	TRUE	TRUE	TRUE	TRUE	TRUE	TRUE	TRUE	TRUE	TRUE	TRUE	TRUE	TRUE	TRUE	TRUE	TRUE	TRUE	TRUE	TRUE	TRUE	TRUE	TRUE	TRUE	TRUE	TRUE	TRUE	TRUE	TRUE	TRUE	TRUE
DINCH	HORIEOQXBKUKGQ-UHFFFAOYSA-N	LC-ESIpos	TRUE	TRUE	TRUE	TRUE	TRUE	TRUE	TRUE	TRUE	TRUE	TRUE	TRUE	TRUE	TRUE	TRUE	TRUE	TRUE	FALSE	FALSE	TRUE	TRUE	TRUE	TRUE	TRUE	FALSE	FALSE	FALSE	TRUE	TRUE	TRUE	TRUE	TRUE	FALSE	TRUE	TRUE	TRUE	TRUE	TRUE	TRUE	TRUE	TRUE
Quinoline	SMWDFEZZVXVKRB-UHFFFAOYSA-N	LC-ESIpos	FALSE	FALSE	FALSE	TRUE	FALSE	TRUE	FALSE	FALSE	FALSE	FALSE	TRUE	TRUE	TRUE	TRUE	TRUE	FALSE	TRUE	TRUE	TRUE	TRUE	TRUE	TRUE	TRUE	TRUE	TRUE	TRUE	TRUE	TRUE	TRUE	TRUE	TRUE	TRUE	TRUE	TRUE	TRUE	TRUE	TRUE	TRUE	TRUE	TRUE
Bezafibrate	IIBYAHWJQTYFKB-UHFFFAOYSA-N	LC-ESIpos	TRUE	TRUE	FALSE	FALSE	FALSE	FALSE	FALSE	TRUE	TRUE	TRUE	FALSE	FALSE	FALSE	FALSE	FALSE	TRUE	FALSE	TRUE	FALSE	FALSE	FALSE	FALSE	FALSE	TRUE	FALSE	TRUE	FALSE	FALSE	FALSE	FALSE	FALSE	TRUE	TRUE	TRUE	TRUE	FALSE	TRUE	FALSE	FALSE	TRUE
Creatinine	DDRJAANPRJIHGJ-UHFFFAOYSA-N	LC-ESIpos	FALSE	FALSE	FALSE	FALSE	FALSE	FALSE	FALSE	FALSE	FALSE	FALSE	FALSE	FALSE	FALSE	FALSE	FALSE	FALSE	FALSE	FALSE	FALSE	FALSE	FALSE	FALSE	FALSE	FALSE	FALSE	FALSE	FALSE	FALSE	FALSE	FALSE	FALSE	FALSE	FALSE	FALSE	TRUE	FALSE	TRUE	FALSE	FALSE	FALSE
Furosemide	ZZUFCTLCJUWOSV-UHFFFAOYSA-N	LC-ESIpos	FALSE	FALSE	FALSE	FALSE	FALSE	FALSE	FALSE	FALSE	FALSE	FALSE	FALSE	FALSE	TRUE	TRUE	TRUE	TRUE	FALSE	FALSE	FALSE	FALSE	FALSE	FALSE	FALSE	FALSE	FALSE	FALSE	FALSE	FALSE	FALSE	FALSE	FALSE	FALSE	FALSE	FALSE	TRUE	FALSE	TRUE	FALSE	FALSE	FALSE
Benzophenone-4	CXVGEDCSTKKODG-UHFFFAOYSA-N	LC-ESIpos	FALSE	FALSE	FALSE	FALSE	FALSE	FALSE	FALSE	FALSE	TRUE	TRUE	FALSE	FALSE	FALSE	FALSE	FALSE	TRUE	FALSE	FALSE	FALSE	FALSE	FALSE	FALSE	FALSE	FALSE	FALSE	FALSE	FALSE	FALSE	FALSE	FALSE	FALSE	FALSE	TRUE	TRUE	TRUE	FALSE	TRUE	FALSE	FALSE	TRUE
Metolachlor OA	LNOOSYCKMKZOJB-UHFFFAOYSA-N	LC-ESIpos	TRUE	FALSE	FALSE	FALSE	FALSE	FALSE	FALSE	FALSE	FALSE	FALSE	FALSE	FALSE	FALSE	TRUE	FALSE	FALSE	FALSE	FALSE	FALSE	FALSE	FALSE	FALSE	FALSE	FALSE	FALSE	FALSE	FALSE	FALSE	FALSE	FALSE	FALSE	FALSE	TRUE	TRUE	TRUE	FALSE	TRUE	FALSE	FALSE	TRUE
Metolachlor ESA	CIGKZVUEZXGYSV-UHFFFAOYSA-N	LC-ESIpos	TRUE	TRUE	FALSE	FALSE	FALSE	FALSE	FALSE	TRUE	TRUE	TRUE	FALSE	TRUE	TRUE	TRUE	TRUE	TRUE	TRUE	TRUE	FALSE	FALSE	FALSE	FALSE	FALSE	TRUE	TRUE	TRUE	FALSE	FALSE	FALSE	FALSE	FALSE	TRUE	TRUE	TRUE	TRUE	FALSE	TRUE	FALSE	FALSE	TRUE
2-Benzothiazolesulfonic acid	ZCXGMSGCBDSEOY-UHFFFAOYSA-N	LC-ESIneg	TRUE	TRUE	TRUE	TRUE	TRUE	TRUE	TRUE	TRUE	TRUE	TRUE	TRUE	TRUE	TRUE	TRUE	TRUE	TRUE	TRUE	TRUE	TRUE	TRUE	TRUE	TRUE	TRUE	TRUE	TRUE	TRUE	TRUE	TRUE	TRUE	TRUE	TRUE	TRUE	TRUE	TRUE	TRUE	TRUE	TRUE	TRUE	TRUE	TRUE
Dimethachlor OA	MHGMSAFPNAKIRZ-UHFFFAOYSA-N	LC-ESIpos	FALSE	FALSE	FALSE	FALSE	FALSE	TRUE	FALSE	FALSE	FALSE	FALSE	FALSE	FALSE	FALSE	FALSE	FALSE	FALSE	FALSE	FALSE	FALSE	FALSE	FALSE	FALSE	FALSE	FALSE	FALSE	FALSE	FALSE	FALSE	FALSE	FALSE	FALSE	FALSE	FALSE	FALSE	TRUE	FALSE	TRUE	FALSE	FALSE	FALSE
Metazachlor ESA	IPVCSECPEVHQOV-UHFFFAOYSA-N	LC-ESIpos	TRUE	TRUE	FALSE	FALSE	FALSE	FALSE	FALSE	TRUE	TRUE	TRUE	TRUE	FALSE	FALSE	FALSE	FALSE	TRUE	TRUE	TRUE	FALSE	FALSE	FALSE	FALSE	FALSE	TRUE	TRUE	TRUE	FALSE	FALSE	FALSE	FALSE	FALSE	TRUE	TRUE	TRUE	TRUE	FALSE	TRUE	FALSE	FALSE	TRUE
Dimethachlor ESA	RVSCDWJKJDBFRS-UHFFFAOYSA-N	LC-ESIpos	FALSE	FALSE	FALSE	FALSE	FALSE	FALSE	FALSE	FALSE	TRUE	TRUE	TRUE	TRUE	FALSE	TRUE	FALSE	TRUE	FALSE	FALSE	FALSE	FALSE	FALSE	FALSE	FALSE	FALSE	FALSE	FALSE	FALSE	FALSE	FALSE	FALSE	FALSE	FALSE	FALSE	FALSE	TRUE	FALSE	TRUE	FALSE	FALSE	FALSE
Dimethenamid ESA	YMYKMSAZEZQEER-UHFFFAOYSA-N	LC-ESIpos	TRUE	TRUE	FALSE	FALSE	FALSE	FALSE	FALSE	TRUE	TRUE	TRUE	TRUE	FALSE	FALSE	FALSE	FALSE	TRUE	TRUE	TRUE	FALSE	FALSE	FALSE	FALSE	FALSE	TRUE	TRUE	TRUE	FALSE	FALSE	FALSE	FALSE	FALSE	TRUE	TRUE	TRUE	TRUE	FALSE	TRUE	FALSE	FALSE	TRUE
Metazachlor OA	PHMHHVKFXZNTKU-UHFFFAOYSA-N	LC-ESIpos	TRUE	TRUE	FALSE	FALSE	FALSE	FALSE	FALSE	TRUE	FALSE	TRUE	FALSE	FALSE	FALSE	FALSE	FALSE	TRUE	TRUE	TRUE	FALSE	FALSE	FALSE	FALSE	FALSE	TRUE	TRUE	TRUE	FALSE	FALSE	FALSE	FALSE	FALSE	TRUE	TRUE	TRUE	TRUE	FALSE	TRUE	FALSE	FALSE	TRUE
Dimethachlor CGA369873	ZNKNVJGSYJFDHT-UHFFFAOYSA-N	LC-ESIpos	FALSE	FALSE	FALSE	FALSE	FALSE	FALSE	FALSE	FALSE	FALSE	FALSE	FALSE	FALSE	FALSE	FALSE	FALSE	FALSE	TRUE	TRUE	FALSE	FALSE	FALSE	FALSE	FALSE	TRUE	TRUE	TRUE	FALSE	FALSE	FALSE	FALSE	FALSE	TRUE	FALSE	FALSE	TRUE	FALSE	TRUE	FALSE	FALSE	FALSE
Dimethenamid OA	HOYCASTVMCEOTP-UHFFFAOYSA-N	LC-ESIpos	FALSE	TRUE	FALSE	FALSE	FALSE	FALSE	FALSE	FALSE	TRUE	TRUE	FALSE	FALSE	TRUE	FALSE	FALSE	TRUE	TRUE	TRUE	FALSE	FALSE	FALSE	FALSE	FALSE	TRUE	TRUE	TRUE	FALSE	FALSE	FALSE	FALSE	FALSE	TRUE	TRUE	TRUE	TRUE	FALSE	TRUE	FALSE	FALSE	TRUE
Quaternium-15 (free base)	LDLCEGCJYSDJLX-UPHRSURJSA-N	GC-EI	FALSE	FALSE	FALSE	FALSE	FALSE	FALSE	FALSE	FALSE	FALSE	FALSE	FALSE	FALSE	FALSE	FALSE	FALSE	FALSE	FALSE	FALSE	FALSE	FALSE	FALSE	FALSE	FALSE	FALSE	FALSE	FALSE	FALSE	FALSE	FALSE	FALSE	FALSE	FALSE	FALSE	FALSE	FALSE	FALSE	FALSE	FALSE	FALSE	FALSE
Melamine	JDSHMPZPIAZGSV-UHFFFAOYSA-N	LC-ESIpos	TRUE	TRUE	TRUE	TRUE	TRUE	TRUE	TRUE	TRUE	FALSE	FALSE	FALSE	FALSE	FALSE	FALSE	FALSE	FALSE	TRUE	FALSE	TRUE	FALSE	TRUE	TRUE	FALSE	FALSE	TRUE	FALSE	TRUE	FALSE	TRUE	TRUE	FALSE	FALSE	FALSE	FALSE	TRUE	FALSE	TRUE	FALSE	FALSE	FALSE
Methimazol	PMRYVIKBURPHAH-UHFFFAOYSA-N	LC-ESIpos	FALSE	FALSE	FALSE	FALSE	FALSE	FALSE	FALSE	FALSE	FALSE	FALSE	FALSE	FALSE	FALSE	FALSE	FALSE	FALSE	FALSE	FALSE	FALSE	FALSE	FALSE	FALSE	FALSE	FALSE	FALSE	FALSE	FALSE	FALSE	FALSE	FALSE	FALSE	FALSE	FALSE	FALSE	TRUE	FALSE	TRUE	FALSE	FALSE	FALSE
Guanylurea	SQSPRWMERUQXNE-UHFFFAOYSA-N	LC-ESIpos	FALSE	FALSE	FALSE	FALSE	FALSE	FALSE	FALSE	FALSE	FALSE	FALSE	FALSE	FALSE	FALSE	FALSE	FALSE	FALSE	FALSE	FALSE	FALSE	FALSE	FALSE	FALSE	FALSE	FALSE	FALSE	FALSE	FALSE	FALSE	FALSE	FALSE	FALSE	FALSE	FALSE	FALSE	TRUE	FALSE	TRUE	FALSE	FALSE	FALSE
2-Bromoaniline	AOPBDRUWRLBSDB-UHFFFAOYSA-N	LC-ESIpos	FALSE	FALSE	FALSE	FALSE	FALSE	FALSE	FALSE	FALSE	FALSE	FALSE	FALSE	FALSE	FALSE	FALSE	FALSE	FALSE	FALSE	FALSE	FALSE	FALSE	FALSE	FALSE	FALSE	FALSE	FALSE	FALSE	FALSE	FALSE	FALSE	FALSE	FALSE	FALSE	FALSE	FALSE	TRUE	FALSE	TRUE	FALSE	FALSE	FALSE
4-Methylmorpholine-N-oxide	LFTLOKWAGJYHHR-UHFFFAOYSA-N	LC-ESIpos	FALSE	FALSE	FALSE	FALSE	FALSE	FALSE	FALSE	FALSE	FALSE	FALSE	FALSE	FALSE	FALSE	FALSE	FALSE	FALSE	FALSE	FALSE	FALSE	FALSE	FALSE	FALSE	FALSE	FALSE	FALSE	FALSE	FALSE	FALSE	FALSE	FALSE	FALSE	FALSE	FALSE	FALSE	TRUE	FALSE	TRUE	FALSE	FALSE	FALSE
Phenylphosphate	CMPQUABWPXYYSH-UHFFFAOYSA-N	LC-ESIpos	FALSE	FALSE	FALSE	FALSE	FALSE	FALSE	FALSE	FALSE	FALSE	FALSE	FALSE	FALSE	FALSE	FALSE	FALSE	FALSE	FALSE	FALSE	FALSE	FALSE	FALSE	FALSE	FALSE	FALSE	FALSE	FALSE	FALSE	FALSE	FALSE	FALSE	FALSE	FALSE	FALSE	FALSE	TRUE	FALSE	TRUE	FALSE	FALSE	FALSE
Bicalutamide	LKJPYSCBVHEWIU-UHFFFAOYSA-N	LC-ESIneg	FALSE	FALSE	FALSE	FALSE	FALSE	FALSE	FALSE	FALSE	FALSE	FALSE	FALSE	FALSE	FALSE	FALSE	FALSE	FALSE	FALSE	FALSE	FALSE	FALSE	FALSE	FALSE	FALSE	FALSE	FALSE	FALSE	FALSE	FALSE	FALSE	FALSE	FALSE	FALSE	FALSE	FALSE	FALSE	FALSE	FALSE	FALSE	FALSE	FALSE
Acyclovir	MKUXAQIIEYXACX-UHFFFAOYSA-N	LC-ESIneg	FALSE	FALSE	FALSE	FALSE	FALSE	FALSE	FALSE	FALSE	FALSE	FALSE	FALSE	FALSE	FALSE	FALSE	FALSE	FALSE	FALSE	FALSE	FALSE	FALSE	FALSE	FALSE	FALSE	FALSE	FALSE	FALSE	FALSE	FALSE	FALSE	FALSE	FALSE	FALSE	FALSE	FALSE	FALSE	FALSE	FALSE	FALSE	FALSE	FALSE
6-Mercaptopurine	GLVAUDGFNGKCSF-UHFFFAOYSA-N	LC-ESIneg	FALSE	FALSE	FALSE	FALSE	FALSE	FALSE	FALSE	FALSE	FALSE	FALSE	FALSE	FALSE	FALSE	FALSE	FALSE	FALSE	FALSE	FALSE	FALSE	FALSE	FALSE	FALSE	FALSE	FALSE	FALSE	FALSE	FALSE	FALSE	FALSE	FALSE	FALSE	FALSE	FALSE	FALSE	FALSE	FALSE	FALSE	FALSE	TRUE	FALSE
Dioctylsulfosuccinate	HNSDLXPSAYFUHK-UHFFFAOYSA-N	LC-ESIneg	FALSE	FALSE	TRUE	FALSE	FALSE	FALSE	FALSE	FALSE	TRUE	TRUE	TRUE	FALSE	FALSE	FALSE	FALSE	TRUE	FALSE	FALSE	FALSE	FALSE	FALSE	FALSE	FALSE	FALSE	FALSE	FALSE	FALSE	FALSE	FALSE	FALSE	FALSE	FALSE	FALSE	FALSE	TRUE	TRUE	TRUE	TRUE	TRUE	TRUE
2-Hydroxybenzothiazole	YEDUAINPPJYDJZ-UHFFFAOYSA-N	LC-ESIneg	TRUE	TRUE	TRUE	TRUE	TRUE	TRUE	TRUE	TRUE	TRUE	TRUE	TRUE	TRUE	TRUE	TRUE	TRUE	TRUE	TRUE	TRUE	TRUE	TRUE	TRUE	TRUE	TRUE	TRUE	TRUE	TRUE	TRUE	TRUE	TRUE	TRUE	TRUE	TRUE	TRUE	TRUE	TRUE	TRUE	TRUE	TRUE	TRUE	TRUE
2,4-Dichlorophenoxyacetic acid	OVSKIKFHRZPJSS-UHFFFAOYSA-N	LC-ESIneg	FALSE	FALSE	FALSE	FALSE	FALSE	FALSE	FALSE	FALSE	FALSE	FALSE	FALSE	FALSE	FALSE	TRUE	FALSE	TRUE	FALSE	FALSE	TRUE	TRUE	FALSE	TRUE	TRUE	FALSE	FALSE	FALSE	TRUE	TRUE	FALSE	TRUE	TRUE	FALSE	FALSE	FALSE	FALSE	FALSE	FALSE	FALSE	FALSE	FALSE
Clofibric acid	TXCGAZHTZHNUAI-UHFFFAOYSA-N	LC-ESIneg	FALSE	FALSE	FALSE	FALSE	FALSE	FALSE	FALSE	FALSE	FALSE	FALSE	FALSE	FALSE	FALSE	FALSE	FALSE	FALSE	TRUE	TRUE	TRUE	TRUE	TRUE	TRUE	TRUE	TRUE	TRUE	TRUE	TRUE	TRUE	TRUE	TRUE	TRUE	TRUE	TRUE	TRUE	TRUE	TRUE	TRUE	TRUE	TRUE	TRUE
Bentazone	ZOMSMJKLGFBRBS-UHFFFAOYSA-N	LC-ESIneg	TRUE	TRUE	FALSE	FALSE	FALSE	FALSE	FALSE	TRUE	TRUE	TRUE	FALSE	FALSE	FALSE	FALSE	TRUE	TRUE	TRUE	TRUE	FALSE	FALSE	FALSE	FALSE	FALSE	TRUE	TRUE	TRUE	FALSE	FALSE	FALSE	FALSE	FALSE	TRUE	TRUE	TRUE	FALSE	FALSE	FALSE	FALSE	FALSE	TRUE
Chloramphenicol	WIIZWVCIJKGZOK-UHFFFAOYSA-N	LC-ESIneg	FALSE	FALSE	FALSE	FALSE	FALSE	FALSE	FALSE	FALSE	TRUE	FALSE	TRUE	FALSE	FALSE	TRUE	FALSE	TRUE	TRUE	FALSE	FALSE	FALSE	TRUE	TRUE	TRUE	FALSE	TRUE	FALSE	FALSE	FALSE	TRUE	TRUE	TRUE	FALSE	FALSE	FALSE	FALSE	FALSE	FALSE	FALSE	FALSE	FALSE
4-Nitrophenol	BTJIUGUIPKRLHP-UHFFFAOYSA-N	LC-ESIneg	TRUE	TRUE	TRUE	TRUE	TRUE	TRUE	TRUE	TRUE	TRUE	TRUE	TRUE	TRUE	TRUE	TRUE	TRUE	TRUE	FALSE	FALSE	TRUE	FALSE	TRUE	FALSE	FALSE	TRUE	FALSE	FALSE	TRUE	FALSE	TRUE	FALSE	FALSE	TRUE	TRUE	TRUE	TRUE	TRUE	TRUE	TRUE	TRUE	TRUE
Perfluorodecanoic acid	PCIUEQPBYFRTEM-UHFFFAOYSA-N	LC-ESIneg	TRUE	TRUE	TRUE	TRUE	TRUE	TRUE	FALSE	TRUE	TRUE	TRUE	TRUE	TRUE	TRUE	TRUE	TRUE	TRUE	TRUE	TRUE	TRUE	TRUE	TRUE	TRUE	TRUE	TRUE	TRUE	TRUE	TRUE	TRUE	TRUE	TRUE	TRUE	TRUE	TRUE	TRUE	TRUE	TRUE	TRUE	TRUE	TRUE	TRUE
Pravastatin	TUZYXOIXSAXUGO-UHFFFAOYSA-N	LC-ESIneg	FALSE	FALSE	FALSE	FALSE	FALSE	FALSE	FALSE	FALSE	FALSE	FALSE	FALSE	FALSE	FALSE	FALSE	FALSE	FALSE	TRUE	TRUE	TRUE	FALSE	TRUE	TRUE	TRUE	FALSE	TRUE	TRUE	TRUE	FALSE	TRUE	TRUE	TRUE	FALSE	FALSE	FALSE	FALSE	FALSE	FALSE	FALSE	FALSE	FALSE
Fipronil	ZOCSXAVNDGMNBV-UHFFFAOYSA-N	LC-ESIneg	FALSE	FALSE	FALSE	FALSE	FALSE	FALSE	FALSE	FALSE	FALSE	FALSE	FALSE	FALSE	FALSE	FALSE	FALSE	FALSE	FALSE	FALSE	FALSE	FALSE	FALSE	FALSE	FALSE	FALSE	FALSE	FALSE	FALSE	FALSE	FALSE	FALSE	FALSE	FALSE	FALSE	FALSE	FALSE	FALSE	FALSE	FALSE	FALSE	FALSE
Hydrochlorothiazide	JZUFKLXOESDKRF-UHFFFAOYSA-N	LC-ESIneg	FALSE	FALSE	FALSE	FALSE	FALSE	FALSE	FALSE	FALSE	FALSE	FALSE	FALSE	FALSE	FALSE	FALSE	FALSE	FALSE	FALSE	FALSE	FALSE	FALSE	FALSE	FALSE	FALSE	FALSE	FALSE	FALSE	FALSE	FALSE	FALSE	FALSE	FALSE	FALSE	TRUE	TRUE	FALSE	FALSE	FALSE	FALSE	FALSE	TRUE
Dichlorprop	MZHCENGPTKEIGP-UHFFFAOYSA-N	LC-ESIneg	FALSE	FALSE	FALSE	FALSE	FALSE	FALSE	FALSE	FALSE	FALSE	FALSE	FALSE	FALSE	FALSE	FALSE	FALSE	FALSE	FALSE	FALSE	FALSE	FALSE	FALSE	FALSE	FALSE	FALSE	FALSE	FALSE	FALSE	FALSE	FALSE	FALSE	FALSE	FALSE	FALSE	FALSE	FALSE	FALSE	FALSE	FALSE	FALSE	FALSE
Dinoseb	OWZPCEFYPSAJFR-UHFFFAOYSA-N	LC-ESIneg	TRUE	TRUE	TRUE	TRUE	TRUE	TRUE	TRUE	TRUE	TRUE	TRUE	TRUE	TRUE	TRUE	TRUE	TRUE	TRUE	TRUE	TRUE	TRUE	TRUE	TRUE	TRUE	TRUE	TRUE	TRUE	TRUE	TRUE	TRUE	TRUE	TRUE	TRUE	TRUE	TRUE	TRUE	TRUE	TRUE	TRUE	TRUE	TRUE	TRUE
Perfluorooctanoic acid	SNGREZUHAYWORS-UHFFFAOYSA-N	LC-ESIneg	TRUE	TRUE	TRUE	TRUE	TRUE	TRUE	TRUE	TRUE	TRUE	TRUE	TRUE	TRUE	TRUE	TRUE	TRUE	TRUE	TRUE	TRUE	TRUE	TRUE	TRUE	TRUE	TRUE	TRUE	TRUE	TRUE	TRUE	TRUE	TRUE	TRUE	TRUE	TRUE	TRUE	TRUE	TRUE	TRUE	TRUE	TRUE	TRUE	TRUE
Acesulfame	YGCFIWIQZPHFLU-UHFFFAOYSA-N	LC-ESIneg	FALSE	FALSE	FALSE	FALSE	FALSE	FALSE	FALSE	FALSE	FALSE	FALSE	FALSE	FALSE	FALSE	FALSE	FALSE	FALSE	FALSE	FALSE	FALSE	FALSE	FALSE	FALSE	FALSE	TRUE	FALSE	FALSE	FALSE	FALSE	FALSE	FALSE	FALSE	TRUE	TRUE	TRUE	FALSE	FALSE	FALSE	FALSE	FALSE	TRUE
Sucralose	BAQAVOSOZGMPRM-UHFFFAOYSA-N	LC-ESIneg	TRUE	TRUE	FALSE	TRUE	TRUE	TRUE	TRUE	TRUE	FALSE	FALSE	FALSE	FALSE	TRUE	FALSE	FALSE	FALSE	TRUE	TRUE	FALSE	FALSE	FALSE	FALSE	FALSE	TRUE	TRUE	TRUE	FALSE	FALSE	FALSE	FALSE	FALSE	TRUE	TRUE	TRUE	TRUE	TRUE	TRUE	TRUE	TRUE	TRUE
Triclosan	XEFQLINVKFYRCS-UHFFFAOYSA-N	LC-ESIneg	FALSE	FALSE	FALSE	FALSE	FALSE	FALSE	FALSE	FALSE	TRUE	TRUE	FALSE	FALSE	FALSE	FALSE	FALSE	TRUE	FALSE	FALSE	FALSE	FALSE	FALSE	FALSE	FALSE	FALSE	FALSE	FALSE	FALSE	FALSE	FALSE	FALSE	FALSE	FALSE	FALSE	FALSE	FALSE	FALSE	FALSE	FALSE	FALSE	TRUE
Saccharin	CVHZOJJKTDOEJC-UHFFFAOYSA-N	LC-ESIneg	TRUE	TRUE	TRUE	TRUE	TRUE	TRUE	TRUE	TRUE	TRUE	TRUE	TRUE	TRUE	TRUE	TRUE	TRUE	TRUE	FALSE	FALSE	FALSE	FALSE	FALSE	FALSE	FALSE	FALSE	FALSE	FALSE	FALSE	FALSE	FALSE	FALSE	FALSE	FALSE	TRUE	TRUE	TRUE	TRUE	TRUE	TRUE	TRUE	TRUE
Perfluorooctanesulfonic acid	YFSUTJLHUFNCNZ-UHFFFAOYSA-N	LC-ESIneg	TRUE	TRUE	TRUE	TRUE	TRUE	TRUE	TRUE	TRUE	TRUE	TRUE	TRUE	TRUE	TRUE	TRUE	TRUE	TRUE	TRUE	TRUE	TRUE	TRUE	TRUE	TRUE	TRUE	TRUE	TRUE	TRUE	TRUE	TRUE	TRUE	TRUE	TRUE	TRUE	TRUE	TRUE	TRUE	TRUE	TRUE	TRUE	TRUE	TRUE
Cyclamate	HCAJEUSONLESMK-UHFFFAOYSA-N	LC-ESIneg	FALSE	FALSE	FALSE	FALSE	FALSE	FALSE	FALSE	FALSE	FALSE	FALSE	FALSE	FALSE	FALSE	FALSE	FALSE	FALSE	TRUE	TRUE	FALSE	FALSE	FALSE	FALSE	FALSE	TRUE	TRUE	TRUE	FALSE	FALSE	FALSE	FALSE	FALSE	TRUE	TRUE	TRUE	TRUE	TRUE	TRUE	TRUE	TRUE	TRUE
Perfluorohexanoic acid	PXUULQAPEKKVAH-UHFFFAOYSA-N	LC-ESIneg	TRUE	TRUE	TRUE	TRUE	TRUE	TRUE	TRUE	TRUE	TRUE	TRUE	TRUE	TRUE	TRUE	TRUE	TRUE	TRUE	TRUE	TRUE	TRUE	TRUE	TRUE	TRUE	TRUE	TRUE	TRUE	TRUE	TRUE	TRUE	TRUE	TRUE	TRUE	TRUE	TRUE	TRUE	TRUE	TRUE	TRUE	TRUE	TRUE	TRUE
Mecoprop	WNTGYJSOUMFZEP-UHFFFAOYSA-N	LC-ESIneg	TRUE	TRUE	FALSE	FALSE	TRUE	FALSE	FALSE	TRUE	TRUE	TRUE	TRUE	TRUE	TRUE	TRUE	TRUE	TRUE	TRUE	TRUE	FALSE	FALSE	FALSE	FALSE	FALSE	TRUE	TRUE	TRUE	FALSE	FALSE	FALSE	FALSE	FALSE	TRUE	TRUE	TRUE	TRUE	TRUE	TRUE	TRUE	TRUE	TRUE
MCPA	WHKUVVPPKQRRBV-UHFFFAOYSA-N	LC-ESIneg	TRUE	FALSE	FALSE	FALSE	FALSE	FALSE	FALSE	FALSE	TRUE	FALSE	FALSE	TRUE	TRUE	TRUE	TRUE	TRUE	FALSE	FALSE	FALSE	FALSE	FALSE	FALSE	FALSE	FALSE	FALSE	FALSE	FALSE	FALSE	FALSE	FALSE	FALSE	FALSE	FALSE	TRUE	TRUE	TRUE	TRUE	TRUE	TRUE	TRUE
Chlorophene	NCKMMSIFQUPKCK-UHFFFAOYSA-N	LC-ESIneg	FALSE	FALSE	FALSE	FALSE	FALSE	FALSE	FALSE	FALSE	FALSE	FALSE	FALSE	FALSE	FALSE	FALSE	FALSE	FALSE	FALSE	FALSE	FALSE	FALSE	FALSE	FALSE	FALSE	FALSE	FALSE	FALSE	FALSE	FALSE	FALSE	FALSE	FALSE	FALSE	FALSE	FALSE	FALSE	FALSE	FALSE	FALSE	FALSE	FALSE
Chlorothalonil-4-hydroxy	MDQKYGOECVSPIW-UHFFFAOYSA-N	LC-ESIneg	TRUE	TRUE	TRUE	TRUE	TRUE	TRUE	TRUE	TRUE	TRUE	TRUE	TRUE	TRUE	TRUE	TRUE	TRUE	TRUE	TRUE	TRUE	TRUE	TRUE	TRUE	TRUE	TRUE	TRUE	TRUE	TRUE	TRUE	TRUE	TRUE	TRUE	TRUE	TRUE	TRUE	TRUE	TRUE	TRUE	TRUE	TRUE	TRUE	TRUE
2-Naphthalene sulfonic acid	KVBGVZZKJNLNJU-UHFFFAOYSA-N	LC-ESIneg	TRUE	TRUE	TRUE	TRUE	TRUE	TRUE	TRUE	TRUE	TRUE	TRUE	TRUE	TRUE	TRUE	TRUE	TRUE	TRUE	TRUE	TRUE	TRUE	TRUE	TRUE	TRUE	TRUE	TRUE	TRUE	TRUE	TRUE	TRUE	TRUE	TRUE	TRUE	TRUE	TRUE	TRUE	TRUE	TRUE	TRUE	TRUE	TRUE	FALSE
Pentobarbital	WEXRUCMBJFQVBZ-UHFFFAOYSA-N	LC-ESIneg	FALSE	FALSE	FALSE	FALSE	FALSE	FALSE	FALSE	FALSE	FALSE	FALSE	FALSE	FALSE	FALSE	FALSE	FALSE	FALSE	FALSE	FALSE	FALSE	FALSE	FALSE	FALSE	FALSE	FALSE	FALSE	FALSE	FALSE	FALSE	FALSE	FALSE	FALSE	FALSE	FALSE	FALSE	FALSE	FALSE	FALSE	FALSE	FALSE	FALSE
Tetrabromobisphenol A	VEORPZCZECFIRK-UHFFFAOYSA-N	LC-ESIneg	FALSE	FALSE	FALSE	FALSE	FALSE	FALSE	FALSE	FALSE	FALSE	FALSE	FALSE	FALSE	FALSE	FALSE	FALSE	FALSE	FALSE	FALSE	FALSE	FALSE	FALSE	FALSE	FALSE	FALSE	FALSE	FALSE	FALSE	FALSE	FALSE	FALSE	FALSE	FALSE	FALSE	FALSE	FALSE	FALSE	FALSE	FALSE	FALSE	FALSE
Perfluorobutanoic acid	YPJUNDFVDDCYIH-UHFFFAOYSA-N	LC-ESIneg	FALSE	FALSE	FALSE	FALSE	FALSE	FALSE	FALSE	TRUE	FALSE	FALSE	FALSE	FALSE	FALSE	FALSE	FALSE	FALSE	FALSE	FALSE	FALSE	FALSE	FALSE	FALSE	FALSE	FALSE	FALSE	FALSE	FALSE	FALSE	FALSE	FALSE	FALSE	FALSE	FALSE	FALSE	FALSE	FALSE	FALSE	FALSE	FALSE	FALSE
2,4-Dinitrophenol	UFBJCMHMOXMLKC-UHFFFAOYSA-N	LC-ESIneg	TRUE	TRUE	TRUE	TRUE	TRUE	TRUE	TRUE	TRUE	TRUE	TRUE	TRUE	TRUE	TRUE	TRUE	TRUE	TRUE	TRUE	TRUE	TRUE	TRUE	TRUE	TRUE	TRUE	TRUE	TRUE	TRUE	TRUE	TRUE	TRUE	TRUE	TRUE	TRUE	TRUE	TRUE	TRUE	TRUE	TRUE	TRUE	TRUE	TRUE
Benzenesulfonic acid	SRSXLGNVWSONIS-UHFFFAOYSA-N	LC-ESIneg	FALSE	FALSE	FALSE	FALSE	FALSE	FALSE	FALSE	FALSE	FALSE	FALSE	FALSE	FALSE	FALSE	FALSE	FALSE	FALSE	FALSE	FALSE	FALSE	FALSE	FALSE	FALSE	FALSE	FALSE	FALSE	FALSE	FALSE	FALSE	FALSE	FALSE	FALSE	FALSE	TRUE	TRUE	TRUE	TRUE	TRUE	TRUE	TRUE	TRUE
3,5,6-Trichloro-2-pyridinol	WCYYAQFQZQEUEN-UHFFFAOYSA-N	LC-ESIneg	FALSE	FALSE	FALSE	FALSE	FALSE	FALSE	FALSE	FALSE	FALSE	FALSE	TRUE	FALSE	TRUE	TRUE	FALSE	FALSE	FALSE	FALSE	FALSE	FALSE	FALSE	FALSE	FALSE	FALSE	FALSE	FALSE	FALSE	FALSE	FALSE	FALSE	FALSE	FALSE	FALSE	FALSE	FALSE	FALSE	FALSE	FALSE	FALSE	FALSE
2,4-Dichlorophenol	HFZWRUODUSTPEG-UHFFFAOYSA-N	LC-ESIneg	FALSE	FALSE	FALSE	FALSE	FALSE	FALSE	FALSE	FALSE	FALSE	FALSE	FALSE	TRUE	TRUE	FALSE	TRUE	TRUE	FALSE	FALSE	FALSE	FALSE	FALSE	FALSE	FALSE	FALSE	FALSE	FALSE	FALSE	FALSE	FALSE	FALSE	FALSE	FALSE	FALSE	FALSE	FALSE	FALSE	FALSE	FALSE	FALSE	FALSE
Secobarbital	KQPKPCNLIDLUMF-UHFFFAOYSA-N	LC-ESIneg	FALSE	FALSE	FALSE	FALSE	FALSE	FALSE	FALSE	FALSE	FALSE	FALSE	FALSE	FALSE	FALSE	FALSE	FALSE	FALSE	FALSE	FALSE	FALSE	FALSE	FALSE	FALSE	FALSE	FALSE	FALSE	FALSE	FALSE	FALSE	FALSE	FALSE	FALSE	FALSE	FALSE	FALSE	FALSE	FALSE	FALSE	FALSE	FALSE	FALSE
Bromoxynil	UPMXNNIRAGDFEH-UHFFFAOYSA-N	LC-ESIneg	FALSE	FALSE	FALSE	FALSE	FALSE	FALSE	FALSE	FALSE	FALSE	TRUE	FALSE	TRUE	FALSE	TRUE	FALSE	FALSE	FALSE	FALSE	FALSE	FALSE	FALSE	FALSE	FALSE	FALSE	FALSE	FALSE	FALSE	FALSE	FALSE	FALSE	FALSE	FALSE	FALSE	FALSE	FALSE	FALSE	FALSE	FALSE	FALSE	FALSE
3,4,5-Trichlorophenol	GBNHEBQXJVDXSW-UHFFFAOYSA-N	LC-ESIneg	TRUE	FALSE	FALSE	FALSE	FALSE	FALSE	FALSE	TRUE	FALSE	FALSE	FALSE	TRUE	FALSE	TRUE	FALSE	FALSE	TRUE	TRUE	FALSE	FALSE	FALSE	FALSE	FALSE	TRUE	TRUE	TRUE	FALSE	FALSE	FALSE	FALSE	FALSE	TRUE	FALSE	FALSE	FALSE	FALSE	FALSE	FALSE	FALSE	FALSE
4-Chlorophenol	WXNZTHHGJRFXKQ-UHFFFAOYSA-N	LC-ESIneg	FALSE	FALSE	FALSE	FALSE	FALSE	FALSE	FALSE	FALSE	FALSE	FALSE	FALSE	FALSE	FALSE	FALSE	FALSE	TRUE	FALSE	FALSE	FALSE	FALSE	FALSE	FALSE	FALSE	FALSE	FALSE	FALSE	FALSE	FALSE	FALSE	FALSE	FALSE	FALSE	FALSE	FALSE	FALSE	FALSE	FALSE	FALSE	FALSE	FALSE
2,4-Dichlorobenzoic acid	ATCRIUVQKHMXSH-UHFFFAOYSA-N	LC-ESIneg	FALSE	TRUE	TRUE	TRUE	TRUE	TRUE	TRUE	TRUE	FALSE	FALSE	FALSE	FALSE	FALSE	FALSE	TRUE	FALSE	TRUE	TRUE	TRUE	TRUE	TRUE	TRUE	TRUE	TRUE	TRUE	TRUE	TRUE	TRUE	TRUE	TRUE	TRUE	TRUE	TRUE	TRUE	TRUE	TRUE	TRUE	TRUE	TRUE	TRUE
Perfluorooctanesulfonamide	RRRXPPIDPYTNJG-UHFFFAOYSA-N	LC-ESIneg	FALSE	FALSE	FALSE	FALSE	FALSE	FALSE	FALSE	FALSE	FALSE	FALSE	TRUE	FALSE	TRUE	FALSE	FALSE	FALSE	FALSE	FALSE	FALSE	FALSE	FALSE	FALSE	FALSE	FALSE	FALSE	FALSE	FALSE	FALSE	FALSE	FALSE	FALSE	FALSE	FALSE	FALSE	FALSE	FALSE	FALSE	FALSE	FALSE	FALSE
Perfluoroheptanoic acid	ZWBAMYVPMDSJGQ-UHFFFAOYSA-N	LC-ESIneg	TRUE	TRUE	FALSE	TRUE	FALSE	TRUE	FALSE	TRUE	TRUE	TRUE	TRUE	TRUE	TRUE	TRUE	TRUE	TRUE	TRUE	TRUE	FALSE	TRUE	TRUE	TRUE	TRUE	TRUE	TRUE	TRUE	FALSE	TRUE	TRUE	TRUE	TRUE	TRUE	TRUE	TRUE	TRUE	TRUE	TRUE	TRUE	TRUE	TRUE
6.2 fluorotelomer sulfonic acid	VIONGDJUYAYOPU-UHFFFAOYSA-N	LC-ESIneg	FALSE	FALSE	FALSE	TRUE	TRUE	TRUE	FALSE	FALSE	TRUE	TRUE	TRUE	TRUE	TRUE	TRUE	TRUE	TRUE	FALSE	FALSE	TRUE	TRUE	TRUE	TRUE	TRUE	FALSE	FALSE	FALSE	TRUE	TRUE	TRUE	TRUE	TRUE	FALSE	TRUE	TRUE	TRUE	TRUE	TRUE	TRUE	TRUE	TRUE
Bromochlorophen	TYBHZVUFOINFDV-UHFFFAOYSA-N	LC-ESIneg	FALSE	FALSE	FALSE	FALSE	FALSE	FALSE	FALSE	FALSE	FALSE	FALSE	FALSE	FALSE	FALSE	FALSE	FALSE	FALSE	FALSE	FALSE	FALSE	FALSE	FALSE	FALSE	FALSE	FALSE	FALSE	FALSE	FALSE	FALSE	FALSE	FALSE	FALSE	FALSE	FALSE	FALSE	FALSE	FALSE	FALSE	FALSE	FALSE	FALSE
Bifenox free acid	IUSYSZLVZMUVDO-UHFFFAOYSA-N	LC-ESIneg	FALSE	FALSE	FALSE	FALSE	FALSE	FALSE	FALSE	FALSE	FALSE	FALSE	FALSE	FALSE	FALSE	FALSE	FALSE	FALSE	FALSE	FALSE	FALSE	FALSE	FALSE	FALSE	FALSE	FALSE	FALSE	FALSE	FALSE	FALSE	FALSE	FALSE	FALSE	FALSE	FALSE	FALSE	FALSE	FALSE	FALSE	FALSE	FALSE	FALSE
Nitrofurantoin	NXFQHRVNIOXGAQ-YCRREMRBSA-N	LC-ESIneg	FALSE	FALSE	FALSE	FALSE	FALSE	FALSE	FALSE	FALSE	FALSE	FALSE	FALSE	FALSE	FALSE	FALSE	FALSE	FALSE	FALSE	FALSE	FALSE	FALSE	FALSE	FALSE	FALSE	FALSE	FALSE	FALSE	FALSE	FALSE	FALSE	FALSE	FALSE	FALSE	FALSE	FALSE	FALSE	FALSE	FALSE	FALSE	FALSE	FALSE
4-Fluorobenzoylpropionic acid	WUYWHIAAQYQKPP-UHFFFAOYSA-N	LC-ESIneg	FALSE	FALSE	FALSE	FALSE	FALSE	FALSE	FALSE	FALSE	FALSE	FALSE	FALSE	FALSE	FALSE	FALSE	FALSE	FALSE	FALSE	FALSE	FALSE	FALSE	FALSE	FALSE	FALSE	FALSE	FALSE	FALSE	FALSE	FALSE	FALSE	FALSE	FALSE	FALSE	FALSE	FALSE	FALSE	FALSE	FALSE	FALSE	FALSE	FALSE
Dichlorophen	MDNWOSOZYLHTCG-UHFFFAOYSA-N	LC-ESIneg	FALSE	FALSE	FALSE	FALSE	FALSE	FALSE	FALSE	FALSE	FALSE	FALSE	FALSE	FALSE	FALSE	FALSE	FALSE	FALSE	FALSE	FALSE	FALSE	FALSE	FALSE	FALSE	FALSE	FALSE	FALSE	FALSE	FALSE	FALSE	FALSE	FALSE	FALSE	FALSE	FALSE	FALSE	FALSE	FALSE	FALSE	FALSE	FALSE	FALSE
Fipronil sulfide	FQXWEKADCSXYOC-UHFFFAOYSA-N	LC-ESIneg	FALSE	FALSE	FALSE	FALSE	FALSE	FALSE	FALSE	FALSE	FALSE	FALSE	FALSE	FALSE	FALSE	FALSE	FALSE	FALSE	FALSE	FALSE	FALSE	FALSE	FALSE	FALSE	FALSE	FALSE	FALSE	FALSE	FALSE	FALSE	FALSE	FALSE	FALSE	FALSE	FALSE	FALSE	FALSE	FALSE	FALSE	FALSE	FALSE	FALSE
Fipronil sulfone	LGHZJDKSVUTELU-UHFFFAOYSA-N	LC-ESIneg	FALSE	FALSE	FALSE	FALSE	FALSE	FALSE	FALSE	FALSE	FALSE	FALSE	FALSE	FALSE	FALSE	FALSE	FALSE	FALSE	FALSE	FALSE	FALSE	FALSE	FALSE	FALSE	FALSE	FALSE	FALSE	FALSE	FALSE	FALSE	FALSE	FALSE	FALSE	FALSE	FALSE	FALSE	FALSE	FALSE	FALSE	FALSE	FALSE	TRUE
Fipronil desulfinyl	JWKXVHLIRTVXLD-UHFFFAOYSA-N	LC-ESIneg	FALSE	FALSE	FALSE	FALSE	FALSE	FALSE	FALSE	FALSE	FALSE	FALSE	FALSE	TRUE	FALSE	FALSE	FALSE	FALSE	TRUE	FALSE	FALSE	FALSE	FALSE	FALSE	FALSE	FALSE	TRUE	FALSE	FALSE	FALSE	FALSE	FALSE	FALSE	FALSE	FALSE	FALSE	FALSE	FALSE	FALSE	FALSE	FALSE	FALSE
m-Xylene-4-sulfonic acid	CHZLVSBMXZSPNN-UHFFFAOYSA-N	LC-ESIneg	TRUE	TRUE	TRUE	TRUE	TRUE	TRUE	TRUE	TRUE	FALSE	FALSE	FALSE	FALSE	FALSE	FALSE	FALSE	FALSE	TRUE	TRUE	TRUE	TRUE	TRUE	TRUE	TRUE	TRUE	TRUE	TRUE	TRUE	TRUE	TRUE	TRUE	TRUE	TRUE	FALSE	FALSE	TRUE	TRUE	TRUE	FALSE	FALSE	FALSE
Decylsulfate	CSMFSDCPJHNZRY-UHFFFAOYSA-N	LC-ESIneg	TRUE	TRUE	TRUE	TRUE	TRUE	TRUE	TRUE	TRUE	TRUE	TRUE	TRUE	TRUE	TRUE	TRUE	TRUE	TRUE	FALSE	FALSE	TRUE	TRUE	TRUE	TRUE	FALSE	FALSE	FALSE	FALSE	TRUE	TRUE	TRUE	TRUE	FALSE	FALSE	FALSE	FALSE	TRUE	TRUE	TRUE	TRUE	FALSE	TRUE
2-Amido-3,5,6-trichloro-4-cyanobenzenesulfonic acid	JNMMKKYUIIQPDG-UHFFFAOYSA-N	LC-ESIneg	TRUE	TRUE	FALSE	FALSE	FALSE	FALSE	FALSE	TRUE	TRUE	TRUE	FALSE	FALSE	FALSE	FALSE	FALSE	TRUE	TRUE	TRUE	FALSE	FALSE	FALSE	FALSE	FALSE	TRUE	TRUE	TRUE	FALSE	FALSE	FALSE	FALSE	FALSE	TRUE	TRUE	TRUE	FALSE	FALSE	FALSE	FALSE	FALSE	TRUE
Dimethyl-5-sulfoisophthalate	HTXMGVTWXZBZNC-UHFFFAOYSA-N	LC-ESIneg	TRUE	TRUE	TRUE	TRUE	TRUE	FALSE	FALSE	TRUE	TRUE	TRUE	TRUE	TRUE	TRUE	TRUE	TRUE	TRUE	FALSE	TRUE	TRUE	TRUE	TRUE	TRUE	TRUE	TRUE	FALSE	TRUE	TRUE	TRUE	TRUE	TRUE	TRUE	TRUE	TRUE	TRUE	TRUE	TRUE	TRUE	TRUE	TRUE	TRUE
Thiadone	JFZSAWUKZISBJM-UHFFFAOYSA-N	LC-ESIneg	TRUE	TRUE	FALSE	FALSE	FALSE	FALSE	FALSE	TRUE	TRUE	TRUE	FALSE	FALSE	FALSE	FALSE	FALSE	TRUE	FALSE	FALSE	FALSE	FALSE	FALSE	FALSE	FALSE	FALSE	FALSE	FALSE	FALSE	FALSE	FALSE	FALSE	FALSE	FALSE	TRUE	TRUE	FALSE	FALSE	FALSE	FALSE	FALSE	TRUE
2-Naphthol-8-sulfonic acid	HUYJTJXLNBOVFO-UHFFFAOYSA-N	LC-ESIneg	FALSE	FALSE	FALSE	FALSE	FALSE	FALSE	FALSE	FALSE	FALSE	FALSE	FALSE	FALSE	FALSE	FALSE	FALSE	FALSE	FALSE	FALSE	TRUE	TRUE	TRUE	TRUE	TRUE	FALSE	FALSE	FALSE	TRUE	TRUE	TRUE	TRUE	TRUE	FALSE	FALSE	FALSE	FALSE	FALSE	FALSE	FALSE	FALSE	FALSE
Salinomycin	KQXDHUJYNAXLNZ-XQSDOZFQSA-N	LC-ESIneg	FALSE	FALSE	FALSE	FALSE	FALSE	FALSE	FALSE	FALSE	FALSE	FALSE	FALSE	FALSE	FALSE	FALSE	FALSE	FALSE	FALSE	TRUE	FALSE	FALSE	FALSE	FALSE	FALSE	FALSE	FALSE	TRUE	FALSE	FALSE	FALSE	FALSE	FALSE	FALSE	FALSE	FALSE	FALSE	FALSE	FALSE	FALSE	FALSE	FALSE
Dodecylbenzenesulfonic acid	WBIQQQGBSDOWNP-UHFFFAOYSA-N	LC-ESIneg	TRUE	TRUE	TRUE	FALSE	TRUE	TRUE	TRUE	TRUE	FALSE	FALSE	FALSE	FALSE	FALSE	FALSE	FALSE	FALSE	TRUE	TRUE	TRUE	FALSE	FALSE	TRUE	TRUE	TRUE	TRUE	TRUE	TRUE	FALSE	FALSE	TRUE	TRUE	TRUE	TRUE	TRUE	TRUE	FALSE	FALSE	TRUE	TRUE	TRUE
Dodecyl sulfate	MOTZDAYCYVMXPC-UHFFFAOYSA-N	LC-ESIneg	TRUE	TRUE	FALSE	TRUE	TRUE	TRUE	TRUE	FALSE	TRUE	TRUE	FALSE	TRUE	TRUE	TRUE	TRUE	FALSE	TRUE	TRUE	FALSE	FALSE	FALSE	FALSE	FALSE	FALSE	TRUE	TRUE	FALSE	FALSE	FALSE	FALSE	FALSE	FALSE	FALSE	FALSE	FALSE	FALSE	FALSE	FALSE	FALSE	FALSE
2,7-Naphthalenedisulfonic acid	VILFVXYKHXVYAB-UHFFFAOYSA-N	LC-ESIneg	TRUE	TRUE	TRUE	TRUE	TRUE	TRUE	TRUE	TRUE	TRUE	TRUE	TRUE	TRUE	TRUE	TRUE	TRUE	TRUE	TRUE	TRUE	TRUE	TRUE	TRUE	TRUE	TRUE	TRUE	TRUE	TRUE	TRUE	TRUE	TRUE	TRUE	TRUE	TRUE	TRUE	TRUE	TRUE	TRUE	TRUE	TRUE	TRUE	TRUE
Perfluorotetradecanoic acid	RUDINRUXCKIXAJ-UHFFFAOYSA-N	LC-ESIneg	FALSE	FALSE	FALSE	FALSE	FALSE	FALSE	FALSE	FALSE	FALSE	FALSE	FALSE	FALSE	FALSE	FALSE	FALSE	FALSE	FALSE	FALSE	FALSE	FALSE	FALSE	FALSE	FALSE	FALSE	FALSE	FALSE	FALSE	FALSE	FALSE	FALSE	FALSE	FALSE	FALSE	FALSE	FALSE	FALSE	FALSE	FALSE	FALSE	FALSE
5-Fluorouracil	XFTQFXBQDVWOCY-UHFFFAOYSA-N	LC-ESIneg	FALSE	FALSE	FALSE	FALSE	FALSE	FALSE	FALSE	FALSE	FALSE	FALSE	FALSE	FALSE	FALSE	FALSE	FALSE	FALSE	FALSE	FALSE	FALSE	FALSE	FALSE	FALSE	FALSE	FALSE	FALSE	FALSE	FALSE	FALSE	FALSE	FALSE	FALSE	FALSE	FALSE	FALSE	FALSE	FALSE	FALSE	FALSE	FALSE	FALSE
(4-Sulfophenyl)acetic acid	KGJGWDQUGUEMIW-UHFFFAOYSA-N	LC-ESIneg	TRUE	TRUE	TRUE	TRUE	TRUE	TRUE	TRUE	TRUE	FALSE	FALSE	FALSE	FALSE	FALSE	FALSE	FALSE	FALSE	FALSE	FALSE	FALSE	FALSE	FALSE	TRUE	TRUE	TRUE	FALSE	FALSE	FALSE	FALSE	FALSE	TRUE	TRUE	TRUE	TRUE	TRUE	TRUE	TRUE	TRUE	TRUE	TRUE	TRUE
Salicylic acid	YGSDEFSMJLZEOE-UHFFFAOYSA-N	LC-ESIneg	TRUE	TRUE	TRUE	TRUE	TRUE	TRUE	TRUE	TRUE	TRUE	TRUE	TRUE	FALSE	TRUE	TRUE	TRUE	FALSE	FALSE	FALSE	TRUE	TRUE	TRUE	FALSE	FALSE	FALSE	FALSE	FALSE	TRUE	TRUE	TRUE	FALSE	FALSE	FALSE	TRUE	TRUE	TRUE	TRUE	TRUE	TRUE	TRUE	TRUE
Methylparaben	LXCFILQKKLGQFO-UHFFFAOYSA-N	LC-ESIneg	TRUE	TRUE	TRUE	TRUE	TRUE	TRUE	TRUE	TRUE	FALSE	FALSE	FALSE	TRUE	FALSE	FALSE	FALSE	FALSE	TRUE	TRUE	FALSE	TRUE	TRUE	TRUE	TRUE	TRUE	TRUE	TRUE	FALSE	TRUE	TRUE	TRUE	TRUE	TRUE	TRUE	TRUE	TRUE	TRUE	TRUE	TRUE	TRUE	TRUE
Propylparaben	QELSKZZBTMNZEB-UHFFFAOYSA-N	LC-ESIneg	TRUE	TRUE	TRUE	TRUE	TRUE	TRUE	TRUE	TRUE	FALSE	FALSE	FALSE	FALSE	FALSE	FALSE	FALSE	FALSE	TRUE	TRUE	TRUE	TRUE	TRUE	TRUE	TRUE	TRUE	TRUE	TRUE	TRUE	TRUE	TRUE	TRUE	TRUE	TRUE	TRUE	TRUE	TRUE	TRUE	TRUE	TRUE	TRUE	TRUE
Oxypurinol	HXNFUBHNUDHIGC-UHFFFAOYSA-N	LC-ESIneg	FALSE	FALSE	FALSE	FALSE	FALSE	FALSE	FALSE	FALSE	FALSE	FALSE	FALSE	FALSE	FALSE	TRUE	FALSE	FALSE	FALSE	FALSE	FALSE	FALSE	FALSE	FALSE	FALSE	FALSE	FALSE	FALSE	FALSE	FALSE	FALSE	FALSE	FALSE	FALSE	FALSE	FALSE	FALSE	FALSE	FALSE	FALSE	FALSE	FALSE
Tetradecylsulfate	URLJMZWTXZTZRR-UHFFFAOYSA-N	LC-ESIneg	TRUE	TRUE	TRUE	FALSE	FALSE	TRUE	TRUE	FALSE	TRUE	TRUE	TRUE	FALSE	FALSE	FALSE	TRUE	TRUE	FALSE	FALSE	FALSE	FALSE	FALSE	FALSE	FALSE	FALSE	FALSE	FALSE	FALSE	FALSE	FALSE	FALSE	FALSE	FALSE	TRUE	TRUE	TRUE	TRUE	TRUE	TRUE	TRUE	TRUE
5-Aminonaphthalene-2-sulfonic acid	UWPJYQYRSWYIGZ-UHFFFAOYSA-N	LC-ESIneg	FALSE	FALSE	FALSE	FALSE	FALSE	FALSE	FALSE	FALSE	FALSE	FALSE	FALSE	FALSE	FALSE	FALSE	FALSE	FALSE	FALSE	FALSE	FALSE	FALSE	FALSE	FALSE	TRUE	FALSE	FALSE	FALSE	FALSE	FALSE	FALSE	FALSE	TRUE	FALSE	FALSE	TRUE	FALSE	FALSE	FALSE	FALSE	TRUE	FALSE
1-Naphthol-5-sulfonic acid	YLKCHWCYYNKADS-UHFFFAOYSA-N	LC-ESIneg	FALSE	FALSE	FALSE	FALSE	FALSE	FALSE	FALSE	FALSE	FALSE	FALSE	FALSE	FALSE	FALSE	FALSE	FALSE	FALSE	FALSE	FALSE	FALSE	FALSE	FALSE	FALSE	FALSE	FALSE	FALSE	FALSE	FALSE	FALSE	FALSE	FALSE	FALSE	FALSE	TRUE	TRUE	FALSE	FALSE	FALSE	FALSE	FALSE	TRUE
Chlorothalonil R611965	XKFUETYLBPYNKF-UHFFFAOYSA-N	LC-ESIneg	FALSE	FALSE	FALSE	FALSE	FALSE	FALSE	FALSE	FALSE	FALSE	FALSE	FALSE	FALSE	FALSE	FALSE	FALSE	FALSE	FALSE	FALSE	FALSE	FALSE	FALSE	FALSE	FALSE	FALSE	FALSE	FALSE	FALSE	FALSE	FALSE	FALSE	FALSE	FALSE	FALSE	FALSE	FALSE	FALSE	FALSE	FALSE	FALSE	FALSE
Ethylparaben	NUVBSKCKDOMJSU-UHFFFAOYSA-N	GC-EI	TRUE	TRUE	TRUE	TRUE	TRUE	TRUE	TRUE	TRUE	FALSE	FALSE	FALSE	FALSE	TRUE	TRUE	TRUE	FALSE	FALSE	FALSE	TRUE	TRUE	TRUE	TRUE	TRUE	FALSE	TRUE	TRUE	TRUE	TRUE	TRUE	TRUE	TRUE	TRUE	TRUE	TRUE	TRUE	TRUE	TRUE	TRUE	TRUE	TRUE
1-Naphthol	KJCVRFUGPWSIIH-UHFFFAOYSA-N	GC-EI	TRUE	TRUE	TRUE	TRUE	FALSE	TRUE	TRUE	TRUE	TRUE	TRUE	TRUE	TRUE	TRUE	TRUE	TRUE	TRUE	TRUE	TRUE	TRUE	TRUE	TRUE	TRUE	TRUE	TRUE	TRUE	TRUE	TRUE	TRUE	TRUE	TRUE	TRUE	TRUE	TRUE	TRUE	TRUE	TRUE	TRUE	TRUE	TRUE	TRUE
Butylparaben	QFOHBWFCKVYLES-UHFFFAOYSA-N	GC-EI	FALSE	FALSE	FALSE	FALSE	TRUE	TRUE	TRUE	TRUE	FALSE	FALSE	FALSE	FALSE	FALSE	TRUE	TRUE	TRUE	FALSE	FALSE	FALSE	FALSE	FALSE	FALSE	FALSE	TRUE	FALSE	FALSE	FALSE	FALSE	FALSE	FALSE	FALSE	FALSE	TRUE	TRUE	TRUE	TRUE	TRUE	TRUE	TRUE	TRUE
4-Bromophenol	GZFGOTFRPZRKDS-UHFFFAOYSA-N	GC-EI	FALSE	FALSE	FALSE	FALSE	FALSE	FALSE	FALSE	TRUE	TRUE	TRUE	TRUE	TRUE	TRUE	TRUE	FALSE	TRUE	FALSE	FALSE	FALSE	FALSE	FALSE	FALSE	FALSE	FALSE	FALSE	FALSE	FALSE	FALSE	FALSE	FALSE	FALSE	TRUE	TRUE	TRUE	TRUE	TRUE	TRUE	TRUE	TRUE	TRUE
4-Cumylphenol	QBDSZLJBMIMQRS-UHFFFAOYSA-N	GC-EI	FALSE	FALSE	TRUE	TRUE	TRUE	TRUE	TRUE	TRUE	FALSE	FALSE	TRUE	TRUE	TRUE	TRUE	TRUE	TRUE	TRUE	TRUE	TRUE	FALSE	FALSE	FALSE	FALSE	FALSE	FALSE	FALSE	TRUE	TRUE	TRUE	TRUE	TRUE	TRUE	FALSE	FALSE	TRUE	TRUE	TRUE	TRUE	TRUE	TRUE
p-Chlorocresol	CFKMVGJGLGKFKI-UHFFFAOYSA-N	GC-EI	FALSE	FALSE	FALSE	FALSE	FALSE	FALSE	FALSE	FALSE	TRUE	TRUE	TRUE	TRUE	TRUE	TRUE	TRUE	TRUE	FALSE	FALSE	FALSE	FALSE	FALSE	FALSE	FALSE	FALSE	FALSE	TRUE	TRUE	TRUE	TRUE	TRUE	TRUE	FALSE	FALSE	FALSE	FALSE	FALSE	FALSE	FALSE	FALSE	FALSE
2-Phenylphenol	LLEMOWNGBBNAJR-UHFFFAOYSA-N	GC-EI	TRUE	TRUE	TRUE	TRUE	TRUE	TRUE	TRUE	TRUE	TRUE	TRUE	TRUE	TRUE	TRUE	TRUE	TRUE	TRUE	FALSE	FALSE	FALSE	FALSE	FALSE	FALSE	FALSE	FALSE	TRUE	TRUE	TRUE	TRUE	TRUE	TRUE	TRUE	TRUE	FALSE	FALSE	FALSE	FALSE	FALSE	FALSE	FALSE	TRUE
Fenvalerate	NYPJDWWKZLNGGM-UHFFFAOYSA-N	GC-EI	FALSE	FALSE	FALSE	FALSE	FALSE	FALSE	FALSE	FALSE	FALSE	FALSE	FALSE	FALSE	FALSE	FALSE	FALSE	FALSE	FALSE	FALSE	FALSE	FALSE	FALSE	FALSE	FALSE	FALSE	FALSE	FALSE	FALSE	FALSE	FALSE	FALSE	FALSE	FALSE	FALSE	FALSE	FALSE	FALSE	FALSE	FALSE	FALSE	FALSE
2,6-di-tert-Butylphenol	DKCPKDPYUFEZCP-UHFFFAOYSA-N	GC-EI	TRUE	TRUE	TRUE	TRUE	TRUE	TRUE	TRUE	TRUE	TRUE	TRUE	TRUE	TRUE	TRUE	TRUE	TRUE	TRUE	FALSE	FALSE	FALSE	FALSE	FALSE	FALSE	FALSE	FALSE	TRUE	TRUE	TRUE	TRUE	TRUE	TRUE	TRUE	TRUE	TRUE	TRUE	TRUE	TRUE	TRUE	TRUE	TRUE	TRUE
Benzyl-2-naphthylether	WLTCCDHHWYAMCG-UHFFFAOYSA-N	GC-EI	TRUE	TRUE	TRUE	TRUE	TRUE	TRUE	TRUE	FALSE	TRUE	TRUE	TRUE	TRUE	TRUE	TRUE	TRUE	TRUE	FALSE	FALSE	FALSE	FALSE	FALSE	FALSE	FALSE	FALSE	TRUE	FALSE	TRUE	TRUE	TRUE	TRUE	TRUE	FALSE	FALSE	FALSE	FALSE	FALSE	FALSE	FALSE	FALSE	FALSE
Permethrin	RLLPVAHGXHCWKJ-UHFFFAOYSA-N	GC-EI	TRUE	FALSE	TRUE	FALSE	FALSE	FALSE	FALSE	TRUE	TRUE	FALSE	FALSE	FALSE	FALSE	FALSE	FALSE	TRUE	TRUE	FALSE	TRUE	FALSE	TRUE	FALSE	FALSE	TRUE	TRUE	FALSE	FALSE	FALSE	FALSE	FALSE	TRUE	TRUE	FALSE	FALSE	FALSE	FALSE	FALSE	FALSE	FALSE	TRUE
Chlorpyrifos	SBPBAQFWLVIOKP-UHFFFAOYSA-N	GC-EI	FALSE	FALSE	FALSE	FALSE	FALSE	FALSE	FALSE	FALSE	FALSE	FALSE	FALSE	FALSE	FALSE	FALSE	FALSE	FALSE	FALSE	FALSE	FALSE	FALSE	FALSE	FALSE	FALSE	FALSE	FALSE	FALSE	FALSE	FALSE	FALSE	FALSE	FALSE	FALSE	FALSE	FALSE	FALSE	FALSE	FALSE	FALSE	FALSE	FALSE
Octocrylene	FMJSMJQBSVNSBF-UHFFFAOYSA-N	LC-ESIpos	TRUE	TRUE	TRUE	TRUE	TRUE	TRUE	TRUE	TRUE	TRUE	TRUE	TRUE	TRUE	FALSE	TRUE	TRUE	TRUE	TRUE	TRUE	FALSE	TRUE	FALSE	FALSE	FALSE	TRUE	TRUE	TRUE	FALSE	TRUE	FALSE	FALSE	FALSE	TRUE	TRUE	TRUE	TRUE	TRUE	TRUE	TRUE	TRUE	TRUE
Cypermethrin	KAATUXNTWXVJKI-UHFFFAOYSA-N	GC-EI	FALSE	FALSE	FALSE	FALSE	FALSE	FALSE	FALSE	FALSE	FALSE	FALSE	FALSE	FALSE	FALSE	FALSE	FALSE	FALSE	FALSE	FALSE	FALSE	FALSE	FALSE	FALSE	FALSE	FALSE	FALSE	FALSE	FALSE	FALSE	FALSE	FALSE	FALSE	FALSE	FALSE	FALSE	FALSE	FALSE	FALSE	FALSE	FALSE	FALSE
Deltamethrin	OWZREIFADZCYQD-UHFFFAOYSA-N	GC-EI	FALSE	FALSE	TRUE	FALSE	FALSE	FALSE	FALSE	TRUE	FALSE	FALSE	FALSE	FALSE	FALSE	FALSE	FALSE	FALSE	FALSE	FALSE	FALSE	FALSE	FALSE	FALSE	FALSE	FALSE	FALSE	FALSE	FALSE	FALSE	FALSE	FALSE	FALSE	FALSE	FALSE	FALSE	FALSE	FALSE	FALSE	FALSE	FALSE	FALSE
Celestolide	IKTHMQYJOWTSJO-UHFFFAOYSA-N	LC-ESIpos	FALSE	FALSE	FALSE	FALSE	FALSE	FALSE	FALSE	FALSE	FALSE	FALSE	FALSE	FALSE	FALSE	FALSE	FALSE	FALSE	FALSE	FALSE	FALSE	FALSE	FALSE	FALSE	FALSE	TRUE	FALSE	FALSE	FALSE	FALSE	FALSE	FALSE	FALSE	TRUE	FALSE	FALSE	TRUE	FALSE	TRUE	FALSE	FALSE	FALSE
Tonalide	DNRJTBAOUJJKDY-UHFFFAOYSA-N	LC-ESIpos	FALSE	FALSE	FALSE	FALSE	FALSE	FALSE	FALSE	TRUE	FALSE	FALSE	FALSE	FALSE	FALSE	FALSE	FALSE	FALSE	FALSE	TRUE	FALSE	FALSE	FALSE	FALSE	FALSE	FALSE	FALSE	TRUE	FALSE	FALSE	FALSE	FALSE	FALSE	FALSE	FALSE	FALSE	TRUE	FALSE	TRUE	FALSE	FALSE	FALSE
Cashmeran	MIZGSAALSYARKU-UHFFFAOYSA-N	LC-ESIpos	FALSE	FALSE	FALSE	FALSE	FALSE	FALSE	FALSE	FALSE	FALSE	FALSE	FALSE	FALSE	FALSE	FALSE	FALSE	FALSE	FALSE	FALSE	FALSE	FALSE	FALSE	FALSE	FALSE	FALSE	FALSE	FALSE	FALSE	FALSE	FALSE	FALSE	FALSE	FALSE	FALSE	FALSE	TRUE	FALSE	TRUE	FALSE	FALSE	FALSE
Galaxolide	ONKNPOPIGWHAQC-UHFFFAOYSA-N	GC-EI	TRUE	TRUE	TRUE	TRUE	TRUE	TRUE	TRUE	TRUE	TRUE	TRUE	TRUE	TRUE	TRUE	TRUE	TRUE	TRUE	FALSE	FALSE	FALSE	FALSE	FALSE	FALSE	FALSE	FALSE	FALSE	FALSE	FALSE	FALSE	FALSE	FALSE	FALSE	FALSE	TRUE	TRUE	TRUE	TRUE	TRUE	TRUE	TRUE	TRUE
Phantolide	VDBHOHJWUDKDRW-UHFFFAOYSA-N	LC-ESIpos	FALSE	FALSE	FALSE	FALSE	FALSE	FALSE	FALSE	FALSE	FALSE	FALSE	FALSE	FALSE	FALSE	FALSE	FALSE	FALSE	FALSE	FALSE	FALSE	FALSE	FALSE	FALSE	FALSE	FALSE	FALSE	FALSE	FALSE	FALSE	FALSE	FALSE	FALSE	FALSE	FALSE	FALSE	TRUE	FALSE	TRUE	FALSE	FALSE	FALSE
Fluoranthene	GVEPBJHOBDJJJI-UHFFFAOYSA-N	GC-EI	TRUE	TRUE	TRUE	TRUE	TRUE	TRUE	TRUE	TRUE	TRUE	TRUE	TRUE	TRUE	TRUE	TRUE	TRUE	TRUE	TRUE	TRUE	TRUE	TRUE	TRUE	TRUE	TRUE	TRUE	TRUE	TRUE	TRUE	TRUE	TRUE	TRUE	TRUE	TRUE	TRUE	TRUE	TRUE	TRUE	TRUE	TRUE	TRUE	TRUE
Pentachlorobenzene	CEOCDNVZRAIOQZ-UHFFFAOYSA-N	GC-EI	TRUE	TRUE	FALSE	FALSE	FALSE	FALSE	FALSE	FALSE	TRUE	TRUE	FALSE	FALSE	FALSE	FALSE	FALSE	FALSE	FALSE	FALSE	FALSE	FALSE	FALSE	FALSE	FALSE	FALSE	TRUE	FALSE	FALSE	FALSE	FALSE	FALSE	FALSE	FALSE	TRUE	TRUE	TRUE	TRUE	TRUE	TRUE	TRUE	TRUE
Hexachlorobenzene	CKAPSXZOOQJIBF-UHFFFAOYSA-N	GC-EI	FALSE	TRUE	FALSE	TRUE	FALSE	FALSE	FALSE	TRUE	TRUE	TRUE	TRUE	FALSE	FALSE	FALSE	FALSE	TRUE	FALSE	FALSE	FALSE	FALSE	FALSE	FALSE	FALSE	FALSE	FALSE	FALSE	FALSE	FALSE	FALSE	FALSE	FALSE	TRUE	TRUE	TRUE	TRUE	TRUE	TRUE	TRUE	TRUE	TRUE
Indeno(1,2,3-cd)pyrene	SXQBHARYMNFBPS-UHFFFAOYSA-N	GC-EI	TRUE	TRUE	TRUE	TRUE	TRUE	TRUE	TRUE	TRUE	TRUE	TRUE	TRUE	TRUE	TRUE	TRUE	TRUE	TRUE	TRUE	TRUE	TRUE	TRUE	TRUE	TRUE	TRUE	TRUE	TRUE	TRUE	TRUE	TRUE	TRUE	TRUE	TRUE	TRUE	TRUE	TRUE	TRUE	TRUE	TRUE	TRUE	TRUE	TRUE
Naphthalene	UFWIBTONFRDIAS-UHFFFAOYSA-N	GC-EI	TRUE	TRUE	TRUE	TRUE	TRUE	TRUE	TRUE	TRUE	TRUE	TRUE	TRUE	TRUE	TRUE	TRUE	TRUE	TRUE	FALSE	FALSE	FALSE	FALSE	FALSE	FALSE	FALSE	FALSE	TRUE	TRUE	TRUE	TRUE	TRUE	TRUE	TRUE	TRUE	TRUE	TRUE	TRUE	TRUE	TRUE	TRUE	TRUE	TRUE
Benzo(k)fluoranthene	HAXBIWFMXWRORI-UHFFFAOYSA-N	GC-EI	TRUE	TRUE	TRUE	TRUE	TRUE	TRUE	TRUE	TRUE	TRUE	TRUE	TRUE	TRUE	TRUE	TRUE	TRUE	TRUE	FALSE	FALSE	FALSE	FALSE	FALSE	FALSE	FALSE	FALSE	FALSE	FALSE	FALSE	FALSE	FALSE	FALSE	FALSE	FALSE	TRUE	TRUE	FALSE	FALSE	TRUE	TRUE	TRUE	TRUE
Triclosan-methyl	NLYDHBBTVWMLFD-UHFFFAOYSA-N	GC-EI	FALSE	FALSE	FALSE	FALSE	FALSE	FALSE	FALSE	FALSE	FALSE	FALSE	FALSE	FALSE	FALSE	FALSE	FALSE	FALSE	FALSE	FALSE	FALSE	FALSE	FALSE	FALSE	FALSE	FALSE	FALSE	FALSE	FALSE	FALSE	FALSE	FALSE	FALSE	FALSE	FALSE	FALSE	FALSE	FALSE	FALSE	FALSE	FALSE	FALSE
Acenaphthene	CWRYPZZKDGJXCA-UHFFFAOYSA-N	GC-EI	TRUE	TRUE	TRUE	TRUE	TRUE	TRUE	TRUE	TRUE	TRUE	TRUE	TRUE	TRUE	TRUE	TRUE	TRUE	TRUE	FALSE	FALSE	FALSE	FALSE	FALSE	FALSE	FALSE	TRUE	TRUE	TRUE	TRUE	TRUE	TRUE	FALSE	FALSE	TRUE	FALSE	FALSE	FALSE	FALSE	FALSE	FALSE	FALSE	FALSE
Phenanthrene	YNPNZTXNASCQKK-UHFFFAOYSA-N	GC-EI	TRUE	TRUE	TRUE	TRUE	TRUE	TRUE	TRUE	TRUE	TRUE	TRUE	TRUE	TRUE	TRUE	TRUE	TRUE	TRUE	TRUE	TRUE	TRUE	TRUE	TRUE	TRUE	TRUE	TRUE	TRUE	TRUE	TRUE	TRUE	TRUE	TRUE	TRUE	TRUE	TRUE	TRUE	TRUE	TRUE	TRUE	TRUE	TRUE	TRUE
Pyrene	BBEAQIROQSPTKN-UHFFFAOYSA-N	GC-EI	TRUE	TRUE	TRUE	TRUE	TRUE	TRUE	TRUE	TRUE	TRUE	TRUE	TRUE	TRUE	TRUE	TRUE	TRUE	TRUE	TRUE	TRUE	TRUE	TRUE	TRUE	TRUE	TRUE	TRUE	TRUE	TRUE	TRUE	TRUE	TRUE	TRUE	TRUE	TRUE	TRUE	TRUE	TRUE	TRUE	TRUE	TRUE	TRUE	TRUE
gamma-HCH	JLYXXMFPNIAWKQ-GNIYUCBRSA-N	GC-EI	FALSE	FALSE	FALSE	FALSE	FALSE	FALSE	FALSE	FALSE	FALSE	FALSE	FALSE	FALSE	FALSE	FALSE	FALSE	TRUE	FALSE	FALSE	FALSE	FALSE	FALSE	FALSE	FALSE	FALSE	TRUE	TRUE	FALSE	FALSE	FALSE	FALSE	FALSE	TRUE	TRUE	TRUE	TRUE	TRUE	TRUE	TRUE	TRUE	TRUE
4-Methylbenzylidene camphor	VFTURGJPQCAITG-UHFFFAOYSA-N	LC-ESIpos	FALSE	FALSE	FALSE	FALSE	FALSE	FALSE	FALSE	FALSE	FALSE	FALSE	FALSE	FALSE	FALSE	FALSE	FALSE	FALSE	TRUE	TRUE	FALSE	FALSE	FALSE	FALSE	FALSE	FALSE	TRUE	TRUE	FALSE	FALSE	FALSE	FALSE	FALSE	FALSE	FALSE	FALSE	TRUE	FALSE	TRUE	FALSE	FALSE	FALSE
Ambrettolide	NVIPUOMWGQAOIT-RQOWECAXSA-N	LC-ESIpos	FALSE	FALSE	FALSE	FALSE	FALSE	FALSE	FALSE	FALSE	FALSE	FALSE	FALSE	FALSE	FALSE	FALSE	FALSE	FALSE	FALSE	FALSE	FALSE	FALSE	FALSE	FALSE	FALSE	FALSE	FALSE	FALSE	FALSE	FALSE	FALSE	FALSE	FALSE	FALSE	FALSE	FALSE	TRUE	FALSE	TRUE	FALSE	FALSE	FALSE
Bis(4-chlorophenyl)sulfone	GPAPPPVRLPGFEQ-UHFFFAOYSA-N	LC-ESIpos	FALSE	FALSE	FALSE	FALSE	FALSE	FALSE	FALSE	FALSE	FALSE	FALSE	FALSE	FALSE	FALSE	FALSE	FALSE	FALSE	FALSE	FALSE	FALSE	FALSE	FALSE	FALSE	FALSE	FALSE	FALSE	FALSE	FALSE	FALSE	FALSE	FALSE	FALSE	FALSE	FALSE	FALSE	TRUE	FALSE	TRUE	FALSE	FALSE	FALSE
Acenaphthylene	HXGDTGSAIMULJN-UHFFFAOYSA-N	GC-EI	FALSE	TRUE	TRUE	TRUE	TRUE	TRUE	TRUE	TRUE	FALSE	TRUE	TRUE	TRUE	FALSE	TRUE	TRUE	FALSE	FALSE	FALSE	FALSE	FALSE	FALSE	FALSE	FALSE	FALSE	TRUE	TRUE	TRUE	TRUE	TRUE	TRUE	TRUE	TRUE	TRUE	TRUE	TRUE	TRUE	TRUE	TRUE	TRUE	TRUE
Dibutylhydroxytoluene	NLZUEZXRPGMBCV-UHFFFAOYSA-N	GC-EI	TRUE	TRUE	TRUE	TRUE	TRUE	TRUE	TRUE	TRUE	TRUE	TRUE	TRUE	TRUE	TRUE	TRUE	TRUE	TRUE	FALSE	FALSE	FALSE	FALSE	FALSE	FALSE	FALSE	FALSE	TRUE	TRUE	TRUE	TRUE	TRUE	TRUE	TRUE	TRUE	TRUE	TRUE	TRUE	TRUE	TRUE	TRUE	TRUE	TRUE
Homosalate	WSSJONWNBBTCMG-UHFFFAOYSA-N	GC-EI	TRUE	TRUE	TRUE	TRUE	TRUE	TRUE	TRUE	TRUE	TRUE	TRUE	TRUE	TRUE	TRUE	TRUE	TRUE	TRUE	FALSE	FALSE	FALSE	FALSE	FALSE	FALSE	FALSE	FALSE	TRUE	TRUE	TRUE	TRUE	TRUE	TRUE	TRUE	TRUE	TRUE	TRUE	TRUE	TRUE	TRUE	TRUE	TRUE	TRUE
Hexachlorocyclopentadiene	VUNCWTMEJYMOOR-UHFFFAOYSA-N	GC-EI	FALSE	FALSE	FALSE	FALSE	FALSE	FALSE	FALSE	FALSE	FALSE	FALSE	FALSE	FALSE	FALSE	FALSE	FALSE	FALSE	FALSE	FALSE	FALSE	FALSE	FALSE	FALSE	FALSE	FALSE	FALSE	FALSE	FALSE	FALSE	FALSE	FALSE	FALSE	FALSE	FALSE	FALSE	FALSE	FALSE	FALSE	FALSE	FALSE	FALSE
Dicofol	UOAMTSKGCBMZTC-UHFFFAOYSA-N	GC-EI	FALSE	FALSE	FALSE	FALSE	FALSE	FALSE	FALSE	FALSE	FALSE	FALSE	FALSE	FALSE	FALSE	FALSE	FALSE	FALSE	FALSE	FALSE	FALSE	FALSE	FALSE	FALSE	FALSE	FALSE	FALSE	FALSE	FALSE	FALSE	FALSE	FALSE	FALSE	FALSE	FALSE	FALSE	FALSE	FALSE	FALSE	FALSE	FALSE	FALSE
ISO E Super	FVUGZKDGWGKCFE-UHFFFAOYSA-N	LC-ESIpos	TRUE	TRUE	FALSE	FALSE	FALSE	FALSE	TRUE	TRUE	TRUE	FALSE	FALSE	FALSE	FALSE	FALSE	FALSE	FALSE	TRUE	TRUE	FALSE	FALSE	FALSE	FALSE	FALSE	TRUE	TRUE	TRUE	FALSE	FALSE	FALSE	FALSE	FALSE	TRUE	TRUE	TRUE	TRUE	FALSE	TRUE	FALSE	FALSE	TRUE
Cyhalothrin	ZXQYGBMAQZUVMI-UHFFFAOYSA-N	GC-EI	FALSE	FALSE	FALSE	FALSE	FALSE	FALSE	FALSE	FALSE	FALSE	FALSE	FALSE	FALSE	FALSE	FALSE	FALSE	FALSE	FALSE	FALSE	FALSE	FALSE	FALSE	FALSE	FALSE	FALSE	FALSE	FALSE	FALSE	FALSE	FALSE	FALSE	FALSE	FALSE	FALSE	FALSE	FALSE	FALSE	FALSE	FALSE	FALSE	FALSE
Anthracene	MWPLVEDNUUSJAV-UHFFFAOYSA-N	GC-EI	TRUE	TRUE	TRUE	TRUE	TRUE	TRUE	TRUE	TRUE	TRUE	TRUE	TRUE	TRUE	TRUE	TRUE	TRUE	TRUE	TRUE	TRUE	TRUE	TRUE	TRUE	TRUE	TRUE	TRUE	TRUE	TRUE	TRUE	TRUE	TRUE	TRUE	TRUE	TRUE	FALSE	TRUE	TRUE	TRUE	TRUE	TRUE	TRUE	TRUE
Dieldrin	DFBKLUNHFCTMDC-FONWZRDRSA-N	GC-EI	FALSE	FALSE	FALSE	FALSE	FALSE	FALSE	FALSE	FALSE	FALSE	FALSE	FALSE	FALSE	FALSE	FALSE	FALSE	FALSE	FALSE	FALSE	FALSE	FALSE	FALSE	FALSE	FALSE	FALSE	FALSE	FALSE	FALSE	FALSE	FALSE	FALSE	FALSE	FALSE	FALSE	FALSE	FALSE	FALSE	FALSE	FALSE	FALSE	FALSE
Heptachlor	FRCCEHPWNOQAEU-UHFFFAOYSA-N	GC-EI	FALSE	FALSE	FALSE	FALSE	FALSE	FALSE	FALSE	FALSE	FALSE	FALSE	FALSE	FALSE	FALSE	FALSE	FALSE	FALSE	FALSE	FALSE	FALSE	FALSE	FALSE	FALSE	FALSE	FALSE	FALSE	FALSE	FALSE	FALSE	FALSE	FALSE	FALSE	FALSE	FALSE	FALSE	FALSE	FALSE	FALSE	FALSE	FALSE	FALSE
Methoxychlor	IAKOZHOLGAGEJT-UHFFFAOYSA-N	GC-EI	FALSE	FALSE	FALSE	FALSE	FALSE	FALSE	FALSE	FALSE	FALSE	FALSE	FALSE	FALSE	FALSE	FALSE	FALSE	FALSE	FALSE	FALSE	FALSE	FALSE	FALSE	FALSE	FALSE	FALSE	FALSE	FALSE	FALSE	FALSE	FALSE	FALSE	FALSE	FALSE	FALSE	FALSE	FALSE	FALSE	FALSE	FALSE	FALSE	FALSE
Bifenthrin	OMFRMAHOUUJSGP-UNOMPAQXSA-N	GC-EI	FALSE	FALSE	FALSE	FALSE	FALSE	FALSE	FALSE	FALSE	FALSE	FALSE	FALSE	FALSE	FALSE	FALSE	FALSE	FALSE	FALSE	FALSE	FALSE	FALSE	FALSE	FALSE	FALSE	FALSE	FALSE	FALSE	FALSE	FALSE	FALSE	FALSE	FALSE	FALSE	FALSE	FALSE	FALSE	FALSE	FALSE	FALSE	FALSE	FALSE
Benz(a)anthracene	DXBHBZVCASKNBY-UHFFFAOYSA-N	GC-EI	FALSE	FALSE	FALSE	FALSE	FALSE	FALSE	FALSE	FALSE	FALSE	FALSE	FALSE	FALSE	FALSE	FALSE	FALSE	FALSE	TRUE	TRUE	TRUE	TRUE	TRUE	TRUE	TRUE	TRUE	TRUE	TRUE	TRUE	TRUE	TRUE	TRUE	TRUE	TRUE	TRUE	TRUE	TRUE	TRUE	TRUE	TRUE	TRUE	TRUE
Benzo(e)pyrene	TXVHTIQJNYSSKO-UHFFFAOYSA-N	GC-EI	TRUE	TRUE	TRUE	TRUE	TRUE	TRUE	TRUE	TRUE	TRUE	TRUE	TRUE	TRUE	TRUE	TRUE	TRUE	TRUE	TRUE	TRUE	TRUE	TRUE	TRUE	TRUE	TRUE	TRUE	TRUE	TRUE	TRUE	TRUE	TRUE	TRUE	TRUE	TRUE	TRUE	TRUE	TRUE	TRUE	TRUE	TRUE	TRUE	TRUE
Benzo(a)pyrene	FMMWHPNWAFZXNH-UHFFFAOYSA-N	GC-EI	TRUE	TRUE	TRUE	TRUE	TRUE	TRUE	TRUE	TRUE	TRUE	TRUE	TRUE	TRUE	TRUE	TRUE	TRUE	TRUE	TRUE	TRUE	TRUE	TRUE	TRUE	TRUE	TRUE	TRUE	TRUE	TRUE	TRUE	TRUE	TRUE	TRUE	TRUE	TRUE	TRUE	TRUE	TRUE	TRUE	TRUE	TRUE	TRUE	TRUE
Dioctyldiphenylamine	QAPVYZRWKDXNDK-UHFFFAOYSA-N	GC-EI	TRUE	FALSE	TRUE	TRUE	TRUE	TRUE	TRUE	TRUE	TRUE	TRUE	TRUE	TRUE	TRUE	TRUE	TRUE	TRUE	FALSE	FALSE	FALSE	FALSE	FALSE	FALSE	FALSE	FALSE	TRUE	TRUE	TRUE	TRUE	TRUE	TRUE	TRUE	TRUE	TRUE	TRUE	TRUE	TRUE	TRUE	TRUE	TRUE	TRUE
Habanolide	KHLFMZDGADSQGR-ACCUITESSA-N	GC-EI	FALSE	FALSE	FALSE	FALSE	FALSE	FALSE	FALSE	FALSE	FALSE	FALSE	FALSE	FALSE	FALSE	FALSE	FALSE	FALSE	FALSE	FALSE	FALSE	FALSE	FALSE	FALSE	FALSE	FALSE	FALSE	FALSE	FALSE	FALSE	FALSE	FALSE	FALSE	FALSE	FALSE	FALSE	FALSE	FALSE	FALSE	FALSE	FALSE	FALSE
Hexabromobenzene	CAYGQBVSOZLICD-UHFFFAOYSA-N	GC-EI	FALSE	FALSE	FALSE	FALSE	FALSE	FALSE	FALSE	FALSE	FALSE	FALSE	FALSE	FALSE	FALSE	FALSE	FALSE	FALSE	FALSE	FALSE	FALSE	FALSE	FALSE	FALSE	FALSE	FALSE	FALSE	FALSE	FALSE	FALSE	FALSE	FALSE	FALSE	FALSE	FALSE	FALSE	FALSE	FALSE	FALSE	FALSE	FALSE	FALSE
o-Terphenyl	OIAQMFOKAXHPNH-UHFFFAOYSA-N	GC-EI	TRUE	TRUE	TRUE	TRUE	TRUE	TRUE	TRUE	TRUE	TRUE	TRUE	TRUE	TRUE	TRUE	TRUE	TRUE	TRUE	FALSE	FALSE	FALSE	FALSE	FALSE	FALSE	FALSE	FALSE	TRUE	TRUE	TRUE	TRUE	TRUE	TRUE	TRUE	TRUE	TRUE	TRUE	TRUE	TRUE	TRUE	TRUE	TRUE	TRUE
p-Terphenyl	XJKSTNDFUHDPQJ-UHFFFAOYSA-N	GC-EI	FALSE	FALSE	TRUE	TRUE	TRUE	TRUE	TRUE	TRUE	TRUE	TRUE	TRUE	TRUE	TRUE	TRUE	TRUE	TRUE	FALSE	FALSE	FALSE	FALSE	FALSE	FALSE	FALSE	FALSE	TRUE	TRUE	TRUE	TRUE	TRUE	TRUE	TRUE	TRUE	TRUE	TRUE	TRUE	TRUE	TRUE	TRUE	TRUE	TRUE
Methylphenylsulfone	JCDWETOKTFWTHA-UHFFFAOYSA-N	GC-EI	FALSE	TRUE	FALSE	TRUE	TRUE	FALSE	TRUE	TRUE	FALSE	FALSE	FALSE	FALSE	FALSE	FALSE	FALSE	TRUE	TRUE	TRUE	TRUE	FALSE	TRUE	FALSE	TRUE	TRUE	TRUE	TRUE	TRUE	FALSE	TRUE	TRUE	TRUE	TRUE	FALSE	FALSE	FALSE	FALSE	FALSE	FALSE	FALSE	FALSE
Velvione	ABRIMXGLNHCLIP-UHFFFAOYSA-N	LC-ESIpos	FALSE	FALSE	TRUE	FALSE	TRUE	TRUE	TRUE	FALSE	FALSE	FALSE	FALSE	FALSE	FALSE	TRUE	FALSE	FALSE	FALSE	FALSE	FALSE	FALSE	FALSE	FALSE	FALSE	FALSE	FALSE	FALSE	FALSE	FALSE	FALSE	FALSE	FALSE	FALSE	FALSE	FALSE	TRUE	FALSE	TRUE	FALSE	FALSE	FALSE
Etofenprox	YREQHYQNNWYQCJ-UHFFFAOYSA-N	LC-ESIpos	FALSE	FALSE	FALSE	FALSE	FALSE	FALSE	FALSE	FALSE	FALSE	FALSE	FALSE	FALSE	FALSE	FALSE	FALSE	FALSE	FALSE	FALSE	FALSE	FALSE	FALSE	FALSE	FALSE	FALSE	FALSE	FALSE	FALSE	FALSE	FALSE	FALSE	FALSE	FALSE	FALSE	FALSE	TRUE	FALSE	TRUE	FALSE	FALSE	FALSE
Allethrin	ZCVAOQKBXKSDMS-UHFFFAOYSA-N	LC-ESIpos	TRUE	FALSE	FALSE	FALSE	FALSE	FALSE	FALSE	FALSE	TRUE	FALSE	FALSE	FALSE	FALSE	FALSE	FALSE	FALSE	FALSE	FALSE	FALSE	FALSE	FALSE	FALSE	FALSE	FALSE	FALSE	FALSE	FALSE	FALSE	FALSE	FALSE	FALSE	FALSE	FALSE	FALSE	TRUE	FALSE	TRUE	FALSE	FALSE	FALSE
2,6-Di-tert-butyl-1,4-benzoquinone	RDQSIADLBQFVMY-UHFFFAOYSA-N	LC-ESIpos	FALSE	FALSE	FALSE	FALSE	FALSE	FALSE	FALSE	FALSE	FALSE	FALSE	FALSE	FALSE	FALSE	FALSE	FALSE	FALSE	FALSE	FALSE	FALSE	FALSE	FALSE	FALSE	FALSE	FALSE	FALSE	FALSE	FALSE	FALSE	FALSE	FALSE	FALSE	FALSE	FALSE	FALSE	TRUE	FALSE	TRUE	FALSE	FALSE	FALSE
Cyfluthrin	QQODLKZGRKWIFG-UHFFFAOYSA-N	GC-EI	FALSE	FALSE	FALSE	FALSE	FALSE	FALSE	FALSE	FALSE	FALSE	FALSE	FALSE	FALSE	FALSE	FALSE	FALSE	FALSE	FALSE	FALSE	FALSE	FALSE	FALSE	FALSE	FALSE	FALSE	FALSE	FALSE	FALSE	FALSE	FALSE	FALSE	FALSE	FALSE	FALSE	FALSE	FALSE	FALSE	FALSE	FALSE	FALSE	FALSE
Transfluthrin	DDVNRFNDOPPVQJ-HQJQHLMTSA-N	GC-EI	FALSE	FALSE	FALSE	FALSE	FALSE	FALSE	FALSE	FALSE	FALSE	FALSE	FALSE	FALSE	FALSE	FALSE	FALSE	FALSE	FALSE	FALSE	FALSE	FALSE	FALSE	FALSE	FALSE	FALSE	FALSE	FALSE	FALSE	FALSE	FALSE	FALSE	FALSE	FALSE	FALSE	FALSE	FALSE	FALSE	FALSE	FALSE	FALSE	FALSE
Prallethrin	SMKRKQBMYOFFMU-UHFFFAOYSA-N	GC-EI	FALSE	FALSE	FALSE	FALSE	FALSE	FALSE	FALSE	FALSE	FALSE	FALSE	FALSE	FALSE	FALSE	FALSE	FALSE	FALSE	FALSE	FALSE	FALSE	FALSE	FALSE	FALSE	FALSE	FALSE	FALSE	FALSE	FALSE	FALSE	FALSE	FALSE	FALSE	FALSE	FALSE	FALSE	FALSE	FALSE	FALSE	FALSE	FALSE	FALSE
Tefluthrin	ZFHGXWPMULPQSE-GPCIZFCYSA-N	GC-EI	FALSE	FALSE	FALSE	FALSE	FALSE	FALSE	FALSE	FALSE	FALSE	FALSE	TRUE	TRUE	TRUE	FALSE	TRUE	FALSE	FALSE	FALSE	FALSE	FALSE	FALSE	FALSE	FALSE	FALSE	FALSE	FALSE	FALSE	FALSE	FALSE	FALSE	FALSE	FALSE	FALSE	FALSE	TRUE	TRUE	TRUE	TRUE	TRUE	FALSE
cis-Stilbene	PJANXHGTPQOBST-QXMHVHEDSA-N	GC-EI	TRUE	TRUE	TRUE	TRUE	TRUE	TRUE	TRUE	TRUE	TRUE	TRUE	TRUE	TRUE	TRUE	TRUE	TRUE	FALSE	FALSE	FALSE	FALSE	FALSE	FALSE	FALSE	FALSE	FALSE	TRUE	TRUE	FALSE	FALSE	FALSE	FALSE	FALSE	FALSE	TRUE	TRUE	FALSE	FALSE	FALSE	FALSE	FALSE	FALSE
9-Vinylanthracene	OGOYZCQQQFAGRI-UHFFFAOYSA-N	GC-EI	TRUE	FALSE	FALSE	FALSE	FALSE	FALSE	FALSE	TRUE	FALSE	FALSE	FALSE	FALSE	FALSE	FALSE	FALSE	FALSE	FALSE	TRUE	TRUE	TRUE	TRUE	TRUE	TRUE	TRUE	TRUE	FALSE	TRUE	TRUE	TRUE	FALSE	FALSE	TRUE	TRUE	TRUE	TRUE	TRUE	TRUE	TRUE	TRUE	TRUE
Diphenylmethane	CZZYITDELCSZES-UHFFFAOYSA-N	GC-EI	TRUE	TRUE	TRUE	TRUE	TRUE	TRUE	TRUE	TRUE	TRUE	TRUE	TRUE	TRUE	TRUE	TRUE	TRUE	TRUE	FALSE	FALSE	FALSE	FALSE	FALSE	FALSE	FALSE	FALSE	TRUE	TRUE	TRUE	TRUE	TRUE	TRUE	TRUE	TRUE	TRUE	TRUE	TRUE	TRUE	TRUE	TRUE	TRUE	TRUE
m-Terphenyl	YJTKZCDBKVTVBY-UHFFFAOYSA-N	GC-EI	FALSE	FALSE	FALSE	TRUE	FALSE	TRUE	TRUE	FALSE	TRUE	TRUE	TRUE	TRUE	TRUE	TRUE	TRUE	TRUE	FALSE	FALSE	FALSE	FALSE	TRUE	FALSE	FALSE	FALSE	TRUE	TRUE	TRUE	TRUE	TRUE	TRUE	TRUE	TRUE	TRUE	TRUE	TRUE	TRUE	TRUE	TRUE	TRUE	TRUE
2,6-Diisopropylnaphthalene	GWLLTEXUIOFAFE-UHFFFAOYSA-N	GC-EI	TRUE	TRUE	TRUE	TRUE	TRUE	TRUE	TRUE	TRUE	TRUE	TRUE	TRUE	TRUE	TRUE	TRUE	TRUE	TRUE	TRUE	TRUE	TRUE	TRUE	TRUE	TRUE	TRUE	TRUE	TRUE	TRUE	TRUE	TRUE	TRUE	TRUE	TRUE	TRUE	TRUE	TRUE	TRUE	TRUE	TRUE	TRUE	TRUE	TRUE
4H-Cyclopenta(def)phenanthrene	RKZDZWJDQTZDLD-UHFFFAOYSA-N	GC-EI	TRUE	TRUE	TRUE	TRUE	TRUE	TRUE	TRUE	TRUE	TRUE	TRUE	TRUE	TRUE	TRUE	TRUE	TRUE	TRUE	TRUE	TRUE	TRUE	TRUE	TRUE	TRUE	TRUE	TRUE	TRUE	TRUE	TRUE	TRUE	TRUE	TRUE	TRUE	TRUE	TRUE	TRUE	TRUE	TRUE	TRUE	TRUE	TRUE	TRUE
Indane	PQNFLJBBNBOBRQ-UHFFFAOYSA-N	GC-EI	TRUE	TRUE	FALSE	TRUE	TRUE	TRUE	TRUE	TRUE	TRUE	TRUE	FALSE	TRUE	TRUE	TRUE	TRUE	FALSE	FALSE	FALSE	TRUE	TRUE	TRUE	FALSE	TRUE	FALSE	TRUE	TRUE	TRUE	TRUE	TRUE	TRUE	TRUE	TRUE	FALSE	FALSE	FALSE	FALSE	FALSE	FALSE	FALSE	FALSE
1-Phenylnaphthalene	IYDMICQAKLQHLA-UHFFFAOYSA-N	GC-EI	TRUE	TRUE	TRUE	TRUE	TRUE	TRUE	TRUE	TRUE	TRUE	TRUE	TRUE	TRUE	TRUE	TRUE	TRUE	TRUE	FALSE	FALSE	FALSE	FALSE	FALSE	FALSE	FALSE	FALSE	TRUE	TRUE	TRUE	TRUE	TRUE	TRUE	TRUE	TRUE	TRUE	TRUE	TRUE	TRUE	TRUE	TRUE	TRUE	TRUE
Benzo(b)fluorene	HAPOJKSPCGLOOD-UHFFFAOYSA-N	GC-EI	TRUE	TRUE	TRUE	TRUE	TRUE	TRUE	TRUE	TRUE	TRUE	TRUE	TRUE	TRUE	TRUE	TRUE	TRUE	TRUE	TRUE	TRUE	TRUE	TRUE	TRUE	TRUE	TRUE	TRUE	TRUE	TRUE	TRUE	TRUE	TRUE	TRUE	TRUE	TRUE	TRUE	TRUE	TRUE	TRUE	TRUE	TRUE	TRUE	TRUE
Perylene	CSHWQDPOILHKBI-UHFFFAOYSA-N	GC-EI	TRUE	TRUE	TRUE	TRUE	TRUE	TRUE	TRUE	TRUE	TRUE	TRUE	TRUE	TRUE	TRUE	TRUE	TRUE	TRUE	FALSE	FALSE	FALSE	FALSE	FALSE	FALSE	FALSE	FALSE	TRUE	TRUE	TRUE	TRUE	TRUE	TRUE	TRUE	TRUE	TRUE	TRUE	TRUE	TRUE	TRUE	TRUE	TRUE	TRUE
Indeno(1,2,3-cd)fluoranthene	XAKRHFYJDSMEMI-UHFFFAOYSA-N	GC-EI	FALSE	TRUE	FALSE	FALSE	FALSE	FALSE	FALSE	TRUE	FALSE	TRUE	FALSE	FALSE	FALSE	FALSE	FALSE	TRUE	FALSE	FALSE	FALSE	FALSE	FALSE	FALSE	FALSE	FALSE	TRUE	TRUE	TRUE	TRUE	TRUE	FALSE	FALSE	TRUE	FALSE	FALSE	FALSE	FALSE	FALSE	FALSE	FALSE	FALSE
Decahydronaphthalene	NNBZCPXTIHJBJL-UHFFFAOYSA-N	GC-EI	TRUE	FALSE	FALSE	FALSE	TRUE	FALSE	FALSE	TRUE	FALSE	FALSE	FALSE	FALSE	FALSE	FALSE	FALSE	TRUE	FALSE	FALSE	FALSE	FALSE	FALSE	FALSE	FALSE	FALSE	FALSE	FALSE	FALSE	FALSE	FALSE	FALSE	FALSE	FALSE	FALSE	FALSE	FALSE	FALSE	FALSE	FALSE	FALSE	FALSE
Diphenylsulfone	KZTYYGOKRVBIMI-UHFFFAOYSA-N	GC-EI	FALSE	TRUE	TRUE	TRUE	TRUE	TRUE	TRUE	TRUE	TRUE	TRUE	TRUE	TRUE	TRUE	TRUE	TRUE	TRUE	FALSE	FALSE	FALSE	FALSE	FALSE	FALSE	FALSE	FALSE	FALSE	TRUE	TRUE	TRUE	TRUE	TRUE	TRUE	TRUE	TRUE	TRUE	TRUE	TRUE	TRUE	TRUE	TRUE	TRUE
Aldrin	QBYJBZPUGVGKQQ-SJJAEHHWSA-N	GC-EI	FALSE	FALSE	FALSE	FALSE	FALSE	FALSE	FALSE	FALSE	FALSE	FALSE	FALSE	TRUE	FALSE	FALSE	FALSE	TRUE	FALSE	FALSE	FALSE	FALSE	FALSE	FALSE	FALSE	FALSE	FALSE	FALSE	FALSE	FALSE	FALSE	FALSE	FALSE	FALSE	FALSE	FALSE	FALSE	FALSE	FALSE	FALSE	FALSE	FALSE
alpha-HCH	JLYXXMFPNIAWKQ-SHFUYGGZSA-N	GC-EI	TRUE	FALSE	TRUE	FALSE	FALSE	FALSE	TRUE	TRUE	TRUE	TRUE	TRUE	TRUE	TRUE	TRUE	TRUE	TRUE	FALSE	FALSE	FALSE	FALSE	FALSE	FALSE	FALSE	FALSE	TRUE	TRUE	FALSE	FALSE	FALSE	FALSE	FALSE	FALSE	TRUE	TRUE	TRUE	TRUE	TRUE	TRUE	TRUE	TRUE
beta-HCH	JLYXXMFPNIAWKQ-CDRYSYESSA-N	GC-EI	FALSE	FALSE	FALSE	FALSE	FALSE	FALSE	FALSE	FALSE	FALSE	FALSE	FALSE	FALSE	FALSE	FALSE	FALSE	TRUE	FALSE	FALSE	FALSE	FALSE	FALSE	FALSE	FALSE	FALSE	FALSE	FALSE	FALSE	FALSE	FALSE	FALSE	FALSE	FALSE	FALSE	FALSE	FALSE	FALSE	FALSE	FALSE	FALSE	TRUE
Fluorene	NIHNNTQXNPWCJQ-UHFFFAOYSA-N	GC-EI	TRUE	TRUE	TRUE	TRUE	TRUE	TRUE	TRUE	TRUE	TRUE	TRUE	TRUE	TRUE	TRUE	TRUE	TRUE	TRUE	TRUE	TRUE	TRUE	TRUE	TRUE	TRUE	TRUE	TRUE	TRUE	TRUE	TRUE	TRUE	TRUE	TRUE	TRUE	TRUE	TRUE	TRUE	TRUE	TRUE	TRUE	TRUE	TRUE	TRUE
Chrysene	WDECIBYCCFPHNR-UHFFFAOYSA-N	GC-EI	TRUE	TRUE	TRUE	TRUE	TRUE	TRUE	TRUE	TRUE	TRUE	TRUE	TRUE	TRUE	TRUE	TRUE	TRUE	TRUE	TRUE	TRUE	TRUE	TRUE	TRUE	TRUE	TRUE	TRUE	FALSE	FALSE	FALSE	FALSE	FALSE	FALSE	FALSE	FALSE	TRUE	TRUE	TRUE	TRUE	TRUE	TRUE	TRUE	TRUE
Benzo(b)fluoranthene	FTOVXSOBNPWTSH-UHFFFAOYSA-N	GC-EI	TRUE	TRUE	TRUE	TRUE	TRUE	TRUE	TRUE	TRUE	TRUE	TRUE	TRUE	TRUE	TRUE	TRUE	TRUE	TRUE	TRUE	TRUE	TRUE	TRUE	TRUE	TRUE	TRUE	TRUE	TRUE	TRUE	TRUE	TRUE	TRUE	TRUE	TRUE	TRUE	TRUE	TRUE	TRUE	TRUE	TRUE	TRUE	TRUE	TRUE
Hexachloroethane	VHHHONWQHHHLTI-UHFFFAOYSA-N	GC-EI	FALSE	FALSE	FALSE	FALSE	FALSE	FALSE	FALSE	FALSE	FALSE	FALSE	FALSE	FALSE	FALSE	FALSE	FALSE	FALSE	FALSE	FALSE	FALSE	FALSE	FALSE	FALSE	FALSE	FALSE	FALSE	FALSE	FALSE	FALSE	FALSE	FALSE	FALSE	FALSE	FALSE	FALSE	FALSE	FALSE	FALSE	FALSE	FALSE	FALSE
1,2-Dichlorobenzene	RFFLAFLAYFXFSW-UHFFFAOYSA-N	GC-EI	FALSE	FALSE	FALSE	FALSE	FALSE	FALSE	FALSE	FALSE	FALSE	FALSE	FALSE	FALSE	FALSE	FALSE	FALSE	FALSE	FALSE	FALSE	FALSE	FALSE	FALSE	FALSE	FALSE	FALSE	FALSE	FALSE	FALSE	FALSE	FALSE	FALSE	FALSE	FALSE	FALSE	FALSE	FALSE	FALSE	FALSE	FALSE	FALSE	FALSE
1,4-Dichlorobenzene	OCJBOOLMMGQPQU-UHFFFAOYSA-N	GC-EI	FALSE	FALSE	FALSE	FALSE	FALSE	FALSE	FALSE	FALSE	FALSE	FALSE	FALSE	FALSE	FALSE	FALSE	FALSE	FALSE	FALSE	FALSE	FALSE	FALSE	FALSE	FALSE	FALSE	FALSE	FALSE	FALSE	FALSE	FALSE	FALSE	FALSE	FALSE	FALSE	FALSE	FALSE	FALSE	FALSE	FALSE	FALSE	FALSE	FALSE
1,3-Dichlorobenzene	ZPQOPVIELGIULI-UHFFFAOYSA-N	GC-EI	FALSE	FALSE	FALSE	FALSE	FALSE	FALSE	FALSE	FALSE	FALSE	FALSE	FALSE	FALSE	FALSE	FALSE	FALSE	FALSE	FALSE	FALSE	FALSE	FALSE	FALSE	FALSE	FALSE	FALSE	FALSE	FALSE	FALSE	FALSE	FALSE	FALSE	FALSE	FALSE	FALSE	FALSE	FALSE	FALSE	FALSE	FALSE	FALSE	FALSE
1,2,4-Trichlorobenzene	PBKONEOXTCPAFI-UHFFFAOYSA-N	GC-EI	FALSE	FALSE	FALSE	FALSE	FALSE	FALSE	FALSE	FALSE	FALSE	FALSE	FALSE	FALSE	FALSE	FALSE	FALSE	FALSE	FALSE	FALSE	FALSE	FALSE	FALSE	FALSE	FALSE	FALSE	FALSE	TRUE	TRUE	TRUE	FALSE	TRUE	TRUE	TRUE	FALSE	FALSE	FALSE	FALSE	FALSE	FALSE	FALSE	FALSE
1,2,4,5-Tetrachlorobenzene	JHBKHLUZVFWLAG-UHFFFAOYSA-N	GC-EI	FALSE	FALSE	FALSE	FALSE	FALSE	FALSE	FALSE	FALSE	FALSE	FALSE	FALSE	FALSE	FALSE	FALSE	FALSE	FALSE	FALSE	FALSE	FALSE	FALSE	FALSE	FALSE	FALSE	FALSE	FALSE	FALSE	FALSE	FALSE	FALSE	FALSE	FALSE	FALSE	TRUE	TRUE	TRUE	TRUE	TRUE	TRUE	TRUE	FALSE
2-Chloronaphthalene	CGYGETOMCSJHJU-UHFFFAOYSA-N	GC-EI	TRUE	TRUE	TRUE	TRUE	TRUE	TRUE	TRUE	FALSE	TRUE	TRUE	TRUE	TRUE	TRUE	TRUE	TRUE	FALSE	FALSE	FALSE	FALSE	FALSE	FALSE	FALSE	FALSE	FALSE	TRUE	FALSE	TRUE	TRUE	TRUE	FALSE	TRUE	FALSE	TRUE	TRUE	TRUE	TRUE	TRUE	TRUE	TRUE	TRUE
Pentachloroethane	BNIXVQGCZULYKV-UHFFFAOYSA-N	GC-EI	FALSE	FALSE	FALSE	FALSE	FALSE	FALSE	FALSE	FALSE	FALSE	FALSE	FALSE	FALSE	FALSE	FALSE	FALSE	FALSE	FALSE	FALSE	FALSE	FALSE	FALSE	FALSE	FALSE	FALSE	FALSE	FALSE	FALSE	FALSE	FALSE	FALSE	FALSE	FALSE	FALSE	FALSE	FALSE	FALSE	FALSE	FALSE	FALSE	FALSE
Hexachlorobutadiene	RWNKSTSCBHKHTB-UHFFFAOYSA-N	GC-EI	FALSE	FALSE	FALSE	FALSE	FALSE	FALSE	FALSE	FALSE	FALSE	FALSE	FALSE	FALSE	FALSE	FALSE	FALSE	FALSE	FALSE	FALSE	FALSE	FALSE	FALSE	FALSE	FALSE	FALSE	FALSE	FALSE	FALSE	FALSE	FALSE	FALSE	FALSE	FALSE	FALSE	FALSE	FALSE	FALSE	FALSE	FALSE	FALSE	FALSE
Hexachloropropene	VFDYKPARTDCDCU-UHFFFAOYSA-N	GC-EI	FALSE	FALSE	FALSE	FALSE	FALSE	FALSE	FALSE	FALSE	FALSE	FALSE	FALSE	FALSE	FALSE	FALSE	FALSE	FALSE	FALSE	FALSE	FALSE	FALSE	FALSE	FALSE	FALSE	FALSE	FALSE	FALSE	FALSE	FALSE	FALSE	FALSE	FALSE	FALSE	FALSE	FALSE	FALSE	FALSE	FALSE	FALSE	FALSE	FALSE
delta-HCH	JLYXXMFPNIAWKQ-GPIVLXJGSA-N	GC-EI	FALSE	FALSE	FALSE	FALSE	FALSE	FALSE	FALSE	FALSE	FALSE	FALSE	FALSE	FALSE	FALSE	FALSE	FALSE	FALSE	TRUE	TRUE	FALSE	FALSE	FALSE	FALSE	FALSE	TRUE	FALSE	FALSE	FALSE	FALSE	FALSE	FALSE	FALSE	FALSE	FALSE	FALSE	FALSE	FALSE	FALSE	FALSE	FALSE	FALSE
Endrin	DFBKLUNHFCTMDC-GKRDHZSOSA-N	GC-EI	FALSE	FALSE	FALSE	FALSE	FALSE	FALSE	FALSE	FALSE	FALSE	FALSE	FALSE	FALSE	FALSE	FALSE	FALSE	FALSE	FALSE	FALSE	FALSE	FALSE	FALSE	FALSE	FALSE	FALSE	FALSE	FALSE	FALSE	FALSE	FALSE	FALSE	FALSE	FALSE	FALSE	FALSE	FALSE	FALSE	FALSE	FALSE	FALSE	FALSE
alpha-Endosulfan	RDYMFSUJUZBWLH-AZVNHNRSSA-N	GC-EI	FALSE	FALSE	FALSE	FALSE	FALSE	FALSE	FALSE	FALSE	FALSE	FALSE	FALSE	FALSE	FALSE	FALSE	FALSE	FALSE	FALSE	FALSE	FALSE	FALSE	FALSE	FALSE	FALSE	FALSE	FALSE	FALSE	FALSE	FALSE	FALSE	FALSE	FALSE	FALSE	FALSE	FALSE	FALSE	FALSE	FALSE	FALSE	FALSE	FALSE
beta-Endosulfan	RDYMFSUJUZBWLH-BRZMKDEISA-N	GC-EI	FALSE	FALSE	FALSE	FALSE	FALSE	FALSE	FALSE	FALSE	FALSE	FALSE	FALSE	FALSE	FALSE	FALSE	FALSE	FALSE	FALSE	FALSE	FALSE	FALSE	FALSE	FALSE	FALSE	FALSE	FALSE	FALSE	FALSE	FALSE	FALSE	FALSE	FALSE	FALSE	FALSE	FALSE	FALSE	FALSE	FALSE	FALSE	FALSE	FALSE
Gemfibrozil	HEMJJKBWTPKOJG-UHFFFAOYSA-N	LC-ESIpos	FALSE	FALSE	FALSE	FALSE	FALSE	FALSE	FALSE	FALSE	FALSE	FALSE	FALSE	FALSE	FALSE	FALSE	FALSE	FALSE	FALSE	FALSE	FALSE	FALSE	FALSE	FALSE	FALSE	FALSE	FALSE	FALSE	FALSE	FALSE	FALSE	FALSE	FALSE	FALSE	FALSE	FALSE	TRUE	FALSE	TRUE	FALSE	FALSE	FALSE
2-Acetonaphthone	XSAYZAUNJMRRIR-UHFFFAOYSA-N	LC-ESIpos	FALSE	FALSE	FALSE	FALSE	FALSE	FALSE	FALSE	FALSE	FALSE	FALSE	FALSE	FALSE	FALSE	FALSE	FALSE	FALSE	FALSE	FALSE	FALSE	FALSE	FALSE	FALSE	FALSE	FALSE	FALSE	FALSE	FALSE	FALSE	FALSE	FALSE	FALSE	FALSE	FALSE	FALSE	TRUE	FALSE	TRUE	FALSE	FALSE	FALSE
2-(2-(Chlorophenyl)amino)benzaldehyde	DAAHPDZFLSFYPJ-UHFFFAOYSA-N	LC-ESIpos	FALSE	FALSE	FALSE	FALSE	FALSE	FALSE	FALSE	FALSE	FALSE	FALSE	FALSE	FALSE	FALSE	FALSE	FALSE	FALSE	FALSE	FALSE	FALSE	FALSE	FALSE	FALSE	FALSE	FALSE	FALSE	FALSE	FALSE	FALSE	FALSE	FALSE	FALSE	FALSE	FALSE	FALSE	TRUE	FALSE	TRUE	FALSE	FALSE	FALSE
Aniline Yellow	QPQKUYVSJWQSDY-CCEZHUSRSA-N	LC-ESIpos	FALSE	FALSE	FALSE	FALSE	FALSE	FALSE	FALSE	FALSE	FALSE	FALSE	FALSE	FALSE	FALSE	FALSE	FALSE	FALSE	FALSE	FALSE	FALSE	FALSE	FALSE	FALSE	FALSE	FALSE	FALSE	FALSE	FALSE	FALSE	FALSE	FALSE	FALSE	FALSE	TRUE	TRUE	TRUE	FALSE	TRUE	FALSE	FALSE	FALSE
Capecitabine	GAGWJHPBXLXJQN-UORFTKCHSA-N	LC-ESIpos	FALSE	FALSE	FALSE	FALSE	FALSE	FALSE	FALSE	FALSE	FALSE	FALSE	FALSE	FALSE	FALSE	FALSE	FALSE	FALSE	FALSE	FALSE	FALSE	FALSE	FALSE	FALSE	FALSE	FALSE	FALSE	FALSE	FALSE	FALSE	FALSE	FALSE	FALSE	FALSE	FALSE	FALSE	TRUE	FALSE	TRUE	FALSE	FALSE	FALSE
7-Hydroxymethotrexate	HODZDDDNGRLGSI-NSHDSACASA-N	LC-ESIpos	FALSE	FALSE	FALSE	FALSE	FALSE	FALSE	FALSE	FALSE	FALSE	FALSE	FALSE	FALSE	FALSE	FALSE	FALSE	FALSE	FALSE	FALSE	FALSE	FALSE	FALSE	FALSE	FALSE	FALSE	FALSE	FALSE	FALSE	FALSE	FALSE	FALSE	FALSE	FALSE	FALSE	FALSE	TRUE	FALSE	TRUE	FALSE	FALSE	FALSE
Thiophanate-methyl	QGHREAKMXXNCOA-UHFFFAOYSA-N	LC-ESIpos	FALSE	FALSE	FALSE	FALSE	FALSE	FALSE	FALSE	FALSE	FALSE	FALSE	FALSE	FALSE	FALSE	FALSE	FALSE	FALSE	FALSE	FALSE	FALSE	FALSE	FALSE	FALSE	FALSE	FALSE	FALSE	FALSE	FALSE	FALSE	FALSE	FALSE	FALSE	FALSE	FALSE	FALSE	TRUE	FALSE	TRUE	FALSE	FALSE	FALSE
(Benzothiazol-2-ylthio)methyl thiocyanate	TUBQDCKAWGHZPF-UHFFFAOYSA-N	LC-ESIpos	FALSE	FALSE	FALSE	FALSE	FALSE	FALSE	FALSE	FALSE	FALSE	FALSE	FALSE	FALSE	FALSE	FALSE	FALSE	FALSE	FALSE	FALSE	FALSE	FALSE	FALSE	FALSE	FALSE	FALSE	FALSE	FALSE	FALSE	FALSE	FALSE	FALSE	FALSE	FALSE	FALSE	FALSE	TRUE	FALSE	TRUE	FALSE	FALSE	FALSE
Isophorone	HJOVHMDZYOCNQW-UHFFFAOYSA-N	LC-ESIpos	FALSE	FALSE	FALSE	FALSE	FALSE	FALSE	FALSE	FALSE	FALSE	FALSE	FALSE	FALSE	FALSE	FALSE	FALSE	FALSE	FALSE	FALSE	FALSE	FALSE	FALSE	FALSE	FALSE	FALSE	FALSE	FALSE	FALSE	FALSE	FALSE	FALSE	FALSE	FALSE	FALSE	FALSE	TRUE	FALSE	TRUE	FALSE	FALSE	FALSE
Fenofibrate	YMTINGFKWWXKFG-UHFFFAOYSA-N	LC-ESIpos	TRUE	FALSE	FALSE	FALSE	FALSE	FALSE	FALSE	FALSE	TRUE	FALSE	FALSE	FALSE	FALSE	FALSE	FALSE	TRUE	FALSE	FALSE	FALSE	FALSE	FALSE	FALSE	FALSE	TRUE	FALSE	FALSE	FALSE	FALSE	FALSE	FALSE	FALSE	TRUE	TRUE	TRUE	TRUE	FALSE	TRUE	FALSE	FALSE	TRUE
Domperidone	FGXWKSZFVQUSTL-UHFFFAOYSA-N	LC-ESIpos	FALSE	FALSE	FALSE	FALSE	FALSE	FALSE	FALSE	FALSE	FALSE	FALSE	FALSE	FALSE	FALSE	FALSE	FALSE	FALSE	FALSE	FALSE	FALSE	FALSE	FALSE	FALSE	FALSE	FALSE	FALSE	FALSE	FALSE	FALSE	FALSE	FALSE	FALSE	FALSE	FALSE	FALSE	TRUE	FALSE	TRUE	FALSE	FALSE	FALSE
Hydroxychloroquine	XXSMGPRMXLTPCZ-UHFFFAOYSA-N	LC-ESIpos	FALSE	FALSE	FALSE	FALSE	FALSE	FALSE	FALSE	FALSE	FALSE	FALSE	FALSE	FALSE	FALSE	FALSE	FALSE	FALSE	FALSE	FALSE	FALSE	FALSE	FALSE	FALSE	FALSE	FALSE	FALSE	FALSE	FALSE	FALSE	FALSE	FALSE	FALSE	FALSE	FALSE	FALSE	TRUE	FALSE	TRUE	FALSE	FALSE	FALSE
Amoxicillin	LSQZJLSUYDQPKJ-NJBDSQKTSA-N	LC-ESIpos	FALSE	FALSE	FALSE	FALSE	FALSE	FALSE	FALSE	FALSE	FALSE	FALSE	FALSE	FALSE	FALSE	FALSE	FALSE	FALSE	FALSE	FALSE	FALSE	FALSE	FALSE	FALSE	FALSE	FALSE	FALSE	FALSE	FALSE	FALSE	FALSE	FALSE	FALSE	FALSE	FALSE	FALSE	TRUE	FALSE	TRUE	FALSE	FALSE	FALSE
Oryzalin	UNAHYJYOSSSJHH-UHFFFAOYSA-N	LC-ESIpos	FALSE	FALSE	FALSE	FALSE	FALSE	FALSE	FALSE	FALSE	FALSE	FALSE	FALSE	FALSE	FALSE	FALSE	FALSE	FALSE	FALSE	FALSE	FALSE	FALSE	FALSE	FALSE	FALSE	FALSE	FALSE	FALSE	FALSE	FALSE	FALSE	FALSE	FALSE	FALSE	FALSE	FALSE	TRUE	FALSE	TRUE	FALSE	FALSE	FALSE
Bifonazol	OCAPBUJLXMYKEJ-UHFFFAOYSA-N	LC-ESIpos	FALSE	FALSE	FALSE	FALSE	FALSE	FALSE	FALSE	FALSE	FALSE	FALSE	FALSE	FALSE	FALSE	FALSE	FALSE	FALSE	FALSE	FALSE	FALSE	FALSE	FALSE	FALSE	FALSE	FALSE	FALSE	FALSE	FALSE	FALSE	FALSE	FALSE	FALSE	FALSE	FALSE	FALSE	TRUE	FALSE	TRUE	FALSE	FALSE	FALSE
Ebastin	MJJALKDDGIKVBE-UHFFFAOYSA-N	LC-ESIpos	FALSE	FALSE	FALSE	FALSE	FALSE	FALSE	FALSE	FALSE	FALSE	FALSE	FALSE	FALSE	FALSE	FALSE	FALSE	FALSE	FALSE	FALSE	FALSE	FALSE	FALSE	FALSE	FALSE	FALSE	FALSE	FALSE	FALSE	FALSE	FALSE	FALSE	FALSE	FALSE	FALSE	FALSE	TRUE	FALSE	TRUE	FALSE	FALSE	FALSE
4-Nitroquinoline-1-oxide	YHQDZJICGQWFHK-UHFFFAOYSA-N	LC-ESIpos	FALSE	FALSE	FALSE	FALSE	FALSE	FALSE	FALSE	FALSE	FALSE	FALSE	FALSE	FALSE	FALSE	FALSE	FALSE	FALSE	FALSE	FALSE	FALSE	FALSE	FALSE	FALSE	FALSE	FALSE	FALSE	FALSE	FALSE	FALSE	FALSE	FALSE	FALSE	FALSE	FALSE	FALSE	TRUE	FALSE	TRUE	FALSE	FALSE	FALSE
3-Aminoacetophenon	CKQHAYFOPRIUOM-UHFFFAOYSA-N	LC-ESIpos	FALSE	FALSE	FALSE	FALSE	FALSE	FALSE	FALSE	FALSE	FALSE	FALSE	FALSE	FALSE	FALSE	FALSE	FALSE	FALSE	FALSE	FALSE	FALSE	FALSE	FALSE	FALSE	FALSE	FALSE	FALSE	FALSE	FALSE	FALSE	FALSE	FALSE	FALSE	FALSE	FALSE	FALSE	TRUE	FALSE	TRUE	FALSE	FALSE	FALSE
Butocarboxim	SFNPDDSJBGRXLW-UITAMQMPSA-N	LC-ESIpos	FALSE	FALSE	FALSE	FALSE	FALSE	FALSE	FALSE	FALSE	FALSE	FALSE	FALSE	FALSE	FALSE	FALSE	FALSE	FALSE	FALSE	FALSE	FALSE	FALSE	FALSE	FALSE	FALSE	FALSE	FALSE	FALSE	FALSE	FALSE	FALSE	FALSE	FALSE	FALSE	FALSE	FALSE	TRUE	FALSE	TRUE	FALSE	FALSE	FALSE
Ciclopirox	SCKYRAXSEDYPSA-UHFFFAOYSA-N	LC-ESIpos	FALSE	FALSE	FALSE	FALSE	FALSE	FALSE	FALSE	FALSE	FALSE	FALSE	FALSE	FALSE	FALSE	FALSE	FALSE	FALSE	FALSE	FALSE	FALSE	FALSE	FALSE	FALSE	FALSE	FALSE	FALSE	FALSE	FALSE	FALSE	FALSE	FALSE	FALSE	FALSE	FALSE	FALSE	TRUE	FALSE	TRUE	FALSE	FALSE	FALSE
Quinmerac BH518-2	ZYIDIAPHYHJMCU-UHFFFAOYSA-N	LC-ESIpos	FALSE	FALSE	FALSE	FALSE	FALSE	FALSE	FALSE	FALSE	FALSE	FALSE	FALSE	FALSE	FALSE	FALSE	FALSE	FALSE	FALSE	FALSE	FALSE	FALSE	FALSE	FALSE	FALSE	FALSE	FALSE	FALSE	FALSE	FALSE	FALSE	FALSE	FALSE	FALSE	FALSE	FALSE	TRUE	FALSE	TRUE	FALSE	FALSE	FALSE
2-Trifluoromethyl-benzenesulfonamide	AFFPZJFLSDVZBV-UHFFFAOYSA-N	LC-ESIpos	FALSE	FALSE	FALSE	FALSE	FALSE	FALSE	FALSE	FALSE	FALSE	FALSE	FALSE	FALSE	FALSE	FALSE	FALSE	FALSE	FALSE	FALSE	FALSE	FALSE	FALSE	FALSE	FALSE	FALSE	FALSE	FALSE	FALSE	FALSE	FALSE	FALSE	FALSE	FALSE	FALSE	FALSE	TRUE	FALSE	TRUE	FALSE	FALSE	FALSE
2-(Piperazin-1-yl)ethanamine	IMUDHTPIFIBORV-UHFFFAOYSA-N	LC-ESIpos	FALSE	FALSE	FALSE	FALSE	FALSE	FALSE	FALSE	FALSE	FALSE	FALSE	FALSE	FALSE	FALSE	FALSE	FALSE	FALSE	FALSE	FALSE	FALSE	FALSE	FALSE	FALSE	FALSE	FALSE	FALSE	FALSE	FALSE	FALSE	FALSE	FALSE	FALSE	FALSE	FALSE	FALSE	TRUE	FALSE	TRUE	FALSE	FALSE	FALSE
4-tert-Butylbenzenesulfonamide	KYDZEZNYRFJCSA-UHFFFAOYSA-N	LC-ESIpos	TRUE	TRUE	TRUE	TRUE	TRUE	TRUE	TRUE	TRUE	TRUE	TRUE	TRUE	TRUE	TRUE	TRUE	TRUE	TRUE	FALSE	FALSE	FALSE	FALSE	FALSE	FALSE	FALSE	FALSE	FALSE	FALSE	FALSE	FALSE	FALSE	FALSE	FALSE	FALSE	TRUE	TRUE	TRUE	TRUE	TRUE	TRUE	TRUE	TRUE
4-Hydroxycoumarin	VXIXUWQIVKSKSA-UHFFFAOYSA-N	LC-ESIpos	FALSE	FALSE	FALSE	FALSE	FALSE	FALSE	FALSE	FALSE	FALSE	FALSE	FALSE	FALSE	FALSE	FALSE	FALSE	FALSE	FALSE	FALSE	FALSE	FALSE	TRUE	FALSE	TRUE	FALSE	FALSE	FALSE	FALSE	FALSE	TRUE	FALSE	TRUE	FALSE	FALSE	FALSE	TRUE	FALSE	TRUE	FALSE	FALSE	FALSE
Octyl-3,5-di-tert-butyl-4-hydroxyhydrocinnamate	CFXCGWWYIDZIMU-UHFFFAOYSA-N	LC-ESIpos	FALSE	FALSE	FALSE	FALSE	FALSE	FALSE	FALSE	FALSE	FALSE	FALSE	TRUE	FALSE	FALSE	FALSE	FALSE	FALSE	FALSE	FALSE	FALSE	FALSE	FALSE	FALSE	FALSE	FALSE	FALSE	FALSE	FALSE	FALSE	FALSE	FALSE	FALSE	FALSE	FALSE	FALSE	TRUE	FALSE	TRUE	FALSE	FALSE	FALSE
Norethindrone	VIKNJXKGJWUCNN-XGXHKTLJSA-N	LC-ESIpos	FALSE	FALSE	FALSE	FALSE	FALSE	FALSE	FALSE	FALSE	FALSE	FALSE	FALSE	FALSE	FALSE	FALSE	FALSE	FALSE	FALSE	FALSE	FALSE	FALSE	FALSE	FALSE	FALSE	FALSE	FALSE	FALSE	FALSE	FALSE	FALSE	FALSE	FALSE	FALSE	FALSE	FALSE	TRUE	FALSE	TRUE	FALSE	FALSE	FALSE
Progesterone	RJKFOVLPORLFTN-LEKSSAKUSA-N	LC-ESIpos	FALSE	FALSE	FALSE	FALSE	FALSE	FALSE	FALSE	FALSE	FALSE	FALSE	FALSE	FALSE	FALSE	FALSE	FALSE	FALSE	FALSE	FALSE	FALSE	FALSE	FALSE	FALSE	FALSE	FALSE	FALSE	FALSE	FALSE	FALSE	FALSE	FALSE	FALSE	FALSE	FALSE	FALSE	TRUE	FALSE	TRUE	FALSE	FALSE	FALSE
Norgestimate	KIQQMECNKUGGKA-NMYWJIRASA-N	LC-ESIpos	FALSE	FALSE	FALSE	FALSE	TRUE	FALSE	FALSE	FALSE	FALSE	TRUE	FALSE	FALSE	FALSE	FALSE	FALSE	TRUE	FALSE	FALSE	FALSE	FALSE	FALSE	FALSE	FALSE	FALSE	FALSE	FALSE	FALSE	FALSE	FALSE	FALSE	FALSE	FALSE	FALSE	FALSE	TRUE	FALSE	TRUE	FALSE	FALSE	FALSE
Cortisone	MFYSYFVPBJMHGN-ZPOLXVRWSA-N	LC-ESIpos	FALSE	FALSE	FALSE	FALSE	FALSE	FALSE	FALSE	FALSE	FALSE	FALSE	FALSE	FALSE	FALSE	FALSE	FALSE	FALSE	FALSE	FALSE	FALSE	FALSE	FALSE	FALSE	FALSE	FALSE	FALSE	FALSE	FALSE	FALSE	FALSE	FALSE	FALSE	FALSE	FALSE	FALSE	TRUE	FALSE	TRUE	FALSE	FALSE	FALSE
Dexamethasone	UREBDLICKHMUKA-CXSFZGCWSA-N	LC-ESIpos	FALSE	FALSE	FALSE	FALSE	FALSE	FALSE	FALSE	FALSE	FALSE	FALSE	TRUE	FALSE	FALSE	FALSE	FALSE	FALSE	FALSE	TRUE	FALSE	FALSE	FALSE	FALSE	FALSE	TRUE	FALSE	TRUE	FALSE	FALSE	FALSE	FALSE	FALSE	TRUE	FALSE	FALSE	TRUE	FALSE	TRUE	FALSE	FALSE	FALSE
Prednisolone	OIGNJSKKLXVSLS-VWUMJDOOSA-N	LC-ESIpos	FALSE	FALSE	FALSE	FALSE	FALSE	FALSE	FALSE	FALSE	FALSE	FALSE	FALSE	FALSE	FALSE	FALSE	FALSE	FALSE	FALSE	FALSE	FALSE	FALSE	FALSE	FALSE	FALSE	FALSE	FALSE	FALSE	FALSE	FALSE	FALSE	FALSE	FALSE	FALSE	FALSE	FALSE	TRUE	FALSE	TRUE	FALSE	FALSE	FALSE
N,N-Dimethylsulfamide	QMHAHUAQAJVBIW-UHFFFAOYSA-N	LC-ESIpos	FALSE	FALSE	FALSE	FALSE	FALSE	FALSE	FALSE	FALSE	FALSE	FALSE	FALSE	FALSE	FALSE	FALSE	FALSE	FALSE	FALSE	FALSE	FALSE	FALSE	FALSE	FALSE	FALSE	FALSE	FALSE	FALSE	FALSE	FALSE	FALSE	FALSE	FALSE	FALSE	FALSE	FALSE	TRUE	FALSE	TRUE	FALSE	FALSE	FALSE
Testosterone	MUMGGOZAMZWBJJ-DYKIIFRCSA-N	LC-ESIpos	FALSE	FALSE	FALSE	FALSE	FALSE	FALSE	FALSE	FALSE	FALSE	FALSE	FALSE	FALSE	FALSE	FALSE	FALSE	FALSE	FALSE	FALSE	FALSE	FALSE	FALSE	FALSE	FALSE	FALSE	FALSE	FALSE	FALSE	FALSE	FALSE	FALSE	FALSE	FALSE	FALSE	FALSE	TRUE	FALSE	TRUE	FALSE	FALSE	FALSE
Canrenone	UJVLDDZCTMKXJK-AFDHUMPMSA-N	LC-ESIpos	FALSE	FALSE	FALSE	FALSE	FALSE	FALSE	FALSE	FALSE	FALSE	FALSE	FALSE	FALSE	FALSE	FALSE	FALSE	FALSE	FALSE	FALSE	FALSE	FALSE	FALSE	FALSE	FALSE	FALSE	FALSE	FALSE	FALSE	FALSE	FALSE	FALSE	FALSE	FALSE	FALSE	FALSE	TRUE	FALSE	TRUE	FALSE	FALSE	FALSE
4-Androstene-3,17-dione	AEMFNILZOJDQLW-QAGGRKNESA-N	LC-ESIpos	FALSE	FALSE	FALSE	FALSE	FALSE	FALSE	FALSE	FALSE	FALSE	FALSE	FALSE	FALSE	FALSE	FALSE	FALSE	FALSE	FALSE	FALSE	FALSE	FALSE	FALSE	FALSE	FALSE	FALSE	FALSE	FALSE	FALSE	FALSE	FALSE	FALSE	FALSE	FALSE	FALSE	FALSE	TRUE	FALSE	TRUE	FALSE	FALSE	FALSE
Androsterone	QGXBDMJGAMFCBF-HLUDHZFRSA-N	LC-ESIpos	FALSE	FALSE	FALSE	FALSE	FALSE	FALSE	FALSE	FALSE	FALSE	FALSE	FALSE	FALSE	FALSE	FALSE	FALSE	FALSE	FALSE	FALSE	FALSE	FALSE	FALSE	FALSE	FALSE	FALSE	FALSE	FALSE	FALSE	FALSE	FALSE	FALSE	FALSE	FALSE	FALSE	FALSE	TRUE	FALSE	TRUE	FALSE	FALSE	FALSE
Clobetasol	FCSHDIVRCWTZOX-DVTGEIKXSA-N	LC-ESIpos	FALSE	FALSE	FALSE	FALSE	FALSE	FALSE	FALSE	FALSE	FALSE	FALSE	FALSE	FALSE	FALSE	FALSE	FALSE	FALSE	FALSE	FALSE	FALSE	FALSE	FALSE	FALSE	FALSE	FALSE	FALSE	FALSE	FALSE	FALSE	FALSE	FALSE	FALSE	FALSE	FALSE	FALSE	TRUE	FALSE	TRUE	FALSE	FALSE	FALSE
Aldosterone	PQSUYGKTWSAVDQ-ZVIOFETBSA-N	LC-ESIpos	FALSE	FALSE	FALSE	FALSE	FALSE	FALSE	FALSE	FALSE	FALSE	FALSE	FALSE	FALSE	FALSE	FALSE	FALSE	FALSE	FALSE	FALSE	FALSE	FALSE	FALSE	FALSE	FALSE	FALSE	FALSE	FALSE	FALSE	FALSE	FALSE	FALSE	FALSE	FALSE	FALSE	FALSE	TRUE	FALSE	TRUE	FALSE	FALSE	FALSE
Paramethasone	MKPDWECBUAZOHP-AFYJWTTESA-N	LC-ESIpos	FALSE	FALSE	FALSE	FALSE	FALSE	FALSE	FALSE	FALSE	FALSE	FALSE	TRUE	FALSE	FALSE	FALSE	FALSE	FALSE	FALSE	FALSE	FALSE	FALSE	FALSE	FALSE	FALSE	FALSE	FALSE	FALSE	FALSE	FALSE	FALSE	FALSE	FALSE	FALSE	FALSE	FALSE	TRUE	FALSE	TRUE	FALSE	FALSE	FALSE
Triamcinolone	GFNANZIMVAIWHM-OBYCQNJPSA-N	LC-ESIpos	FALSE	FALSE	FALSE	FALSE	FALSE	FALSE	FALSE	FALSE	FALSE	FALSE	FALSE	TRUE	FALSE	FALSE	FALSE	FALSE	FALSE	FALSE	FALSE	FALSE	FALSE	FALSE	FALSE	FALSE	FALSE	FALSE	FALSE	FALSE	FALSE	FALSE	FALSE	FALSE	FALSE	FALSE	TRUE	FALSE	TRUE	FALSE	FALSE	FALSE
Dihydrotestosterone	NVKAWKQGWWIWPM-ABEVXSGRSA-N	LC-ESIpos	FALSE	FALSE	FALSE	FALSE	FALSE	FALSE	FALSE	FALSE	FALSE	FALSE	FALSE	FALSE	FALSE	FALSE	FALSE	FALSE	FALSE	FALSE	FALSE	FALSE	FALSE	FALSE	FALSE	FALSE	FALSE	FALSE	FALSE	FALSE	FALSE	FALSE	FALSE	FALSE	FALSE	FALSE	TRUE	FALSE	TRUE	FALSE	FALSE	FALSE
Norgestrel	WWYNJERNGUHSAO-CULCCENASA-N	LC-ESIpos	FALSE	FALSE	FALSE	FALSE	FALSE	FALSE	FALSE	FALSE	FALSE	FALSE	FALSE	FALSE	FALSE	FALSE	FALSE	FALSE	FALSE	FALSE	FALSE	FALSE	FALSE	FALSE	FALSE	FALSE	FALSE	FALSE	FALSE	FALSE	FALSE	FALSE	FALSE	FALSE	FALSE	FALSE	TRUE	FALSE	TRUE	FALSE	FALSE	FALSE
Exemestane	BFYIZQONLCFLEV-DAELLWKTSA-N	LC-ESIpos	FALSE	FALSE	FALSE	FALSE	FALSE	FALSE	FALSE	FALSE	FALSE	FALSE	FALSE	FALSE	FALSE	FALSE	FALSE	FALSE	FALSE	FALSE	FALSE	FALSE	FALSE	FALSE	FALSE	FALSE	FALSE	FALSE	FALSE	FALSE	FALSE	FALSE	FALSE	FALSE	FALSE	FALSE	TRUE	FALSE	TRUE	FALSE	FALSE	FALSE
Medroxyprogesterone	FRQMUZJSZHZSGN-HBNHAYAOSA-N	LC-ESIpos	FALSE	FALSE	FALSE	FALSE	FALSE	FALSE	FALSE	FALSE	FALSE	FALSE	FALSE	FALSE	FALSE	FALSE	FALSE	FALSE	FALSE	TRUE	FALSE	FALSE	FALSE	FALSE	FALSE	FALSE	FALSE	TRUE	FALSE	FALSE	FALSE	FALSE	FALSE	FALSE	FALSE	FALSE	TRUE	FALSE	TRUE	FALSE	FALSE	FALSE
Gestoden	SIGSPDASOTUPFS-XUDSTZEESA-N	LC-ESIpos	FALSE	FALSE	FALSE	FALSE	FALSE	FALSE	FALSE	FALSE	FALSE	FALSE	FALSE	FALSE	FALSE	FALSE	FALSE	FALSE	FALSE	FALSE	TRUE	FALSE	FALSE	FALSE	FALSE	FALSE	FALSE	FALSE	TRUE	FALSE	FALSE	FALSE	FALSE	FALSE	FALSE	FALSE	TRUE	FALSE	TRUE	FALSE	FALSE	FALSE
Drospirenone	METQSPRSQINEEU-HXCATZOESA-N	LC-ESIpos	FALSE	FALSE	FALSE	FALSE	FALSE	FALSE	FALSE	FALSE	FALSE	FALSE	FALSE	FALSE	FALSE	FALSE	FALSE	FALSE	FALSE	FALSE	FALSE	FALSE	FALSE	FALSE	FALSE	FALSE	FALSE	FALSE	FALSE	FALSE	FALSE	FALSE	FALSE	FALSE	FALSE	FALSE	TRUE	FALSE	TRUE	FALSE	FALSE	FALSE
Hydrocortisone	JYGXADMDTFJGBT-VWUMJDOOSA-N	LC-ESIpos	FALSE	FALSE	FALSE	FALSE	FALSE	FALSE	FALSE	FALSE	FALSE	FALSE	FALSE	FALSE	FALSE	FALSE	FALSE	FALSE	FALSE	FALSE	FALSE	FALSE	FALSE	FALSE	FALSE	FALSE	FALSE	FALSE	FALSE	FALSE	FALSE	FALSE	FALSE	FALSE	FALSE	FALSE	TRUE	FALSE	TRUE	FALSE	FALSE	FALSE
Bethamethasone	UREBDLICKHMUKA-DVTGEIKXSA-N	LC-ESIpos	FALSE	FALSE	FALSE	FALSE	FALSE	FALSE	FALSE	FALSE	FALSE	FALSE	TRUE	FALSE	FALSE	FALSE	FALSE	FALSE	FALSE	FALSE	FALSE	FALSE	FALSE	FALSE	FALSE	FALSE	FALSE	FALSE	FALSE	FALSE	FALSE	FALSE	FALSE	FALSE	FALSE	FALSE	TRUE	FALSE	TRUE	FALSE	FALSE	FALSE
Prednisone	XOFYZVNMUHMLCC-ZPOLXVRWSA-N	LC-ESIpos	FALSE	FALSE	FALSE	FALSE	FALSE	FALSE	FALSE	FALSE	FALSE	FALSE	FALSE	FALSE	FALSE	FALSE	FALSE	FALSE	FALSE	FALSE	FALSE	FALSE	FALSE	FALSE	FALSE	FALSE	FALSE	FALSE	FALSE	FALSE	FALSE	FALSE	FALSE	FALSE	FALSE	FALSE	TRUE	FALSE	TRUE	FALSE	FALSE	FALSE
Budesonide	VOVIALXJUBGFJZ-VXKMTNQYSA-N	LC-ESIpos	FALSE	FALSE	FALSE	FALSE	FALSE	FALSE	FALSE	FALSE	FALSE	FALSE	FALSE	FALSE	FALSE	FALSE	FALSE	FALSE	FALSE	FALSE	TRUE	FALSE	TRUE	TRUE	FALSE	FALSE	FALSE	FALSE	TRUE	FALSE	TRUE	TRUE	FALSE	FALSE	FALSE	FALSE	TRUE	FALSE	TRUE	FALSE	FALSE	FALSE
6alpha Methylprednisolone	VHRSUDSXCMQTMA-PJHHCJLFSA-N	LC-ESIpos	FALSE	FALSE	FALSE	FALSE	FALSE	FALSE	FALSE	FALSE	FALSE	FALSE	FALSE	FALSE	FALSE	FALSE	FALSE	FALSE	FALSE	FALSE	FALSE	TRUE	FALSE	FALSE	FALSE	FALSE	FALSE	FALSE	FALSE	TRUE	FALSE	FALSE	FALSE	FALSE	FALSE	FALSE	TRUE	FALSE	TRUE	FALSE	FALSE	FALSE
Flumethasone	WXURHACBFYSXBI-GQKYHHCASA-N	LC-ESIpos	FALSE	FALSE	FALSE	FALSE	FALSE	FALSE	FALSE	FALSE	FALSE	FALSE	FALSE	FALSE	FALSE	FALSE	FALSE	FALSE	FALSE	FALSE	FALSE	FALSE	TRUE	FALSE	FALSE	FALSE	FALSE	FALSE	FALSE	FALSE	TRUE	FALSE	FALSE	FALSE	FALSE	FALSE	TRUE	FALSE	TRUE	FALSE	FALSE	FALSE
Cyproterone	DUSHUSLJJMDGTE-ZJPMUUANSA-N	LC-ESIpos	FALSE	FALSE	FALSE	FALSE	FALSE	FALSE	FALSE	FALSE	FALSE	FALSE	FALSE	FALSE	FALSE	FALSE	FALSE	FALSE	FALSE	FALSE	FALSE	FALSE	FALSE	FALSE	FALSE	FALSE	FALSE	FALSE	FALSE	FALSE	FALSE	FALSE	FALSE	FALSE	FALSE	FALSE	TRUE	FALSE	TRUE	FALSE	FALSE	FALSE
Fluorometholone	FAOZLTXFLGPHNG-KNAQIMQKSA-N	LC-ESIpos	FALSE	FALSE	FALSE	FALSE	FALSE	FALSE	FALSE	FALSE	FALSE	FALSE	FALSE	FALSE	FALSE	FALSE	FALSE	FALSE	FALSE	FALSE	FALSE	FALSE	FALSE	FALSE	FALSE	FALSE	FALSE	FALSE	FALSE	FALSE	FALSE	FALSE	FALSE	FALSE	FALSE	FALSE	TRUE	FALSE	TRUE	FALSE	FALSE	FALSE
Flunisolide	XSFJVAJPIHIPKU-XWCQMRHXSA-N	LC-ESIpos	FALSE	FALSE	FALSE	FALSE	FALSE	FALSE	FALSE	FALSE	FALSE	FALSE	FALSE	FALSE	FALSE	FALSE	FALSE	FALSE	FALSE	FALSE	FALSE	FALSE	FALSE	FALSE	FALSE	FALSE	FALSE	FALSE	FALSE	FALSE	FALSE	FALSE	FALSE	FALSE	FALSE	FALSE	TRUE	FALSE	TRUE	FALSE	FALSE	FALSE
Trenbolone	MEHHPFQKXOUFFV-FOIPXRHGSA-N	LC-ESIpos	FALSE	FALSE	FALSE	FALSE	FALSE	FALSE	FALSE	FALSE	FALSE	FALSE	FALSE	FALSE	FALSE	FALSE	FALSE	FALSE	FALSE	FALSE	FALSE	FALSE	FALSE	FALSE	FALSE	FALSE	FALSE	FALSE	FALSE	FALSE	FALSE	FALSE	FALSE	FALSE	FALSE	FALSE	TRUE	FALSE	TRUE	FALSE	FALSE	FALSE
Amcinonide	ILKJAFIWWBXGDU-MOGDOJJUSA-N	LC-ESIpos	FALSE	FALSE	FALSE	FALSE	FALSE	FALSE	FALSE	FALSE	FALSE	FALSE	FALSE	FALSE	FALSE	FALSE	FALSE	FALSE	FALSE	FALSE	FALSE	FALSE	TRUE	FALSE	FALSE	FALSE	FALSE	FALSE	FALSE	FALSE	TRUE	FALSE	FALSE	FALSE	FALSE	FALSE	TRUE	FALSE	TRUE	FALSE	FALSE	FALSE
Triamcinolone acetonide	YNDXUCZADRHECN-JNQJZLCISA-N	LC-ESIpos	FALSE	FALSE	FALSE	FALSE	FALSE	TRUE	FALSE	FALSE	FALSE	FALSE	FALSE	FALSE	FALSE	FALSE	FALSE	FALSE	FALSE	FALSE	FALSE	FALSE	FALSE	FALSE	FALSE	FALSE	FALSE	FALSE	FALSE	FALSE	FALSE	FALSE	FALSE	FALSE	FALSE	FALSE	TRUE	FALSE	TRUE	FALSE	FALSE	FALSE
Dydrogesterone	JGMOKGBVKVMRFX-HQZYFCCVSA-N	LC-ESIpos	FALSE	FALSE	FALSE	FALSE	FALSE	FALSE	FALSE	FALSE	FALSE	FALSE	FALSE	FALSE	FALSE	FALSE	FALSE	FALSE	FALSE	FALSE	FALSE	FALSE	FALSE	FALSE	FALSE	FALSE	FALSE	FALSE	FALSE	FALSE	FALSE	FALSE	FALSE	FALSE	FALSE	FALSE	TRUE	FALSE	TRUE	FALSE	FALSE	FALSE
Hydrocortisonacetate	ALEXXDVDDISNDU-JZYPGELDSA-N	LC-ESIpos	FALSE	FALSE	FALSE	FALSE	FALSE	FALSE	FALSE	FALSE	FALSE	FALSE	FALSE	FALSE	FALSE	FALSE	FALSE	FALSE	FALSE	FALSE	FALSE	FALSE	FALSE	FALSE	FALSE	FALSE	FALSE	FALSE	FALSE	FALSE	FALSE	FALSE	FALSE	FALSE	FALSE	FALSE	TRUE	FALSE	TRUE	FALSE	FALSE	FALSE
Medroxyprogesteroneacetate	PSGAAPLEWMOORI-PEINSRQWSA-N	LC-ESIpos	FALSE	FALSE	FALSE	FALSE	FALSE	FALSE	FALSE	FALSE	FALSE	FALSE	FALSE	FALSE	FALSE	FALSE	FALSE	FALSE	TRUE	FALSE	TRUE	FALSE	FALSE	TRUE	TRUE	TRUE	TRUE	FALSE	TRUE	FALSE	FALSE	TRUE	TRUE	TRUE	TRUE	TRUE	TRUE	TRUE	TRUE	TRUE	TRUE	TRUE
Megestrol-17-acetate	RQZAXGRLVPAYTJ-GQFGMJRRSA-N	LC-ESIpos	FALSE	FALSE	FALSE	FALSE	FALSE	FALSE	FALSE	FALSE	FALSE	FALSE	FALSE	FALSE	FALSE	FALSE	FALSE	FALSE	FALSE	TRUE	FALSE	FALSE	FALSE	FALSE	FALSE	FALSE	FALSE	TRUE	FALSE	FALSE	FALSE	FALSE	FALSE	FALSE	FALSE	FALSE	TRUE	FALSE	TRUE	FALSE	FALSE	FALSE
11-Ketotestosterone	WTPMRQZHJLJSBO-XQALERBDSA-N	LC-ESIpos	FALSE	FALSE	FALSE	FALSE	FALSE	FALSE	FALSE	FALSE	FALSE	FALSE	FALSE	FALSE	FALSE	FALSE	FALSE	FALSE	FALSE	FALSE	FALSE	FALSE	FALSE	FALSE	FALSE	FALSE	FALSE	FALSE	FALSE	FALSE	FALSE	FALSE	FALSE	FALSE	FALSE	FALSE	TRUE	FALSE	TRUE	FALSE	FALSE	FALSE
17alpha-Hydroxyprogesterone	DBPWSSGDRRHUNT-UHFFFAOYSA-N	LC-ESIpos	FALSE	FALSE	FALSE	FALSE	FALSE	FALSE	FALSE	FALSE	FALSE	FALSE	FALSE	FALSE	FALSE	FALSE	FALSE	FALSE	FALSE	FALSE	FALSE	FALSE	FALSE	FALSE	FALSE	FALSE	FALSE	FALSE	FALSE	FALSE	FALSE	FALSE	FALSE	FALSE	FALSE	FALSE	TRUE	FALSE	TRUE	FALSE	FALSE	FALSE
17alpha-Methyltestosterone	GCKMFJBGXUYNAG-HLXURNFRSA-N	LC-ESIpos	TRUE	FALSE	FALSE	FALSE	FALSE	FALSE	FALSE	FALSE	FALSE	FALSE	FALSE	FALSE	FALSE	FALSE	FALSE	FALSE	FALSE	FALSE	FALSE	FALSE	FALSE	FALSE	FALSE	FALSE	FALSE	FALSE	FALSE	FALSE	FALSE	FALSE	FALSE	FALSE	FALSE	FALSE	TRUE	FALSE	TRUE	FALSE	FALSE	FALSE
4-Androsten-11beta-ol-3,17-dione	WSCUHXPGYUMQEX-KCZNZURUSA-N	LC-ESIpos	FALSE	FALSE	FALSE	FALSE	FALSE	FALSE	FALSE	FALSE	FALSE	FALSE	FALSE	FALSE	FALSE	FALSE	FALSE	FALSE	FALSE	FALSE	FALSE	FALSE	FALSE	FALSE	FALSE	FALSE	FALSE	FALSE	FALSE	FALSE	FALSE	FALSE	FALSE	FALSE	FALSE	FALSE	TRUE	FALSE	TRUE	FALSE	FALSE	FALSE
Desonide	WBGKWQHBNHJJPZ-LECWWXJVSA-N	LC-ESIpos	FALSE	FALSE	FALSE	FALSE	FALSE	FALSE	FALSE	FALSE	FALSE	FALSE	FALSE	FALSE	FALSE	FALSE	FALSE	FALSE	FALSE	FALSE	FALSE	FALSE	FALSE	FALSE	FALSE	FALSE	FALSE	FALSE	FALSE	FALSE	FALSE	FALSE	FALSE	FALSE	FALSE	FALSE	TRUE	FALSE	TRUE	FALSE	FALSE	FALSE
Fluticasone propionate	WMWTYOKRWGGJOA-CENSZEJFSA-N	LC-ESIpos	FALSE	FALSE	FALSE	FALSE	FALSE	FALSE	FALSE	FALSE	FALSE	FALSE	FALSE	FALSE	FALSE	FALSE	FALSE	FALSE	FALSE	FALSE	FALSE	FALSE	FALSE	FALSE	FALSE	FALSE	FALSE	FALSE	FALSE	FALSE	FALSE	FALSE	FALSE	FALSE	FALSE	FALSE	TRUE	FALSE	TRUE	FALSE	FALSE	FALSE
Betamethasone dipropionate	CIWBQSYVNNPZIQ-UHFFFAOYSA-N	LC-ESIpos	FALSE	FALSE	FALSE	FALSE	FALSE	FALSE	FALSE	FALSE	FALSE	FALSE	FALSE	FALSE	FALSE	FALSE	FALSE	FALSE	FALSE	FALSE	FALSE	FALSE	FALSE	FALSE	FALSE	FALSE	FALSE	FALSE	FALSE	FALSE	FALSE	FALSE	FALSE	FALSE	FALSE	FALSE	TRUE	FALSE	TRUE	FALSE	FALSE	FALSE
Betamethasone-17-valerate	SNHRLVCMMWUAJD-SUYDQAKGSA-N	LC-ESIpos	FALSE	FALSE	FALSE	FALSE	FALSE	FALSE	FALSE	FALSE	FALSE	FALSE	FALSE	FALSE	FALSE	FALSE	FALSE	FALSE	FALSE	FALSE	FALSE	FALSE	FALSE	FALSE	FALSE	FALSE	FALSE	FALSE	FALSE	FALSE	FALSE	FALSE	FALSE	FALSE	FALSE	FALSE	TRUE	FALSE	TRUE	FALSE	FALSE	FALSE
Mometasone fuorate	WOFMFGQZHJDGCX-ZULDAHANSA-N	LC-ESIpos	FALSE	FALSE	FALSE	FALSE	FALSE	FALSE	FALSE	FALSE	FALSE	FALSE	FALSE	FALSE	FALSE	FALSE	FALSE	FALSE	FALSE	FALSE	FALSE	FALSE	FALSE	FALSE	FALSE	FALSE	FALSE	FALSE	FALSE	FALSE	FALSE	FALSE	FALSE	FALSE	FALSE	FALSE	TRUE	FALSE	TRUE	FALSE	FALSE	FALSE
Fluocinolone acetonide	FEBLZLNTKCEFIT-VSXGLTOVSA-N	LC-ESIpos	FALSE	FALSE	FALSE	FALSE	FALSE	FALSE	FALSE	FALSE	FALSE	FALSE	FALSE	FALSE	FALSE	FALSE	FALSE	FALSE	FALSE	FALSE	FALSE	FALSE	FALSE	FALSE	FALSE	FALSE	FALSE	FALSE	FALSE	FALSE	FALSE	FALSE	FALSE	FALSE	FALSE	FALSE	TRUE	FALSE	TRUE	FALSE	FALSE	FALSE
Dexamethasone-21-acetate	AKUJBENLRBOFTD-RPRRAYFGSA-N	LC-ESIpos	FALSE	FALSE	FALSE	FALSE	FALSE	FALSE	FALSE	FALSE	FALSE	FALSE	FALSE	FALSE	FALSE	FALSE	FALSE	FALSE	FALSE	FALSE	FALSE	FALSE	FALSE	FALSE	FALSE	FALSE	FALSE	FALSE	FALSE	FALSE	FALSE	FALSE	FALSE	FALSE	FALSE	FALSE	TRUE	FALSE	TRUE	FALSE	FALSE	FALSE
Fludrocortisone-21-acetate	SYWHXTATXSMDSB-GSLJADNHSA-N	LC-ESIpos	FALSE	FALSE	FALSE	FALSE	FALSE	TRUE	FALSE	FALSE	FALSE	FALSE	FALSE	FALSE	FALSE	FALSE	FALSE	FALSE	FALSE	FALSE	FALSE	FALSE	FALSE	FALSE	FALSE	FALSE	FALSE	FALSE	FALSE	FALSE	FALSE	FALSE	FALSE	FALSE	FALSE	FALSE	TRUE	FALSE	TRUE	FALSE	FALSE	FALSE
Clobetasol propionate	CBGUOGMQLZIXBE-XGQKBEPLSA-N	LC-ESIpos	FALSE	FALSE	FALSE	FALSE	FALSE	FALSE	FALSE	FALSE	FALSE	FALSE	FALSE	FALSE	FALSE	FALSE	FALSE	FALSE	FALSE	FALSE	FALSE	FALSE	FALSE	FALSE	FALSE	FALSE	FALSE	FALSE	FALSE	FALSE	FALSE	FALSE	FALSE	FALSE	FALSE	FALSE	TRUE	FALSE	TRUE	FALSE	FALSE	FALSE
6-beta-Hydroxycortisol	GNFTWPCIRXSCQF-UJXAPRPESA-N	LC-ESIpos	FALSE	FALSE	FALSE	FALSE	FALSE	FALSE	FALSE	FALSE	TRUE	FALSE	FALSE	FALSE	FALSE	FALSE	TRUE	FALSE	FALSE	FALSE	FALSE	FALSE	FALSE	FALSE	FALSE	FALSE	FALSE	FALSE	FALSE	FALSE	FALSE	FALSE	FALSE	FALSE	FALSE	FALSE	TRUE	FALSE	TRUE	FALSE	FALSE	FALSE
2-Thiouracil	ZEMGGZBWXRYJHK-UHFFFAOYSA-N	LC-ESIpos	FALSE	FALSE	FALSE	FALSE	FALSE	FALSE	FALSE	FALSE	FALSE	TRUE	FALSE	FALSE	FALSE	TRUE	FALSE	FALSE	FALSE	FALSE	FALSE	FALSE	FALSE	FALSE	FALSE	FALSE	FALSE	FALSE	FALSE	FALSE	FALSE	FALSE	FALSE	FALSE	FALSE	FALSE	TRUE	FALSE	TRUE	FALSE	FALSE	FALSE
Daminozide	NOQGZXFMHARMLW-UHFFFAOYSA-N	LC-ESIpos	TRUE	FALSE	FALSE	FALSE	FALSE	TRUE	FALSE	FALSE	FALSE	FALSE	FALSE	FALSE	FALSE	FALSE	FALSE	FALSE	FALSE	FALSE	FALSE	FALSE	FALSE	FALSE	FALSE	FALSE	FALSE	FALSE	FALSE	FALSE	FALSE	FALSE	FALSE	FALSE	FALSE	FALSE	TRUE	FALSE	TRUE	FALSE	FALSE	FALSE
Flutamide	MKXKFYHWDHIYRV-UHFFFAOYSA-N	LC-ESIneg	FALSE	FALSE	FALSE	FALSE	FALSE	FALSE	FALSE	FALSE	FALSE	FALSE	TRUE	TRUE	FALSE	FALSE	FALSE	FALSE	TRUE	FALSE	FALSE	FALSE	FALSE	FALSE	TRUE	TRUE	TRUE	FALSE	FALSE	FALSE	FALSE	FALSE	TRUE	TRUE	TRUE	TRUE	FALSE	FALSE	FALSE	FALSE	FALSE	FALSE
Tetrachlorosalicylanilide	SJQBHPJLLIJASD-UHFFFAOYSA-N	LC-ESIneg	FALSE	FALSE	FALSE	FALSE	FALSE	FALSE	FALSE	FALSE	FALSE	FALSE	FALSE	FALSE	FALSE	FALSE	FALSE	FALSE	FALSE	FALSE	FALSE	FALSE	FALSE	FALSE	FALSE	FALSE	FALSE	FALSE	FALSE	FALSE	FALSE	FALSE	FALSE	FALSE	FALSE	FALSE	FALSE	FALSE	FALSE	FALSE	FALSE	FALSE
Oryzalin	UNAHYJYOSSSJHH-UHFFFAOYSA-N	LC-ESIpos	FALSE	FALSE	FALSE	FALSE	FALSE	FALSE	FALSE	FALSE	FALSE	FALSE	FALSE	FALSE	FALSE	FALSE	FALSE	FALSE	FALSE	FALSE	FALSE	FALSE	FALSE	FALSE	FALSE	FALSE	FALSE	FALSE	FALSE	FALSE	FALSE	FALSE	FALSE	FALSE	FALSE	FALSE	TRUE	FALSE	TRUE	FALSE	FALSE	FALSE
2-Aminonaphthalene-1,5-disulfonic acid	YAIKCRUPEVOINQ-UHFFFAOYSA-N	LC-ESIneg	TRUE	FALSE	FALSE	TRUE	FALSE	FALSE	TRUE	TRUE	FALSE	FALSE	FALSE	FALSE	FALSE	FALSE	FALSE	FALSE	FALSE	FALSE	FALSE	FALSE	FALSE	FALSE	FALSE	FALSE	FALSE	FALSE	FALSE	FALSE	FALSE	FALSE	FALSE	FALSE	FALSE	FALSE	FALSE	FALSE	FALSE	FALSE	FALSE	FALSE
Phthalamic acid	CYMRPDYINXWJFU-UHFFFAOYSA-N	LC-ESIneg	FALSE	FALSE	FALSE	FALSE	FALSE	FALSE	FALSE	FALSE	FALSE	FALSE	FALSE	FALSE	FALSE	FALSE	FALSE	FALSE	FALSE	FALSE	FALSE	FALSE	FALSE	FALSE	FALSE	FALSE	FALSE	FALSE	FALSE	FALSE	FALSE	FALSE	FALSE	FALSE	TRUE	TRUE	TRUE	TRUE	TRUE	TRUE	TRUE	TRUE
N-Acetyl mesalazine	GEFDRROBUCULOD-UHFFFAOYSA-N	LC-ESIneg	TRUE	TRUE	FALSE	TRUE	TRUE	TRUE	TRUE	FALSE	FALSE	FALSE	FALSE	FALSE	FALSE	FALSE	FALSE	FALSE	FALSE	FALSE	FALSE	FALSE	FALSE	FALSE	FALSE	FALSE	FALSE	FALSE	FALSE	FALSE	FALSE	FALSE	FALSE	FALSE	TRUE	TRUE	TRUE	TRUE	TRUE	TRUE	TRUE	TRUE
Daminozide	NOQGZXFMHARMLW-UHFFFAOYSA-N	LC-ESIpos	TRUE	FALSE	FALSE	FALSE	FALSE	TRUE	FALSE	FALSE	FALSE	FALSE	FALSE	FALSE	FALSE	FALSE	FALSE	FALSE	FALSE	FALSE	FALSE	FALSE	FALSE	FALSE	FALSE	FALSE	FALSE	FALSE	FALSE	FALSE	FALSE	FALSE	FALSE	FALSE	FALSE	FALSE	TRUE	FALSE	TRUE	FALSE	FALSE	FALSE
Mesotrione MNBA	QNOUABMNRMROSL-UHFFFAOYSA-N	LC-ESIneg	FALSE	FALSE	FALSE	FALSE	FALSE	FALSE	FALSE	FALSE	FALSE	FALSE	FALSE	FALSE	FALSE	FALSE	FALSE	FALSE	FALSE	FALSE	FALSE	FALSE	FALSE	FALSE	FALSE	FALSE	FALSE	FALSE	FALSE	FALSE	FALSE	FALSE	FALSE	FALSE	TRUE	TRUE	TRUE	TRUE	TRUE	TRUE	TRUE	TRUE
Quinmerac BH518-2	ZYIDIAPHYHJMCU-UHFFFAOYSA-N	LC-ESIpos	FALSE	FALSE	FALSE	FALSE	FALSE	FALSE	FALSE	FALSE	FALSE	FALSE	FALSE	FALSE	FALSE	FALSE	FALSE	FALSE	FALSE	FALSE	FALSE	FALSE	FALSE	FALSE	FALSE	FALSE	FALSE	FALSE	FALSE	FALSE	FALSE	FALSE	FALSE	FALSE	FALSE	FALSE	TRUE	FALSE	TRUE	FALSE	FALSE	FALSE
2-Trifluoromethyl-benzenesulfonamide	AFFPZJFLSDVZBV-UHFFFAOYSA-N	LC-ESIpos	FALSE	FALSE	FALSE	FALSE	FALSE	FALSE	FALSE	FALSE	FALSE	FALSE	FALSE	FALSE	FALSE	FALSE	FALSE	FALSE	FALSE	FALSE	FALSE	FALSE	FALSE	FALSE	FALSE	FALSE	FALSE	FALSE	FALSE	FALSE	FALSE	FALSE	FALSE	FALSE	FALSE	FALSE	TRUE	FALSE	TRUE	FALSE	FALSE	FALSE
5-Hydroxyindole-3-acetic acid	DUUGKQCEGZLZNO-UHFFFAOYSA-N	LC-ESIneg	FALSE	FALSE	FALSE	FALSE	FALSE	FALSE	FALSE	FALSE	FALSE	FALSE	FALSE	FALSE	FALSE	FALSE	FALSE	FALSE	FALSE	FALSE	FALSE	FALSE	FALSE	FALSE	FALSE	FALSE	FALSE	FALSE	FALSE	FALSE	FALSE	FALSE	FALSE	FALSE	TRUE	TRUE	TRUE	TRUE	TRUE	TRUE	TRUE	TRUE
Indole-3-acetic acid	SEOVTRFCIGRIMH-UHFFFAOYSA-N	LC-ESIneg	FALSE	FALSE	FALSE	FALSE	FALSE	FALSE	FALSE	FALSE	FALSE	FALSE	FALSE	FALSE	FALSE	FALSE	FALSE	FALSE	FALSE	FALSE	TRUE	TRUE	TRUE	TRUE	TRUE	FALSE	FALSE	FALSE	TRUE	TRUE	TRUE	TRUE	TRUE	FALSE	FALSE	FALSE	FALSE	FALSE	FALSE	FALSE	FALSE	FALSE
4-Hydroxycoumarin	VXIXUWQIVKSKSA-UHFFFAOYSA-N	LC-ESIpos	FALSE	FALSE	FALSE	FALSE	FALSE	FALSE	FALSE	FALSE	FALSE	FALSE	FALSE	FALSE	FALSE	FALSE	FALSE	FALSE	FALSE	FALSE	FALSE	FALSE	TRUE	FALSE	TRUE	FALSE	FALSE	FALSE	FALSE	FALSE	TRUE	FALSE	TRUE	FALSE	FALSE	FALSE	TRUE	FALSE	TRUE	FALSE	FALSE	FALSE
3-Bromocarbazole	LTBWKAYPXIIVPC-UHFFFAOYSA-N	GC-EI	FALSE	FALSE	FALSE	FALSE	FALSE	FALSE	FALSE	FALSE	FALSE	FALSE	FALSE	FALSE	FALSE	FALSE	FALSE	FALSE	FALSE	FALSE	FALSE	FALSE	FALSE	FALSE	FALSE	FALSE	FALSE	FALSE	FALSE	FALSE	FALSE	FALSE	FALSE	FALSE	FALSE	FALSE	FALSE	FALSE	FALSE	FALSE	FALSE	FALSE
Methyltolylsulfone	YYDNBUBMBZRNQQ-UHFFFAOYSA-N	GC-EI	FALSE	TRUE	FALSE	TRUE	FALSE	TRUE	TRUE	FALSE	FALSE	TRUE	FALSE	TRUE	FALSE	TRUE	TRUE	TRUE	FALSE	TRUE	FALSE	FALSE	FALSE	FALSE	FALSE	TRUE	TRUE	TRUE	TRUE	TRUE	TRUE	TRUE	TRUE	TRUE	FALSE	FALSE	FALSE	FALSE	FALSE	FALSE	FALSE	FALSE
p-Benzyldiphenyl	AGPLQTQFIZBOLI-UHFFFAOYSA-N	GC-EI	FALSE	FALSE	FALSE	FALSE	FALSE	FALSE	FALSE	FALSE	FALSE	FALSE	FALSE	FALSE	FALSE	FALSE	FALSE	FALSE	FALSE	FALSE	FALSE	FALSE	FALSE	FALSE	FALSE	FALSE	FALSE	FALSE	FALSE	FALSE	FALSE	FALSE	FALSE	FALSE	FALSE	FALSE	FALSE	FALSE	FALSE	FALSE	FALSE	FALSE
Cyclopenta(cd)pyren-3,4-H-one	SWEWVKNBZYILAE-UHFFFAOYSA-N	GC-EI	FALSE	TRUE	TRUE	TRUE	TRUE	TRUE	TRUE	TRUE	TRUE	TRUE	TRUE	TRUE	TRUE	TRUE	TRUE	TRUE	TRUE	TRUE	TRUE	TRUE	TRUE	TRUE	TRUE	TRUE	TRUE	TRUE	TRUE	TRUE	TRUE	TRUE	TRUE	TRUE	TRUE	TRUE	TRUE	TRUE	TRUE	TRUE	TRUE	TRUE
Pentachloronitrobenzene	LKPLKUMXSAEKID-UHFFFAOYSA-N	GC-EI	FALSE	FALSE	FALSE	FALSE	FALSE	FALSE	FALSE	FALSE	FALSE	FALSE	FALSE	FALSE	FALSE	FALSE	FALSE	FALSE	FALSE	FALSE	FALSE	FALSE	FALSE	FALSE	FALSE	FALSE	FALSE	FALSE	FALSE	FALSE	FALSE	FALSE	FALSE	FALSE	FALSE	FALSE	FALSE	FALSE	FALSE	FALSE	FALSE	FALSE
Acrinathrin	YLFSVIMMRPNPFK-WEQBUNFVSA-N	GC-EI	FALSE	FALSE	FALSE	FALSE	FALSE	FALSE	FALSE	FALSE	TRUE	FALSE	FALSE	FALSE	FALSE	FALSE	FALSE	TRUE	FALSE	FALSE	FALSE	TRUE	FALSE	FALSE	TRUE	FALSE	TRUE	FALSE	TRUE	TRUE	TRUE	TRUE	TRUE	FALSE	FALSE	FALSE	FALSE	FALSE	FALSE	FALSE	FALSE	FALSE
Piperonyl butoxide	FIPWRIJSWJWJAI-UHFFFAOYSA-N	LC-ESIpos	FALSE	FALSE	FALSE	FALSE	FALSE	FALSE	FALSE	FALSE	TRUE	FALSE	FALSE	FALSE	FALSE	FALSE	FALSE	TRUE	FALSE	FALSE	FALSE	FALSE	FALSE	FALSE	FALSE	FALSE	FALSE	FALSE	FALSE	FALSE	FALSE	FALSE	FALSE	FALSE	FALSE	FALSE	TRUE	FALSE	TRUE	FALSE	FALSE	FALSE
2-Acetonaphthone	XSAYZAUNJMRRIR-UHFFFAOYSA-N	LC-ESIpos	FALSE	FALSE	FALSE	FALSE	FALSE	FALSE	FALSE	FALSE	FALSE	FALSE	FALSE	FALSE	FALSE	FALSE	FALSE	FALSE	FALSE	FALSE	FALSE	FALSE	FALSE	FALSE	FALSE	FALSE	FALSE	FALSE	FALSE	FALSE	FALSE	FALSE	FALSE	FALSE	FALSE	FALSE	TRUE	FALSE	TRUE	FALSE	FALSE	FALSE
4-Methylphenol	IWDCLRJOBJJRNH-UHFFFAOYSA-N	GC-EI	TRUE	TRUE	TRUE	TRUE	TRUE	TRUE	TRUE	TRUE	TRUE	TRUE	TRUE	TRUE	TRUE	TRUE	TRUE	TRUE	FALSE	FALSE	FALSE	FALSE	FALSE	FALSE	FALSE	FALSE	TRUE	TRUE	TRUE	TRUE	TRUE	TRUE	TRUE	TRUE	FALSE	FALSE	FALSE	FALSE	FALSE	FALSE	FALSE	FALSE
2,2-Dimethoxy-2-phenylacetophenone	KWVGIHKZDCUPEU-UHFFFAOYSA-N	GC-EI	FALSE	FALSE	FALSE	FALSE	FALSE	FALSE	FALSE	FALSE	FALSE	FALSE	FALSE	FALSE	FALSE	FALSE	FALSE	FALSE	FALSE	FALSE	FALSE	FALSE	FALSE	FALSE	FALSE	FALSE	FALSE	FALSE	FALSE	FALSE	FALSE	FALSE	FALSE	FALSE	FALSE	FALSE	FALSE	FALSE	FALSE	FALSE	FALSE	FALSE
4-Methylanisole	CHLICZRVGGXEOD-UHFFFAOYSA-N	GC-EI	FALSE	FALSE	FALSE	FALSE	FALSE	FALSE	FALSE	FALSE	FALSE	FALSE	FALSE	FALSE	FALSE	FALSE	FALSE	FALSE	FALSE	FALSE	FALSE	FALSE	FALSE	FALSE	FALSE	FALSE	FALSE	FALSE	FALSE	FALSE	FALSE	FALSE	FALSE	FALSE	FALSE	FALSE	FALSE	FALSE	FALSE	FALSE	FALSE	FALSE
Thymol	MGSRCZKZVOBKFT-UHFFFAOYSA-N	GC-EI	TRUE	TRUE	TRUE	TRUE	TRUE	TRUE	TRUE	TRUE	TRUE	TRUE	TRUE	TRUE	TRUE	TRUE	TRUE	TRUE	FALSE	FALSE	FALSE	FALSE	FALSE	FALSE	FALSE	FALSE	TRUE	TRUE	TRUE	TRUE	TRUE	TRUE	TRUE	TRUE	TRUE	TRUE	TRUE	TRUE	TRUE	TRUE	TRUE	TRUE
TOSU	QQCFBZCATDIWTH-UHFFFAOYSA-N	GC-EI	TRUE	TRUE	TRUE	TRUE	TRUE	TRUE	TRUE	TRUE	TRUE	TRUE	FALSE	TRUE	TRUE	TRUE	TRUE	TRUE	TRUE	FALSE	TRUE	TRUE	TRUE	TRUE	TRUE	TRUE	TRUE	TRUE	TRUE	TRUE	TRUE	TRUE	TRUE	TRUE	TRUE	TRUE	TRUE	TRUE	TRUE	TRUE	TRUE	TRUE
1-Chloro-2-nitrobenzene	BFCFYVKQTRLZHA-UHFFFAOYSA-N	GC-EI	FALSE	FALSE	FALSE	FALSE	FALSE	FALSE	FALSE	FALSE	FALSE	FALSE	FALSE	FALSE	FALSE	FALSE	FALSE	FALSE	FALSE	FALSE	FALSE	FALSE	FALSE	FALSE	FALSE	FALSE	FALSE	FALSE	FALSE	FALSE	FALSE	FALSE	FALSE	FALSE	FALSE	FALSE	FALSE	FALSE	FALSE	FALSE	FALSE	FALSE
Diphenylamine	DMBHHRLKUKUOEG-UHFFFAOYSA-N	GC-EI	TRUE	TRUE	TRUE	TRUE	TRUE	TRUE	FALSE	TRUE	FALSE	FALSE	FALSE	FALSE	FALSE	TRUE	FALSE	TRUE	TRUE	FALSE	TRUE	TRUE	TRUE	FALSE	FALSE	TRUE	TRUE	FALSE	FALSE	FALSE	FALSE	FALSE	FALSE	FALSE	FALSE	FALSE	FALSE	FALSE	FALSE	FALSE	FALSE	FALSE
Diphenylether	USIUVYZYUHIAEV-UHFFFAOYSA-N	GC-EI	TRUE	TRUE	TRUE	TRUE	TRUE	TRUE	TRUE	TRUE	TRUE	TRUE	TRUE	TRUE	TRUE	TRUE	TRUE	TRUE	FALSE	FALSE	TRUE	TRUE	TRUE	FALSE	TRUE	FALSE	TRUE	TRUE	TRUE	TRUE	FALSE	TRUE	TRUE	TRUE	TRUE	TRUE	TRUE	TRUE	TRUE	TRUE	TRUE	TRUE

## Sheet: Table S2-5
Compound	InChIKey	Instrument	ATS_mzML - Site_A	ATS_mzML - Site_B	ATS_mzML - Site_C	ATS_mzML - Site_D	ATS_mzML - Site_E	ATS_mzML - Site_F	ATS_mzML - Site_G	ATS_mzML - Site_H	ATS_raw - Site_A	ATS_raw - Site_B	ATS_raw - Site_C	ATS_raw - Site_D	ATS_raw - Site_E	ATS_raw - Site_F	ATS_raw - Site_G	ATS_raw - Site_H	TF - Site_A	TF - Site_B	TF - Site_C	TF - Site_D	TF - Site_E	TF - Site_F	TF - Site_G	TF - Site_H
Naproxen	CMWTZPSULFXXJA-UHFFFAOYSA-N	LC-ESIpos
Ciprofloxacin	MYSWGUAQZAJSOK-UHFFFAOYSA-N	LC-ESIpos
Phenazone	VEQOALNAAJBPNY-UHFFFAOYSA-N	LC-ESIpos	1.14894	0.933512						1.20793	1.14271	0.933083						1.20922	0.940377	0.702272						1.07372
Dichlorvos	OEBRKCOSUFCWJD-UHFFFAOYSA-N	LC-ESIpos
Azinphos methyl	CJJOSEISRRTUQB-UHFFFAOYSA-N	LC-ESIpos
Clotrimazole	VNFPBHJOKIVQEB-UHFFFAOYSA-N	LC-ESIpos
Propyphenazone	PXWLVJLKJGVOKE-UHFFFAOYSA-N	LC-ESIpos
Dimethoate	MCWXGJITAZMZEV-UHFFFAOYSA-N	LC-ESIpos
Metoprolol	IUBSYMUCCVWXPE-UHFFFAOYSA-N	LC-ESIpos	3.63624	3.69341							4.78714	4.95163						5.0834	4.02687	3.91229						4.02687
Diuron	XMTQQYYKAHVGBJ-UHFFFAOYSA-N	LC-ESIpos	3.56073	3.58349	7.63176	8.86513	7.80597	10.0082	10.2796	3.54516	3.55349	3.54681	8.11626	8.90806	9.24859	11.0706	11.1552	3.84176	3.35953	3.35953	9.97388	9.97388	10.2888	12.4936	11.8637	3.83198
Isoproturon	PUIYMUZLKQOUOZ-UHFFFAOYSA-N	LC-ESIpos	19.4	11.7828	1.4176	1.36152	1.40377		1.37667	17.0282	19.2627	11.6041	1.24624	1.23692	1.25104	1.23313	1.42278	16.8879	21.6423	12.6476	1.36918	1.13616	1.27597	1.32258	1.46239	19.4519
Erythromycin	ULGZDMOVFRHVEP-RWJQBGPGSA-N	LC-ESIpos
Ofloxacin	GSDSWSVVBLHKDQ-UHFFFAOYSA-N	LC-ESIpos
Atenolol	METKIMKYRPQLGS-UHFFFAOYSA-N	LC-ESIpos
Cyclophosphamide	CMSMOCZEIVJLDB-UHFFFAOYSA-N	LC-ESIpos
Diazinon	FHIVAFMUCKRCQO-UHFFFAOYSA-N	LC-ESIpos
Chlorotoluron	JXCGFZXSOMJFOA-UHFFFAOYSA-N	LC-ESIpos	20.7163	25.7381		3.06526			3.04574	19.7726	20.1453	25.1269	1.88515	2.48375	2.54339	2.45848	2.44143	19.2066	19.5347	24.6677	2.29308	2.42469	2.55631	2.42469	2.42469	18.8766
Paroxetine	AHOUBRCZNHFOSL-UHFFFAOYSA-N	LC-ESIpos
Propranolol	AQHHHDLHHXJYJD-UHFFFAOYSA-N	LC-ESIpos
Verapamil	SGTNSNPWRIOYBX-UHFFFAOYSA-N	LC-ESIpos																	0.26767	0.367014						0.300785
Myclobutanil	HZJKXKUJVSEEFU-UHFFFAOYSA-N	LC-ESIpos	3.06992	2.87398		7.37873				2.71871								3.58959	2.46482							2.82901
Iminostilbene	LCGTWRLJTMHIQZ-UHFFFAOYSA-N	LC-ESIpos
2-Aminobenzimidazole	JWYUFVNJZUSCSM-UHFFFAOYSA-N	LC-ESIpos	1.12409	1.17514	4.85126	5.37546	5.26815	5.07505	7.57833	1.53321	1.13358	1.18507	4.89225	5.42088	5.31266	5.11792	7.64235	1.54616
Isophorone diamine	RNLHGQLZWXBQNY-UHFFFAOYSA-N	LC-ESIpos
3,3'-Dichlorobenzidine	HUWXDEQWWKGHRV-UHFFFAOYSA-N	LC-ESIpos
N,N'-Dimethyl-p-phenylenediamine	BZORFPDSXLZWJF-UHFFFAOYSA-N	LC-ESIpos
4'-Aminoacetanilide	CHMBIJAOCISYEW-UHFFFAOYSA-N	LC-ESIpos																	168.007	91.2328	928.765	1351.02	1029.97	1277.74	1309.14	157.537
N,N-Dimethyldodecylamine N-oxide	SYELZBGXAIXKHU-UHFFFAOYSA-N	LC-ESIpos	131.048	243.179		24.2493		13.5163			126.996	224.368		34.5702					133.551	257.54	14.3589	20.9926		11.7948
Triethylcitrate	DOOTYTYQINUNNV-UHFFFAOYSA-N	LC-ESIpos		108.354	47.4073					260.302	291.86	107.581						245.541	269.599	105.477	48.9456	3.35609	-5.76181	1.53251	-3.93823	229.48
Imazalil	PZBPKYOVPCNPJY-UHFFFAOYSA-N	LC-ESIpos
Diflufenican	WYEHFWKAOXOVJD-UHFFFAOYSA-N	LC-ESIpos
Flusilazole	FQKUGOMFVDPBIZ-UHFFFAOYSA-N	LC-ESIpos									0.90997								0.610667	0.469568						0.469568
Trifloxystrobin	ONCZDRURRATYFI-TVJDWZFNSA-N	LC-ESIpos
Sulcotrione	PQTBTIFWAXVEPB-UHFFFAOYSA-N	LC-ESIpos
Propoxycarbazone	JTHMVYBOQLDDIY-UHFFFAOYSA-N	LC-ESIpos																		2.30625
4-Amino-NN-dimethylbenzenesulfonamide	BABGMPQXLCJMSK-UHFFFAOYSA-N	LC-ESIpos
4-Aminobenzamide	QIKYZXDTTPVVAC-UHFFFAOYSA-N	LC-ESIpos
2-Methylbenzothiazole	DXYYSGDWQCSKKO-UHFFFAOYSA-N	LC-ESIpos																			3.72467	4.77903	4.42758	4.07613	6.18485
N-Acetyl-4-aminoantipyrine	OIAGWXKSCXPNNZ-UHFFFAOYSA-N	LC-ESIpos							1.23912
4-Aminoantipyrine	RLFWWDJHLFCNIJ-UHFFFAOYSA-N	LC-ESIpos
Benzophenone-3	DXGLGDHPHMLXJC-UHFFFAOYSA-N	LC-ESIpos	3.66617	3.78944	20.4549	14.957	23.529	17.1553	26.0058				20.5566	14.7063	21.1535	23.9242	22.465		1.84962	1.03305	11.4851	13.7715	12.8733	11.8934	13.8532
Phenylbenzimidazole sulfonic acid	UVCJGUGAGLDPAA-UHFFFAOYSA-N	LC-ESIpos
Thiabendazole	WJCNZQLZVWNLKY-UHFFFAOYSA-N	LC-ESIpos
N-isopropyl-N-phenyl-p-phenylenediamine	OUBMGJOQLXMSNT-UHFFFAOYSA-N	LC-ESIpos
Metribuzin	FOXFZRUHNHCZPX-UHFFFAOYSA-N	LC-ESIpos	7.67147	10.0228						7.09204	7.16134	9.629						6.74101	7.19233	9.87513						6.99112
Prochloraz	TVLSRXXIMLFWEO-UHFFFAOYSA-N	LC-ESIpos
Dimethenamid	JLYFCTQDENRSOL-UHFFFAOYSA-N	LC-ESIpos	1.67195	1.17133						1.77498	1.90867	2.16782						2.22692	1.88349	2.05874						2.05874
Hexazinone	CAWXEEYDBZRFPE-UHFFFAOYSA-N	LC-ESIpos
Carbetamide	AMRQXHFXNZFDCH-SECBINFHSA-N	LC-ESIpos									1.63038	2.20251						1.811	1.57233	2.16926						1.7713
Metalaxyl	ZQEIXNIJLIKNTD-UHFFFAOYSA-N	LC-ESIpos														2.31033
Cyproconazole	UFNOUKDBUJZYDE-UHFFFAOYSA-N	LC-ESIpos
Cyprodinil	HAORKNGNJCEJBX-UHFFFAOYSA-N	LC-ESIpos														0.230355
Imidacloprid	YWTYJOPNNQFBPC-UHFFFAOYSA-N	LC-ESIpos
Dimethachlor	SCCDDNKJYDZXMM-UHFFFAOYSA-N	LC-ESIpos									0.43436	0.576683						0.391788	0.376141	0.574383						0.376141
Nicosulfuron	RTCOGUMHFFWOJV-UHFFFAOYSA-N	LC-ESIpos
Flufenacet	IANUJLZYFUDJIH-UHFFFAOYSA-N	LC-ESIpos	9.87994	10.8541	2.85693			3.56838		9.20163	9.75904	10.7685	2.4048		2.92118	2.34923	1.60433	9.31614	9.09238	9.88049	2.32777	2.32777	2.85318	3.44426	2.7875	8.96103
Propachlor	MFOUDYKPLGXPGO-UHFFFAOYSA-N	LC-ESIpos
Prosulfocarb	NQLVQOSNDJXLKG-UHFFFAOYSA-N	LC-ESIpos	5.96496	4.14568	27.7845	26.6322	29.967	26.3629	28.4527	5.83647	5.6958	3.8348	28.2258	26.7485	30.0954	26.5502	29.0097	5.61198	5.62561	3.71212	26.8654	25.3346	29.1615	25.3346	27.4394	5.43426
Kresoxim-methyl	ZOTBXTZVPHCKPN-ZPHPHTNESA-N	LC-ESIpos
Pethoxamid	CSWIKHNSBZVWNQ-UHFFFAOYSA-N	LC-ESIpos
Ethofumesate	IRCMYGHHKLLGHV-UHFFFAOYSA-N	LC-ESIpos
Metamitron	VHCNQEUWZYOAEV-UHFFFAOYSA-N	LC-ESIpos
Chloridazon	WYKYKTKDBLFHCY-UHFFFAOYSA-N	LC-ESIpos		1.69608						1.27007	1.06079	1.56238						1.22608	1.0692	1.59968						1.31032
Spiroxamine	PUYXTUJWRLOUCW-UHFFFAOYSA-N	LC-ESIpos
Pyrazophos	JOOMJVFZQRQWKR-UHFFFAOYSA-N	LC-ESIpos
Simetryn	MGLWZSOBALDPEK-UHFFFAOYSA-N	LC-ESIpos
Azoxystrobin	WFDXOXNFNRHQEC-UHFFFAOYSA-N	LC-ESIpos									0.351215	0.308476					0.352108	0.328105	0.395605	0.395605	0.217949	0.306777	0.217949	0.217949	0.484432	0.395605
Fenpropimorph	RYAUSSKQMZRMAI-ALOPSCKCSA-N	LC-ESIpos
Epoxiconazole	ZMYFCFLJBGAQRS-UHFFFAOYSA-N	LC-ESIpos									1.60797	1.75472		1.14239	0.997645	1.05914	0.912496	1.36384	1.2667	1.4315	0.827237	0.937103	0.662437	1.3491	0.662437	1.21177
Bendiocarb	XEGGRYVFLWGFHI-UHFFFAOYSA-N	LC-ESIpos										0.458312
N-Butylbenzenesulfonamide	IPRJXAGUEGOFGG-UHFFFAOYSA-N	LC-ESIpos	40.7093	32.0497						40.7901	40.9068	33.6013						41.0816	41.1865	33.0009	1382.56	1239.13	1540.93	1349.82	1548.41	32.2891
Diazepam	AAOVKJBEBIDNHE-UHFFFAOYSA-N	LC-ESIpos
Tris(2-chloroethyl)phosphate	HQUQLFOMPYWACS-UHFFFAOYSA-N	LC-ESIpos			69.814	29.2387	53.6616	32.5044	39.3994				67.1575		47.4326	26.355			0.801978	-0.502449	72.5454	34.7171	52.979	37.3259	39.9348	-1.80688
Clarithromycin	AGOYDEPGAOXOCK-UHFFFAOYSA-N	LC-ESIpos																2.77534	42.6433	42.9117	42.1064	41.838		41.5696		43.7169
Desethylatrazine	DFWFIQKMSFGDCQ-UHFFFAOYSA-N	LC-ESIpos	2.63236	2.64836						1.59319									1.36324	1.22933
Ketoprofen	DKYWVDODHFEZIM-UHFFFAOYSA-N	LC-ESIpos
Sulfamethoxazole	JLKIGFTWXXRPMT-UHFFFAOYSA-N	LC-ESIpos									1.31615	2.15874						2.19954
Sulfapyridine	GECHUMIMRBOMGK-UHFFFAOYSA-N	LC-ESIpos
Desethylterbutylazine	LMKQNTMFZLAJDV-UHFFFAOYSA-N	LC-ESIpos
Ethion	RIZMRRKBZQXFOY-UHFFFAOYSA-N	LC-ESIpos
Pirimiphos-methyl	QHOQHJPRIBSPCY-UHFFFAOYSA-N	LC-ESIpos
Ethyl azinphos	RQVGAIADHNPSME-UHFFFAOYSA-N	LC-ESIpos
Desisopropylatrazine	IVENSCMCQBJAKW-UHFFFAOYSA-N	LC-ESIpos
Caffeine	RYYVLZVUVIJVGH-UHFFFAOYSA-N	LC-ESIpos
Octyl-methoxycinnamate	YBGZDTIWKVFICR-JLHYYAGUSA-N	LC-ESIpos						35.7217
Carbendazim	TWFZGCMQGLPBSX-UHFFFAOYSA-N	LC-ESIpos	3.58317	2.47697	1.79849	1.53902	1.95532	1.77492	2.00307	2.8558	3.69753	2.46502	1.80184	1.42427	1.93708	1.80619	1.87813	2.85442	3.59908	2.46849	1.57591	1.54616	1.93294	1.78418	1.90319	3.2718
Acetaminophen	RZVAJINKPMORJF-UHFFFAOYSA-N	LC-ESIpos																	2501.23	2373.78						2044.18
1,2-Benzisothiazolinone	DMSMPAJRVJJAGA-UHFFFAOYSA-N	LC-ESIpos
Linuron	XKJMBINCVNINCA-UHFFFAOYSA-N	LC-ESIpos
Terbuthylazine	FZXISNSWEXTPMF-UHFFFAOYSA-N	LC-ESIpos
Terbutryn	IROINLKCQGIITA-UHFFFAOYSA-N	LC-ESIpos	9.42316	6.29273	2.57547	3.35169				5.63934	9.01685	5.87675	1.88352	2.62985	1.13977	1.07174	1.26138	5.11822	8.93714	5.91839	1.92584	2.6075	1.14681	1.09812	1.29288	5.09067
Carbamazepine	FFGPTBGBLSHEPO-UHFFFAOYSA-N	LC-ESIpos	13.142	17.1802						13.2897	12.9136	16.9636					0.610942	13.0892	12.7427	16.8657						13.0443
Triphenylphosphate	XZZNDPSIHUTMOC-UHFFFAOYSA-N	LC-ESIpos	9.71784	4.92231	111.193	95.9971	110.777	103.131	109.338	4.96539	9.75423	5.11498	112.326	97.1324	111.921	104.137	110.346	4.86474	9.68666	5.22518	112.418	95.5115	111.479	104.552	111.362	5.10777
2-Octyl-4-isothiazolin-3-one	JPMIIZHYYWMHDT-UHFFFAOYSA-N	LC-ESIpos		1.01657							1.01747	1.02674	0.74029		0.6388				0.687859	0.687859	0.412684	-0.0459411	0.320959	0.0457839	-0.137666	-0.321116
DEET	MMOXZBCLCQITDF-UHFFFAOYSA-N	LC-ESIpos																	-47.4885	-48.1009	-36.1271	-41.67	-45.2223	-45.2223	-44.9467	-44.6405
Atrazine	MXWJVTOOROXGIU-UHFFFAOYSA-N	LC-ESIpos	1.53541	1.60859						1.48589	1.46223	1.58573						1.3552	1.12496	1.21676						1.21676
Irgarol	HDHLIWCXDDZUFH-UHFFFAOYSA-N	LC-ESIpos
1H-Benzotriazole	QRUDEWIWKLJBPS-UHFFFAOYSA-N	LC-ESIpos
Propiconazole	STJLVHWMYQXCPB-UHFFFAOYSA-N	LC-ESIpos									2.10637	1.62233	2.98702	0.86734	3.33851	1.5426	3.18163	1.37744	2.31097	1.79995	3.01361	2.82198	3.26912	2.31097	2.94974	1.73607
Diclofenac	DCOPUUMXTXDBNB-UHFFFAOYSA-N	LC-ESIpos	25.7696							26.1001	23.4133	18.2862						23.5152	21.8124	17.0848						23.2898
Mefenamic acid	HYYBABOKPJLUIN-UHFFFAOYSA-N	LC-ESIpos
Metazachlor	STEPQTYSZVCJPV-UHFFFAOYSA-N	LC-ESIpos									1.2333	1.72254						1.7182	1.2787	1.7709						1.7709
N-Phenyl-1-naphthylamine	XQVWYOYUZDUNRW-UHFFFAOYSA-N	LC-ESIpos									2.39856								1.87666	1.26051						1.26051
Chlorfenvinphos	FSAVDKDHPDSCTO-UHFFFAOYSA-N	LC-ESIpos
Pirimicarb	YFGYUFNIOHWBOB-UHFFFAOYSA-N	LC-ESIpos			0.570636					0.511441								0.445933								0.577349
Metolachlor	WVQBLGZPHOPPFO-UHFFFAOYSA-N	LC-ESIpos		2.87854							1.49804	2.01538	0.214853		0.218563	0.188417		1.50652	1.57698	2.04822	0.398871	0.28106	0.398871	0.28106	0.28106	1.57698
Simazine	ODCWYMIRDDJXKW-UHFFFAOYSA-N	LC-ESIpos		1.80604						0.697455		1.75143						0.723649	0.573716	1.05671						0.294088
Primidone	DQMZLTXERSFNPB-UHFFFAOYSA-N	LC-ESIpos			198.709	233.319	168.922		209.607					102.595	168.752	168.916
Enrofloxacin	SPFYMRJSYKOXGV-UHFFFAOYSA-N	LC-ESIpos
Roxithromycin	RXZBMPWDPOLZGW-HITVVWEBSA-N	LC-ESIpos
Ranitidine	VMXUWOKSQNHOCA-UKTHLTGXSA-N	LC-ESIpos
Warfarin	PJVWKTKQMONHTI-UHFFFAOYSA-N	LC-ESIpos				8.00321									3.00565	3.52642	1.23494
2-Isopropylthioxanthone	KTALPKYXQZGAEG-UHFFFAOYSA-N	LC-ESIpos
5-Methyl-1H-benzotriazole	LRUDIIUSNGCQKF-UHFFFAOYSA-N	LC-ESIpos	302.094	112.02	591.613	644.497	762.085	779.648	890.66	229.043	301.864	112.21	591.46	645.484	760.25	780.813	886.038	229.023	320.7	155.12	567.554	616.713	719.093	737.814	824.151	257.382
Diglyme	SBZXBUIDTXKZTM-UHFFFAOYSA-N	LC-ESIpos
Ethyl 4-(dimethylamino)benzoate	FZUGPQWGEGAKET-UHFFFAOYSA-N	LC-ESIpos	0.853462								0.909415
3-Iodopropynyl butylcarbamate	WYVVKGNFXHOCQV-UHFFFAOYSA-N	LC-ESIpos
Lauryl diethanolamide	AOMUHOFOVNGZAN-UHFFFAOYSA-N	LC-ESIpos																	14.138	23.3696	5.41921	2.85486	6.18851	5.41921	0.803391	-6.12033
Tebuconazole	PXMNMQRDXWABCY-UHFFFAOYSA-N	LC-ESIpos	3.26338	2.34377						3.49083	2.49935	1.50967	0.524818	0.426482	0.521227	0.57843	0.561493	2.6241	2.6138	1.54737	0.59758	0.505933	0.605911	0.664232	0.580917	2.63046
Thiacloprid	HOKKPVIRMVDYPB-GXDHUFHOSA-N	LC-ESIpos																	0.487506	0.280846						0.332511
Tri(butoxyethyl)phosphate	WTLBZVNBAKMVDP-UHFFFAOYSA-N	LC-ESIpos	21.0136	7.93509	42.2533	46.1708	41.3882	44.9136	49.0764	13.7869	20.7489	8.36707	45.26	47.0794	41.1049	48.9486	55.6783	14.3062	19.3511	8.17451	31.9382	29.768	30.6361	27.4893	34.2169	14.1426
Triclocarban	ICUTUKXCWQYESQ-UHFFFAOYSA-N	LC-ESIpos
Tri-isobutylphosphate	HRKAMJBPFPHCSD-UHFFFAOYSA-N	LC-ESIpos			262.872	56.0594	82.3457	41.7204	57.8547				266.137	54.586	82.0988	41.8194	55.0174		6.65545	7.46648	269.835	58.1559	87.5558	45.5849	64.6442	14.3602
TDCPP	ASLWPAWFJZFCKF-UHFFFAOYSA-N	LC-ESIpos
Tris(1-chloro-2-propyl)phosphate	KVMPUXDNESXNOH-UHFFFAOYSA-N	LC-ESIpos	50.3712	37.9743	770.374	806.814	838.436	853.221	962.373	60.7022	49.8323	37.2442	767.12	802.462	854.737	857.307	963.81	61.475	46.692	35.1987	767.897	796.631	826.801	848.829	933.114	52.9176
Metformin	XZWYZXLIPXDOLR-UHFFFAOYSA-N	LC-ESIpos
Lauric isopropanolamide	MMBILEWCGWTAOV-UHFFFAOYSA-N	LC-ESIpos
Hexa(methoxymethyl)melamine	BNCADMBVWNPPIZ-UHFFFAOYSA-N	LC-ESIpos	292.662	243.517						282.57	292.87	243.543						282.073	289.567	240.77	2449.1	2829.53	2779.65	3194.24	3512.33	276.012
Pindolol	JZQKKSLKJUAGIC-UHFFFAOYSA-N	LC-ESIpos
Fenuron	XXOYNJXVWVNOOJ-UHFFFAOYSA-N	LC-ESIpos	2.73942	2.57386	5.45438	6.48271	6.23497	6.64746	7.60584	2.35615				7.15858	6.20552	7.00918
Chloroxuron	IVUXTESCPZUGJC-UHFFFAOYSA-N	LC-ESIpos
Triphenylphosphine oxide	FIQMHBFVRAXMOP-UHFFFAOYSA-N	LC-ESIpos																	7.02755	0.98403	81.8859	76.9597	82.6985	78.077	86.4059	4.6914
Lenacil	ZTMKADLOSYKWCA-UHFFFAOYSA-N	LC-ESIpos			64.9438	67.4469	63.5324	62.8378	70.3903				77.0137	71.7345	76.1086	77.1116	80.4289		5.75033	4.31249	81.2369	63.2639	72.6099	73.3288	76.9234
Ametryn	RQVYBGPQFYCBGX-UHFFFAOYSA-N	LC-ESIpos
Sulfamethazine	ASWVTGNCAZCNNR-UHFFFAOYSA-N	LC-ESIpos																0.912954	1.62702	2.12921						1.55528
Ketoconazole	XMAYWYJOQHXEEK-OZXSUGGESA-N	LC-ESIpos
2-Isopropyl-6-methyl-pyrimidin-4-ol	AJPIUNPJBFBUKK-UHFFFAOYSA-N	LC-ESIpos	0.0482779	0.713572
o-Dianisidine	JRBJSXQPQWSCCF-UHFFFAOYSA-N	LC-ESIpos
Diphenylphosphate	ASMQGLCHMVWBQR-UHFFFAOYSA-N	LC-ESIpos																	8.06674	9.81121	161.58	159.835	184.258	156.346	173.791	6.32228
N-Ethyl-o-toluenesulfonamide	NATWUQFQFMZVMT-UHFFFAOYSA-N	LC-ESIpos			6.10768	11.737	9.51378	10.7443	13.0468				5.70879	11.4602	9.40959	10.849	13.2674		1.71293	1.22156	9.1653	15.9625	15.3074	14.3246	17.109	1.79482
2-(Methylthio)benzothiazole	UTBVIMLZIRIFFR-UHFFFAOYSA-N	LC-ESIpos	46.605	37.5191	162.095	200.857	211.267	207.469	267.917	46.2855	32.4835	20.58				200.393	257.392	25.8311	28.6976	21.1919	199.747	200.537	213.573	195.007	246.361	23.5621
Methylchloroisothiazolinone	DHNRXBZYEKSXIM-UHFFFAOYSA-N	LC-ESIpos
4-Hydroxybenzotriazole	JMTMSDXUXJISAY-UHFFFAOYSA-N	LC-ESIpos											83.0842					6.5458
4,4'-Methylene-bis(2-methyl aniline)	WECDUOXQLAIPQW-UHFFFAOYSA-N	LC-ESIpos
4,4'-Thiodianiline	ICNFHJVPAJKPHW-UHFFFAOYSA-N	LC-ESIpos
Michler's ketone	VVBLNCFGVYUYGU-UHFFFAOYSA-N	LC-ESIpos
Benzothiazole	IOJUPLGTWVMSFF-UHFFFAOYSA-N	LC-ESIpos
Desphenyl chloridazon	FEWPCPCEGBPTAL-UHFFFAOYSA-N	LC-ESIpos
2,6-Dichlorobenzamide	JHSPCUHPSIUQRB-UHFFFAOYSA-N	LC-ESIpos
3,4-Dichlorophenylurea	CYESCLHCWJKRKM-UHFFFAOYSA-N	LC-ESIpos
4-Isopropylaniline	LRTFPLFDLJYEKT-UHFFFAOYSA-N	LC-ESIpos
Lidocaine	NNJVILVZKWQKPM-UHFFFAOYSA-N	LC-ESIpos																	1.67372	1.69735	5.09897	5.47693	4.55565	5.2407	6.44544	1.76821
2,6-Xylidine	UFFBMTHBGFGIHF-UHFFFAOYSA-N	LC-ESIpos
Tramadol	TVYLLZQTGLZFBW-ZBFHGGJFSA-N	LC-ESIpos
Mycophenolic acid	HPNSFSBZBAHARI-RUDMXATFSA-N	LC-ESIpos
Dimethylaminophenazone	RMMXTBMQSGEXHJ-UHFFFAOYSA-N	LC-ESIpos											0.784624	0.890616							0.811742	0.835416	0.870926	0.96562	1.20236
Methotrexate	FBOZXECLQNJBKD-ZDUSSCGKSA-N	LC-ESIpos
Icaridin	QLHULAHOXSSASE-UHFFFAOYSA-N	LC-ESIpos							0.435454				13.0552	-0.97837		-0.260599	1.69546				13.777					-3.3795
Cotinine	UIKROCXWUNQSPJ-VIFPVBQESA-N	LC-ESIpos
Lincomycin	OJMMVQQUTAEWLP-KIDUDLJLSA-N	LC-ESIpos
Trimethoprim	IEDVJHCEMCRBQM-UHFFFAOYSA-N	LC-ESIpos
4-Formyl-antipyrine	QFYZFYDOEJZMDX-UHFFFAOYSA-N	LC-ESIpos
Crotamiton	DNTGGZPQPQTDQF-XBXARRHUSA-N	LC-ESIpos
10,11-Dihydro-10,11-dihydroxycarbamazepine	PRGQOPPDPVELEG-UHFFFAOYSA-N	LC-ESIpos	30.1523	39.9291						31.4003	31.0322	42.3157						30.0479	29.8509	44.7219						31.5801
Quinoxyfen	WRPIRSINYZBGPK-UHFFFAOYSA-N	LC-ESIpos
Cetirizine	ZKLPARSLTMPFCP-UHFFFAOYSA-N	LC-ESIpos
2-Hydroxycarbamazepine	VPZIYMMSJFWLSP-UHFFFAOYSA-N	LC-ESIpos	1.80761	2.31179						1.58433	1.52218	2.13103						1.48073	1.55001	2.26371						1.55001
10,11-Dihydro-10-hydroxycarbamazepine	BMPDWHIDQYTSHX-UHFFFAOYSA-N	LC-ESIpos	7.66827	9.6459							8.4354	10.2733						3.67341	8.07957	10.7881						4.91958
Amantadine	DKNWSYNQZKUICI-UHFFFAOYSA-N	LC-ESIpos
Clomazone	KIEDNEWSYUYDSN-UHFFFAOYSA-N	LC-ESIpos									0.262522		0.206743
Methiocarb	YFBPRJGDJKVWAH-UHFFFAOYSA-N	LC-ESIpos
Pendimethalin	CHIFOSRWCNZCFN-UHFFFAOYSA-N	LC-ESIpos																	4.35763	7.14398	18.2894	18.2894	15.503	18.2894	21.0758
Boscalid	WYEMLYFITZORAB-UHFFFAOYSA-N	LC-ESIpos																	4.69539	4.07502						4.69539
Prothioconazole-desthio	HHUQPWODPBDTLI-UHFFFAOYSA-N	LC-ESIpos				2.48958	2.05086		2.77881		0.734391	0.453307	1.19018	1.24829	1.34406	1.08445	1.31728	0.620714	0.6415	0.6415	1.22557	1.37158	1.22557	1.22557	1.66362	0.787517
Sotalol	ZBMZVLHSJCTVON-UHFFFAOYSA-N	LC-ESIpos
N-Formyl-4-aminoantipyrine	WSJBSKRPKADYRQ-UHFFFAOYSA-N	LC-ESIpos
Genistein	TZBJGXHYKVUXJN-UHFFFAOYSA-N	LC-ESIpos			53.4796	43.0506	33.5249	50.713	43.7033			3.90792	51.5728	40.6687	55.3723	50.4431	44.6755	3.16523	4.16787	3.29107	50.6386	40.1169	55.8994	50.6386	44.501	3.29107
Daidzein	ZQSIJRDFPHDXIC-UHFFFAOYSA-N	LC-ESIpos		10.8607	32.5336	25.7421	36.3928	32.2357	38.6886	13.2103	15.7875	10.2538	30.9358	24.3375	35.4106	30.7749	35.2325	12.4282	16.0053	10.9043	31.3081	27.4824	33.8586	30.0329	35.1338	12.1796
Bisphenol S	VPWNQTHUCYMVMZ-UHFFFAOYSA-N	LC-ESIpos			113.607	140.152	150.581	149.661	166.061		6.16079	4.28978	104.71	133.229	143.688	142.706	160.089	4.04663	6.14261	5.0049	103.732	132.048	143.425	142.414	158.974	4.12003
Flurtamone	NYRMIJKDBAQCHC-UHFFFAOYSA-N	LC-ESIpos									0.605525	0.956285						0.574446	0.623501	0.877109						0.560099
Gabapentin	UGJMXCAKCUNAIE-UHFFFAOYSA-N	LC-ESIpos
Picolinafen	CWKFPEBMTGKLKX-UHFFFAOYSA-N	LC-ESIpos			46.5675		51.7195	49.2183	44.4927		11.7164	8.14101	45.6583	37.6316	51.2182	46.913	43.3501	4.89594	11.0006	8.06984	42.262	34.4467	48.1236	44.2159	40.3082	6.116
Finasteride	DBEPLOCGEIEOCV-WSBQPABSSA-N	LC-ESIpos
Diphenhydramine	ZZVUWRFHKOJYTH-UHFFFAOYSA-N	LC-ESIpos
Acetyl-sulfamethoxazole	GXPIUNZCALHVBA-UHFFFAOYSA-N	LC-ESIpos		2.28921							0.707512	2.48416						1.12993
Citalopram	WSEQXVZVJXJVFP-UHFFFAOYSA-N	LC-ESIpos																	1.17955	1.31871						1.15172
4-Chloroaniline	QSNSCYSYFYORTR-UHFFFAOYSA-N	LC-ESIpos																			3.16882	3.54731	3.54731	3.16882	3.54731
Amiodarone	IYIKLHRQXLHMJQ-UHFFFAOYSA-N	LC-ESIpos
Amitriptyline	KRMDCWKBEZIMAB-UHFFFAOYSA-N	LC-ESIpos																	0.531982	1.78485	0.531982
Atorvastatin	XUKUURHRXDUEBC-UHFFFAOYSA-N	LC-ESIpos
Azelastine	MBUVEWMHONZEQD-UHFFFAOYSA-N	LC-ESIpos
Azithromycin	MQTOSJVFKKJCRP-UHFFFAOYSA-N	LC-ESIpos
Bisoprolol	VHYCDWMUTMEGQY-UHFFFAOYSA-N	LC-ESIpos	3.79301	3.52347						3.86277	3.65176	3.53954						3.82113	3.77077	3.6409						3.84292
Bupropion	SNPPWIUOZRMYNY-UHFFFAOYSA-N	LC-ESIpos
Desloratadine	JAUOIFJMECXRGI-UHFFFAOYSA-N	LC-ESIpos
Duloxetine	ZEUITGRIYCTCEM-UHFFFAOYSA-N	LC-ESIpos
EDDP	AJRJPORIQGYFMT-PVOVUMCXSA-N	LC-ESIpos
Fluconazole	RFHAOTPXVQNOHP-UHFFFAOYSA-N	LC-ESIpos
Glibenclamide	ZNNLBTZKUZBEKO-UHFFFAOYSA-N	LC-ESIpos
Glimepiride	WIGIZIANZCJQQY-UHFFFAOYSA-N	LC-ESIpos
Ketamine	YQEZLKZALYSWHR-UHFFFAOYSA-N	LC-ESIpos
Loperamide	RDOIQAHITMMDAJ-UHFFFAOYSA-N	LC-ESIpos		2.04529
Lorazepam	DIWRORZWFLOCLC-UHFFFAOYSA-N	LC-ESIpos
Memantine	BUGYDGFZZOZRHP-UHFFFAOYSA-N	LC-ESIpos																	0.328269	0.472642
Miconazole	BYBLEWFAAKGYCD-UHFFFAOYSA-N	LC-ESIpos
Mirtazapine	RONZAEMNMFQXRA-UHFFFAOYSA-N	LC-ESIpos
Norfloxacin	OGJPXUAPXNRGGI-UHFFFAOYSA-N	LC-ESIpos
Oxazepam	ADIMAYPTOBDMTL-UHFFFAOYSA-N	LC-ESIpos																	0.924623	1.08506
Promethazin	PWWVAXIEGOYWEE-UHFFFAOYSA-N	LC-ESIpos
Risperidone	RAPZEAPATHNIPO-UHFFFAOYSA-N	LC-ESIpos
Sertraline	VGKDLMBJGBXTGI-SJCJKPOMSA-N	LC-ESIpos																	2.24688		3.29544	3.64495	2.94592	3.29544	4.69351
Telmisartan	RMMXLENWKUUMAY-UHFFFAOYSA-N	LC-ESIpos	10.821	13.6863						8.47605	9.37222	12.2677						7.20161	10.5699	12.9337						7.57899
Temazepam	SEQDDYPDSLOBDC-UHFFFAOYSA-N	LC-ESIpos
o-Toluidine	RNVCVTLRINQCPJ-UHFFFAOYSA-N	LC-ESIpos				80.1997	91.1997	80.867	115.842					81.0899	92.2024	81.7203	116.424				29.2744	50.9003	55.7276	38.5427	60.5548	10.3517
N-Methyl-2-pyrrolidone	SECXISVLQFMRJM-UHFFFAOYSA-N	LC-ESIpos
Dicyclohexylphthalate	VOWAEIGWURALJQ-UHFFFAOYSA-N	LC-ESIpos
Triethylphosphate	DQWPFSLDHJDLRL-UHFFFAOYSA-N	LC-ESIpos	110.439	81.0092	103.308	150.848	161.036	122.003	309.241	115.07	109.437	79.739	102.845	150.888	161.189	122.085	309.261	115.146	118.107	91.5619	179.792	218.085	267.209	172.724	393.02	132.143
Tris(2-ethylhexl)phosphate	GTVWRXDRKAHEAD-UHFFFAOYSA-N	LC-ESIpos						-1.29448		2.53285	3.21444	2.80596	14.7466		15.9682	24.4705	20.6352	26.855
Tricresylphosphate	BOSMZFBHAYFUBJ-UHFFFAOYSA-N	LC-ESIpos		0.571947	3.41064	3.26428	4.34297	4.30074	3.80787	0.842388		0.428881	3.71586	2.99481	4.38451	3.95785	3.82928	0.758174	0.547279	0.698405	3.72094	2.96531	4.47657	4.02319	4.17432	0.849532
Bis(2-ethylhexyl)phosphate	SEGLCEQVOFDUPX-UHFFFAOYSA-N	LC-ESIpos
Fenthion	PNVJTZOFSHSLTO-UHFFFAOYSA-N	LC-ESIpos
Di-n-butyl phosphate	JYFHYPJRHGVZDY-UHFFFAOYSA-N	LC-ESIpos
Propamocarb	WZZLDXDUQPOXNW-UHFFFAOYSA-N	LC-ESIpos
Prosulfuron	LTUNNEGNEKBSEH-UHFFFAOYSA-N	LC-ESIpos
Acetochlor	VTNQPKFIQCLBDU-UHFFFAOYSA-N	LC-ESIpos
2-Hydroxyatrazine	NFMIMWNQWAWNDW-UHFFFAOYSA-N	LC-ESIpos
Omethoate	PZXOQEXFMJCDPG-UHFFFAOYSA-N	LC-ESIpos
Triadimenol	BAZVSMNPJJMILC-UHFFFAOYSA-N	LC-ESIpos
Ethylenethiourea	PDQAZBWRQCGBEV-UHFFFAOYSA-N	LC-ESIpos
Methomyl	UHXUZOCRWCRNSJ-QPJJXVBHSA-N	LC-ESIpos
Abamectin	RRZXIRBKKLTSOM-XPNPUAGNSA-N	LC-ESIpos
DCOIT	PORQOHRXAJJKGK-UHFFFAOYSA-N	LC-ESIpos																	20.3111	20.3111
Benzidine	HFACYLZERDEVSX-UHFFFAOYSA-N	LC-ESIpos
3,3'-Dimethylbenzidine	NUIURNJTPRWVAP-UHFFFAOYSA-N	LC-ESIpos
1-Naphthylamine	RUFPHBVGCFYCNW-UHFFFAOYSA-N	LC-ESIpos
2-Amino-3,8-dimethylimidazo-[4,5-f]quinoxaline (MeIQx)	DVCCCQNKIYNAKB-UHFFFAOYSA-N	LC-ESIpos
2-Amino-1-methyl-6-phenylimidazo[4,5-b]pyridine (PhIP)	UQVKZNNCIHJZLS-UHFFFAOYSA-N	LC-ESIpos
Metobromuron	WLFDQEVORAMCIM-UHFFFAOYSA-N	LC-ESIpos																			0.715516	0.715516
Metconazole	XWPZUHJBOLQNMN-UHFFFAOYSA-N	LC-ESIpos
Bosentan	GJPICJJJRGTNOD-UHFFFAOYSA-N	LC-ESIpos
Celecoxib	RZEKVGVHFLEQIL-UHFFFAOYSA-N	LC-ESIpos
Efavirenz	XPOQHMRABVBWPR-UHFFFAOYSA-N	LC-ESIpos
Fluvoxamine	CJOFXWAVKWHTFT-UHFFFAOYSA-N	LC-ESIpos		22.7142							33.4601	24.6346						7.44099
L-Thyroxine	XUIIKFGFIJCVMT-LBPRGKRZSA-N	LC-ESIpos
Losartan	PSIFNNKUMBGKDQ-UHFFFAOYSA-N	LC-ESIpos																	4.92294	4.15311						5.69278
Mebeverine	VYVKHNNGDFVQGA-UHFFFAOYSA-N	LC-ESIpos
Ondansetron	FELGMEQIXOGIFQ-UHFFFAOYSA-N	LC-ESIpos
Pioglitazone	HYAFETHFCAUJAY-UHFFFAOYSA-N	LC-ESIpos
Ropinirole	UHSKFQJFRQCDBE-UHFFFAOYSA-N	LC-ESIpos
Valsartan	ACWBQPMHZXGDFX-UHFFFAOYSA-N	LC-ESIpos	53.525	35.2775						59.336	53.6435	34.6863						59.6793	51.7161	32.7238						57.4817
Vardenafil	SECKRCOLJRRGGV-UHFFFAOYSA-N	LC-ESIpos
Ziprasidone	MVWVFYHBGMAFLY-UHFFFAOYSA-N	LC-ESIpos					71.5185
Terbinafine	DOMXUEMWDBAQBQ-WEVVVXLNSA-N	LC-ESIpos
Clopidogrel	GKTWGGQPFAXNFI-UHFFFAOYSA-N	LC-ESIpos																	0.726975	0.638105						0.638105
Clozapine	QZUDBNBUXVUHMW-UHFFFAOYSA-N	LC-ESIpos
Indometacin	CGIGDMFJXJATDK-UHFFFAOYSA-N	LC-ESIpos
Benalaxyl	CJPQIRJHIZUAQP-INIZCTEOSA-N	LC-ESIpos
Tamoxifen	NKANXQFJJICGDU-QPLCGJKRSA-N	LC-ESIpos
4-Hydroxytamoxifen	TXUZVZSFRXZGTL-UHFFFAOYSA-N	LC-ESIpos
Pentoxifylline	BYPFEZZEUUWMEJ-UHFFFAOYSA-N	LC-ESIpos
Anastrozole	YBBLVLTVTVSKRW-UHFFFAOYSA-N	LC-ESIpos
Flumequine	DPSPPJIUMHPXMA-UHFFFAOYSA-N	LC-ESIpos
Propanil	LFULEKSKNZEWOE-UHFFFAOYSA-N	LC-ESIpos
Enalapril	GBXSMTUPTTWBMN-XIRDDKMYSA-N	LC-ESIpos																	1.05697
Acetamiprid	WCXDHFDTOYPNIE-UHFFFAOYSA-N	LC-ESIpos
Mebendazole	OPXLLQIJSORQAM-UHFFFAOYSA-N	LC-ESIpos
Albendazole	HXHWSAZORRCQMX-UHFFFAOYSA-N	LC-ESIpos
Terbuthylazine-2-hydroxy	OYTCZOJKXCTBHG-UHFFFAOYSA-N	LC-ESIpos																	5.83612	4.34897	0.383232	0.259303	0.300613	0.300613	0.507162	6.20791
Tetraglyme	ZUHZGEOKBKGPSW-UHFFFAOYSA-N	LC-ESIpos						28.5026	43.5378	5.6123								6.13843	3.50626	3.36234	29.5925	39.3434	38.6958	44.8845	50.2457	4.54971
Raloxifene	GZUITABIAKMVPG-UHFFFAOYSA-N	LC-ESIpos
Clofibrate	KNHUKKLJHYUCFP-UHFFFAOYSA-N	LC-ESIpos
Chlorpropham	CWJSHJJYOPWUGX-UHFFFAOYSA-N	LC-ESIpos
Carbaryl	CVXBEEMKQHEXEN-UHFFFAOYSA-N	LC-ESIpos
Clonidine	GJSURZIOUXUGAL-UHFFFAOYSA-N	LC-ESIpos
Tetracain	GKCBAIGFKIBETG-UHFFFAOYSA-N	LC-ESIpos
Picoxystrobin	IBSNKSODLGJUMQ-SDNWHVSQSA-N	LC-ESIpos
2-Oxindole	JYGFTBXVXVMTGB-UHFFFAOYSA-N	LC-ESIpos
4-(Dimethylamino)pyridine	VHYFNPMBLIVWCW-UHFFFAOYSA-N	LC-ESIpos
Theophyllin	ZFXYFBGIUFBOJW-UHFFFAOYSA-N	LC-ESIpos																	12945.5	9337.36	6633.77	1196.76	1584.41	1266.34	1256.4	9168.39
Lamotrigine	PYZRQGJRPPTADH-UHFFFAOYSA-N	LC-ESIpos																21.3079	19.3043	26.6999						20.472
5-Chlorobenzotriazole	PZBQVZFITSVHAW-UHFFFAOYSA-N	LC-ESIpos			7.43762	4.09617	9.32369	4.07518	9.3345			0.806201	7.95089	6.89322	8.4602	8.41769	9.83296	0.612805	0.877979	0.974672	12.1911	9.38697	12.9646	10.8374	11.901	0.974672
Quinoline N-oxide	GIIWGCBLYNDKBO-UHFFFAOYSA-N	LC-ESIpos
Ifosfamide	HOMGKSMUEGBAAB-UHFFFAOYSA-N	LC-ESIpos
Sulfathiazole	JNMRHUJNCSQMMB-UHFFFAOYSA-N	LC-ESIpos
Bupirimate	DSKJPMWIHSOYEA-UHFFFAOYSA-N	LC-ESIpos
Clothianidin	PGOOBECODWQEAB-UHFFFAOYSA-N	LC-ESIpos																	2.4898	3.87432						2.4898
Cyromazine	LVQDKIWDGQRHTE-UHFFFAOYSA-N	LC-ESIpos
Difenoconazole	BQYJATMQXGBDHF-UHFFFAOYSA-N	LC-ESIpos
Diflubenzuron	QQQYTWIFVNKMRW-UHFFFAOYSA-N	LC-ESIpos
Dodemorph	JMXKCYUTURMERF-UHFFFAOYSA-N	LC-ESIpos
Fenoxycarb	HJUFTIJOISQSKQ-UHFFFAOYSA-N	LC-ESIpos
Fenpropidin	MGNFYQILYYYUBS-UHFFFAOYSA-N	LC-ESIpos
Fluoxastrobin	UFEODZBUAFNAEU-NLRVBDNBSA-N	LC-ESIpos									0.708155	0.678552						0.699038	0.718033	0.644782						0.718033
Imidacloprid-urea	ADWTYURAFSWNSU-UHFFFAOYSA-N	LC-ESIpos												0.99696	0.799858		1.33789
Imidacloprid-guanidine	UEQZFAGVRGWPDK-UHFFFAOYSA-N	LC-ESIpos
Oxadiazone	CHNUNORXWHYHNE-UHFFFAOYSA-N	LC-ESIpos
Propyzamide	PHNUZKMIPFFYSO-UHFFFAOYSA-N	LC-ESIpos	26.8193	26.9826		13.0463				31.0599	25.5739	26.3752		9.05147			8.53798	30.5759	23.0212	22.052	7.51501	10.4224	9.45328	10.4224	10.4224	24.9594
Pyraclostrobin	HZRSNVGNWUDEFX-UHFFFAOYSA-N	LC-ESIpos
Quinmerac	ALZOLUNSQWINIR-UHFFFAOYSA-N	LC-ESIpos																	98.9301	250.665						129.277
Thiacloprid amide	LEZHOZPJYAQQNU-UVTDQMKNSA-N	LC-ESIpos																	0.658036	0.52513						1.05675
Thiamethoxam	NWWZPOKUUAIXIW-DHZHZOJOSA-N	LC-ESIpos
Flufenoxuron	RYLHNOVXKPXDIP-UHFFFAOYSA-N	LC-ESIpos
Triallate	MWBPRDONLNQCFV-UHFFFAOYSA-N	LC-ESIpos
Orlistat	AHLBNYSZXLDEJQ-FWEHEUNISA-N	LC-ESIpos
Sulfadimethoxine	ZZORFUFYDOWNEF-UHFFFAOYSA-N	LC-ESIpos																	0.680631	0.868538
Benzocain	BLFLLBZGZJTVJG-UHFFFAOYSA-N	LC-ESIpos	4.35683
Metoprolol acid	PUQIRTNPJRFRCZ-UHFFFAOYSA-N	LC-ESIpos											340.504
Ambroxol	JBDGDEWWOUBZPM-UHFFFAOYSA-N	LC-ESIpos
Melperon	DKMFBWQBDIGMHM-UHFFFAOYSA-N	LC-ESIpos
Pipamperone	AXKPFOAXAHJUAG-UHFFFAOYSA-N	LC-ESIpos
Oxybutynin	XIQVNETUBQGFHX-UHFFFAOYSA-N	LC-ESIpos																	0.654898	0.438751	0.438751	0.582849	0.5108	0.582849	0.654898
Nitrendipin	PVHUJELLJLJGLN-UHFFFAOYSA-N	LC-ESIpos
1-(3-carboxypropyl)-3,7-dimethylxanthine	WKASGTGXOGALBG-UHFFFAOYSA-N	LC-ESIpos
6-Propyl-2-thiouracil	KNAHARQHSZJURB-UHFFFAOYSA-N	LC-ESIpos
7-Amino-4-methylcoumarin	GLNDAGDHSLMOKX-UHFFFAOYSA-N	LC-ESIpos	1.10941	0.579285							1.09262	0.589962
2(4-morpholinyl)benzothiazole	VVUVJGRVEYHIHC-UHFFFAOYSA-N	LC-ESIpos	2.33471	1.68497	35.2649	34.2058	37.4295	37.0006	43.3825	2.39549	2.09279	1.49994	29.5117	28.5492	31.0177	31.3897	36.7302	2.12143	2.10805	1.53432	29.5199	28.5637	30.6036	31.1136	35.831	2.10805
2-Morpholinothiobenzothiazole	MHKLKWCYGIBEQF-UHFFFAOYSA-N	LC-ESIpos			7.98843		8.00531						6.4332	5.16096	7.06733	5.51734	3.11204				6.67121	5.39296	7.09729	5.81904	5.606
7-Diethylamino-4-methylcoumarin	AFYCEAFSNDLKSX-UHFFFAOYSA-N	LC-ESIpos							1.29016
N-Cyclohexyl-2-benzothiazole-amine	UPWPIFMHSFSVLE-UHFFFAOYSA-N	LC-ESIpos	5.57315	5.13823	78.9003	76.7441	79.2708	79.9909	87.2774	4.85696	4.36171	3.8568	88.8651	86.5152	89.4458	90.0915	98.4598	3.54239	4.29523	3.78758	76.9909	74.5542	76.9909	77.4478	85.0118	3.53375
N-Cyclohexyl-2-benzothiazole-sulfenamide	DEQZTKGFXNUBJL-UHFFFAOYSA-N	LC-ESIpos													15.3753
Acridine	DZBUGLKDJFMEHC-UHFFFAOYSA-N	LC-ESIpos
Acridone	FZEYVTFCMJSGMP-UHFFFAOYSA-N	LC-ESIpos		0.414432	1.24863	1.41159	1.46251	1.55892	1.77152		0.406842	0.436282	1.24123	1.29057	1.54064	1.48246		0.646413	0.334669	0.334669	1.07049	1.21766	1.36482	1.36482	1.51199	0.187504
2-Amino-3-methyl-imidazo[4,5-f]quinoline (IQ)	ARZWATDYIYAUTA-UHFFFAOYSA-N	LC-ESIpos
Harman	PSFDQSOCUJVVGF-UHFFFAOYSA-N	LC-ESIpos																	1.10698	1.44876						0.662662
2-Aminobiphenyl	TWBPWBPGNQWFSJ-UHFFFAOYSA-N	LC-ESIpos
Azobenzene	DMLAVOWQYNRWNQ-BUHFOSPRSA-N	LC-ESIpos					236.077							173.912	180.604						55.6577	73.7305	74.4835	85.528	95.8194
Climbazole	OWEGWHBOCFMBLP-UHFFFAOYSA-N	LC-ESIpos																		0.070879
Labetalol	SGUAFYQXFOLMHL-UHFFFAOYSA-N	LC-ESIpos											2.40363
Torasemide	NGBFQHCMQULJNZ-UHFFFAOYSA-N	LC-ESIpos																	4.0692	3.58253						3.82587
Trifloxystrobin CGA 321113	ISZQNKFXNXQTTF-NACSPRHISA-N	LC-ESIpos
Candesartan	HTQMVQVXFRQIKW-UHFFFAOYSA-N	LC-ESIpos	60.9854	54.5493						64.2261	61.0473	54.1478						64.1116	49.5509	43.5845						49.7166
Imazapyr	CLQMBPJKHLGMQK-UHFFFAOYSA-N	LC-ESIpos
1,3-Dimethyl-2-imidazolidinone	CYSGHNMQYZDMIA-UHFFFAOYSA-N	LC-ESIpos
1,3-Diphenylguanidine	OWRCNXZUPFZXOS-UHFFFAOYSA-N	LC-ESIpos		126.285															126.125	137.519	1922.9	2711.19	1897.86	2829.7	2080.73	86.4024
2,2,6,6-Tetramethyl-4 piperidone	JWUXJYZVKZKLTJ-UHFFFAOYSA-N	LC-ESIpos
2-Hydroxyquinoline	LISFMEBWQUVKPJ-UHFFFAOYSA-N	LC-ESIpos																	6.44273	4.51816	7.74244	14.7159	9.81698	12.9663	14.8159	3.74333
4-Hydroxyquinoline	PMZDQRJGMBOQBF-UHFFFAOYSA-N	LC-ESIpos
7-(Ethylamino)-4-methylcoumarin	OTNIKUTWXUODJZ-UHFFFAOYSA-N	LC-ESIpos						2.49823
Amidosulfuron	CTTHWASMBLQOFR-UHFFFAOYSA-N	LC-ESIpos
5-Carboline	RDMFHRSPDKWERA-UHFFFAOYSA-N	LC-ESIpos
Carboline	BPMFPOGUJAAYHL-UHFFFAOYSA-N	LC-ESIpos
Norharmane	AIFRHYZBTHREPW-UHFFFAOYSA-N	LC-ESIpos
Harmine	BXNJHAXVSOCGBA-UHFFFAOYSA-N	LC-ESIpos
Dimoxystrobin	WXUZAHCNPWONDH-DYTRJAOYSA-N	LC-ESIpos										0.264094						0.289476	0.307928	0.3801						0.416185
Diphenylphosphine oxide	YFPJFKYCVYXDJK-UHFFFAOYSA-N	LC-ESIpos
Flumioxazin	FOUWCSDKDDHKQP-UHFFFAOYSA-N	LC-ESIpos
Gabapentin-Lactam	JAWPQJDOQPSNIQ-UHFFFAOYSA-N	LC-ESIpos	9.43344	12.2574	3.31622		2.02719			8.85479	9.39404	12.5157	3.71732					8.96571	6.78127	10.6772						7.56535
Indoxacarb	VBCVPMMZEGZULK-NRFANRHFSA-N	LC-ESIpos
Isoxaben	PMHURSZHKKJGBM-UHFFFAOYSA-N	LC-ESIpos					3.43141
Metolachlor-NOA 413-173	WOXWIWNBIJDJHI-JTQLQIEISA-N	LC-ESIpos
Pyridaben	DWFZBUWUXWZWKD-UHFFFAOYSA-N	LC-ESIpos
Pyriproxyfen	NHDHVHZZCFYRSB-UHFFFAOYSA-N	LC-ESIpos											0.05727
Trichlorfon	NFACJZMKEDPNKN-UHFFFAOYSA-N	LC-ESIpos
Azoxystrobin acid	IKCXDZCEWZARFL-FOWTUZBSSA-N	LC-ESIpos									2.89022	3.60721						3.17129	2.95878	3.59384						3.27631
Methyldesphenylchloridazon	XNSGCNYTNLWRKM-UHFFFAOYSA-N	LC-ESIpos															3.10482
2-Hydroxydesethylterbuthylazine	NUISVCFZNCYUIM-UHFFFAOYSA-N	LC-ESIpos
Spinosyn A	SRJQTHAZUNRMPR-UYQKXTDMSA-N	LC-ESIpos
Emamectin B1a	CXEGAUYXQAKHKJ-NSBHKLITSA-N	LC-ESIpos
Methiocarb-sulfoxide phenol	ZHBBDQFXEDCQFI-UHFFFAOYSA-N	LC-ESIpos
4-Hydroxy-1-(2-hydroxyethyl)-2,2,6,6-tetramethylpiperidine	STEYNUVPFMIUOY-UHFFFAOYSA-N	LC-ESIpos
Metazachlor BH479-12	DFJUHFNLKWOTIZ-UHFFFAOYSA-N	LC-ESIpos
Phenylethylmalonamide	JFZHPFOXAAIUMB-UHFFFAOYSA-N	LC-ESIpos	7.68076	9.55046						6.81079
Trifloxystrobin NOA413-161	FNMBGDHYHINSHI-TYNPDKIBSA-N	LC-ESIneg
Trifloxystrobin NOA413-163	FNMBGDHYHINSHI-VDYLEKFBSA-N	LC-ESIneg
Tripropyl phosphate	RXPQRKFMDQNODS-UHFFFAOYSA-N	LC-ESIpos
Metolachlor CGA 357-704	IMFSUYMDPTXKCC-UHFFFAOYSA-N	LC-ESIneg
Metolachlor CGA 368-208	QPVPJECIHVSBLZ-UHFFFAOYSA-N	LC-ESIneg
Prochloraz BTS403-48	CLFQSOIBYICELN-UHFFFAOYSA-N	LC-ESIpos
Metazachlor BH 479-9	DYCHUHSHQIYFAI-UHFFFAOYSA-N	LC-ESIpos										5.06112							4.43416	5.64538						3.62668
Metazachlor BH 479-11	GFGYMDAFJMPNCC-UHFFFAOYSA-N	LC-ESIpos									1.60772	2.38269						2.00089	1.59498	2.43029						1.98051
Simazine 2-Hydroxy	YQIXRXMOJFQVBV-UHFFFAOYSA-N	LC-ESIpos
Etoposide	VJJPUSNTGOMMGY-UHFFFAOYSA-N	LC-ESIpos
Tributylamine	IMFACGCPASFAPR-UHFFFAOYSA-N	LC-ESIpos																			2.77171	1.69382	2.10167	2.26675	2.69402
N-Methyldodecylamine	OMEMQVZNTDHENJ-UHFFFAOYSA-N	LC-ESIpos																	7.72199	4.57051						0.859901
2-Amino-9H-pyrido[2,3-b]indole (AalphaC)	FJTNLJLPLJDTRM-UHFFFAOYSA-N	LC-ESIpos
N,N-Dimethyltetradecylamine-N-oxide	ONHFWHCMZAJCFB-UHFFFAOYSA-N	LC-ESIpos																		15.8146	1.97633	2.43761	1.27085	1.67786	0.91811	1.16232
N,N-Dimethyldodecylamine	YWFWDNVOPHGWMX-UHFFFAOYSA-N	LC-ESIpos
N,N-Dimethyldecylamine	YWWNNLPSZSEZNZ-UHFFFAOYSA-N	LC-ESIpos
N,N-Dimethyltetradecylamine	SFBHPFQSSDCYSL-UHFFFAOYSA-N	LC-ESIpos
Piperine	MXXWOMGUGJBKIW-YPCIICBESA-N	LC-ESIpos	48.9709	28.1358	3.82326	4.2993	3.93775	4.28819	4.78062	32.5767	48.9552	28.0936	4.04835	3.95944	3.90198	4.31067	4.47132	32.4711	48.4828	27.7595	2.95201	2.64948	3.10327	2.64948	3.33017	32.373
DINCH	HORIEOQXBKUKGQ-UHFFFAOYSA-N	LC-ESIpos
Quinoline	SMWDFEZZVXVKRB-UHFFFAOYSA-N	LC-ESIpos
Bezafibrate	IIBYAHWJQTYFKB-UHFFFAOYSA-N	LC-ESIpos								3.05146	3.52161	1.84446						2.90967	4.07639	2.83332						3.45486
Creatinine	DDRJAANPRJIHGJ-UHFFFAOYSA-N	LC-ESIpos
Furosemide	ZZUFCTLCJUWOSV-UHFFFAOYSA-N	LC-ESIpos
Benzophenone-4	CXVGEDCSTKKODG-UHFFFAOYSA-N	LC-ESIpos
Metolachlor OA	LNOOSYCKMKZOJB-UHFFFAOYSA-N	LC-ESIpos														1.70525			6.23984	8.66319						7.45152
Metolachlor ESA	CIGKZVUEZXGYSV-UHFFFAOYSA-N	LC-ESIpos	29.8142	33.6235						43.0728									27.5171	27.5171						27.5171
2-Benzothiazolesulfonic acid	ZCXGMSGCBDSEOY-UHFFFAOYSA-N	LC-ESIneg
Dimethachlor OA	MHGMSAFPNAKIRZ-UHFFFAOYSA-N	LC-ESIpos
Metazachlor ESA	IPVCSECPEVHQOV-UHFFFAOYSA-N	LC-ESIpos	130.19	150.007						133.745	103.729	138.27						120.831	108.795	138.798						111.523
Dimethachlor ESA	RVSCDWJKJDBFRS-UHFFFAOYSA-N	LC-ESIpos
Dimethenamid ESA	YMYKMSAZEZQEER-UHFFFAOYSA-N	LC-ESIpos									31.376	37.1405						33.6382	31.2648	36.1053						32.475
Metazachlor OA	PHMHHVKFXZNTKU-UHFFFAOYSA-N	LC-ESIpos																855.848
Dimethachlor CGA369873	ZNKNVJGSYJFDHT-UHFFFAOYSA-N	LC-ESIpos
Dimethenamid OA	HOYCASTVMCEOTP-UHFFFAOYSA-N	LC-ESIpos																	7.20663	23.2152						14.0675
Quaternium-15 (free base)	LDLCEGCJYSDJLX-UPHRSURJSA-N	GC-EI	0	0	0	0	0	0	0	0	0	0	0	0	0	0	0	0	0	0	0	0	0	0	0	0
Melamine	JDSHMPZPIAZGSV-UHFFFAOYSA-N	LC-ESIpos
Methimazol	PMRYVIKBURPHAH-UHFFFAOYSA-N	LC-ESIpos
Guanylurea	SQSPRWMERUQXNE-UHFFFAOYSA-N	LC-ESIpos
2-Bromoaniline	AOPBDRUWRLBSDB-UHFFFAOYSA-N	LC-ESIpos
4-Methylmorpholine-N-oxide	LFTLOKWAGJYHHR-UHFFFAOYSA-N	LC-ESIpos
Phenylphosphate	CMPQUABWPXYYSH-UHFFFAOYSA-N	LC-ESIpos
Bicalutamide	LKJPYSCBVHEWIU-UHFFFAOYSA-N	LC-ESIneg
Acyclovir	MKUXAQIIEYXACX-UHFFFAOYSA-N	LC-ESIneg
6-Mercaptopurine	GLVAUDGFNGKCSF-UHFFFAOYSA-N	LC-ESIneg
Dioctylsulfosuccinate	HNSDLXPSAYFUHK-UHFFFAOYSA-N	LC-ESIneg
2-Hydroxybenzothiazole	YEDUAINPPJYDJZ-UHFFFAOYSA-N	LC-ESIneg
2,4-Dichlorophenoxyacetic acid	OVSKIKFHRZPJSS-UHFFFAOYSA-N	LC-ESIneg														1.71051		2.61838
Clofibric acid	TXCGAZHTZHNUAI-UHFFFAOYSA-N	LC-ESIneg
Bentazone	ZOMSMJKLGFBRBS-UHFFFAOYSA-N	LC-ESIneg
Chloramphenicol	WIIZWVCIJKGZOK-UHFFFAOYSA-N	LC-ESIneg																	-0.481755	-0.481755			-0.481755	-0.481755	-0.481755
4-Nitrophenol	BTJIUGUIPKRLHP-UHFFFAOYSA-N	LC-ESIneg	75.867	53.1778	397.527		547.282			72.9419	75.2238
Perfluorodecanoic acid	PCIUEQPBYFRTEM-UHFFFAOYSA-N	LC-ESIneg				1.15829					0.238488	0.106433	0.185739	0.972917	0.130514	0.18429	0.119317	0.455929
Pravastatin	TUZYXOIXSAXUGO-UHFFFAOYSA-N	LC-ESIneg
Fipronil	ZOCSXAVNDGMNBV-UHFFFAOYSA-N	LC-ESIneg
Hydrochlorothiazide	JZUFKLXOESDKRF-UHFFFAOYSA-N	LC-ESIneg
Dichlorprop	MZHCENGPTKEIGP-UHFFFAOYSA-N	LC-ESIneg
Dinoseb	OWZPCEFYPSAJFR-UHFFFAOYSA-N	LC-ESIneg			4.67845		7.59742	5.95992	8.44195				4.73288	4.70028	7.52318	5.56021	8.90476
Perfluorooctanoic acid	SNGREZUHAYWORS-UHFFFAOYSA-N	LC-ESIneg
Acesulfame	YGCFIWIQZPHFLU-UHFFFAOYSA-N	LC-ESIneg
Sucralose	BAQAVOSOZGMPRM-UHFFFAOYSA-N	LC-ESIneg				60.0055		79.5935	77.562						47.787
Triclosan	XEFQLINVKFYRCS-UHFFFAOYSA-N	LC-ESIneg																								2.43037
Saccharin	CVHZOJJKTDOEJC-UHFFFAOYSA-N	LC-ESIneg
Perfluorooctanesulfonic acid	YFSUTJLHUFNCNZ-UHFFFAOYSA-N	LC-ESIneg
Cyclamate	HCAJEUSONLESMK-UHFFFAOYSA-N	LC-ESIneg
Perfluorohexanoic acid	PXUULQAPEKKVAH-UHFFFAOYSA-N	LC-ESIneg	1.21183	1.28937	2.2698	2.28206	1.92583	2.42312	2.51155	1.21176	1.24945	1.23713	2.32183	1.81019	1.94543	2.59098	2.48973	1.24522	2.15849	2.2113	4.00669	4.34993	3.47864	4.56116	4.56116	2.2113
Mecoprop	WNTGYJSOUMFZEP-UHFFFAOYSA-N	LC-ESIneg	17.3716	11.0136			2.36658			17.8216	17.7564	11.003	1.22754	1.51468	1.92766	0.96565	2.81945	17.6139
MCPA	WHKUVVPPKQRRBV-UHFFFAOYSA-N	LC-ESIneg
Chlorophene	NCKMMSIFQUPKCK-UHFFFAOYSA-N	LC-ESIneg
Chlorothalonil-4-hydroxy	MDQKYGOECVSPIW-UHFFFAOYSA-N	LC-ESIneg	1.05315	1.07324	4.16794	4.36471	4.32373	4.66015	4.69611	1.08465	0.99221	1.00365	3.95183	4.0835	4.0829	4.41023	4.491	1.0164	0.805965	0.794973	2.7406		2.99342		3.24624	0.674058
2-Naphthalene sulfonic acid	KVBGVZZKJNLNJU-UHFFFAOYSA-N	LC-ESIneg
Pentobarbital	WEXRUCMBJFQVBZ-UHFFFAOYSA-N	LC-ESIneg
Tetrabromobisphenol A	VEORPZCZECFIRK-UHFFFAOYSA-N	LC-ESIneg
Perfluorobutanoic acid	YPJUNDFVDDCYIH-UHFFFAOYSA-N	LC-ESIneg
2,4-Dinitrophenol	UFBJCMHMOXMLKC-UHFFFAOYSA-N	LC-ESIneg	98.5749	65.3765	1056.38					98.1363	60.2782	25.1256	1101.46
Benzenesulfonic acid	SRSXLGNVWSONIS-UHFFFAOYSA-N	LC-ESIneg
3,5,6-Trichloro-2-pyridinol	WCYYAQFQZQEUEN-UHFFFAOYSA-N	LC-ESIneg
2,4-Dichlorophenol	HFZWRUODUSTPEG-UHFFFAOYSA-N	LC-ESIneg
Secobarbital	KQPKPCNLIDLUMF-UHFFFAOYSA-N	LC-ESIneg
Bromoxynil	UPMXNNIRAGDFEH-UHFFFAOYSA-N	LC-ESIneg
3,4,5-Trichlorophenol	GBNHEBQXJVDXSW-UHFFFAOYSA-N	LC-ESIneg								0.568938
4-Chlorophenol	WXNZTHHGJRFXKQ-UHFFFAOYSA-N	LC-ESIneg
2,4-Dichlorobenzoic acid	ATCRIUVQKHMXSH-UHFFFAOYSA-N	LC-ESIneg
Perfluorooctanesulfonamide	RRRXPPIDPYTNJG-UHFFFAOYSA-N	LC-ESIneg
Perfluoroheptanoic acid	ZWBAMYVPMDSJGQ-UHFFFAOYSA-N	LC-ESIneg	0.730671	0.724037		1.19214				0.780798	0.642239	0.621577	0.728337	1.05086	0.888185	0.901811	0.969948	0.715375
6.2 fluorotelomer sulfonic acid	VIONGDJUYAYOPU-UHFFFAOYSA-N	LC-ESIneg				1.05266	0.729238	1.12333						0.944764	0.62233	1.035	0.970472		0.121062	0.0988806	0.365053	0.971336	0.63862	1.03049	0.971336	0.113668
Bromochlorophen	TYBHZVUFOINFDV-UHFFFAOYSA-N	LC-ESIneg
Bifenox free acid	IUSYSZLVZMUVDO-UHFFFAOYSA-N	LC-ESIneg
Nitrofurantoin	NXFQHRVNIOXGAQ-YCRREMRBSA-N	LC-ESIneg
4-Fluorobenzoylpropionic acid	WUYWHIAAQYQKPP-UHFFFAOYSA-N	LC-ESIneg
Dichlorophen	MDNWOSOZYLHTCG-UHFFFAOYSA-N	LC-ESIneg
Fipronil sulfide	FQXWEKADCSXYOC-UHFFFAOYSA-N	LC-ESIneg
Fipronil sulfone	LGHZJDKSVUTELU-UHFFFAOYSA-N	LC-ESIneg																								-0.00639986
Fipronil desulfinyl	JWKXVHLIRTVXLD-UHFFFAOYSA-N	LC-ESIneg
m-Xylene-4-sulfonic acid	CHZLVSBMXZSPNN-UHFFFAOYSA-N	LC-ESIneg
Decylsulfate	CSMFSDCPJHNZRY-UHFFFAOYSA-N	LC-ESIneg	0.449653	0.562878	0.88421	0.875435	1.01266	1.00262	0.825973				0.779475	0.82161	0.905429	0.920662	0.742782				107.157	110.158	88.3874	86.9092		0.303921
2-Amido-3,5,6-trichloro-4-cyanobenzenesulfonic acid	JNMMKKYUIIQPDG-UHFFFAOYSA-N	LC-ESIneg
Dimethyl-5-sulfoisophthalate	HTXMGVTWXZBZNC-UHFFFAOYSA-N	LC-ESIneg	3.77994	2.88546			1.19428			5.20224
Thiadone	JFZSAWUKZISBJM-UHFFFAOYSA-N	LC-ESIneg									40.3586	53.4431						44.5322
2-Naphthol-8-sulfonic acid	HUYJTJXLNBOVFO-UHFFFAOYSA-N	LC-ESIneg
Salinomycin	KQXDHUJYNAXLNZ-XQSDOZFQSA-N	LC-ESIneg
Dodecylbenzenesulfonic acid	WBIQQQGBSDOWNP-UHFFFAOYSA-N	LC-ESIneg
Dodecyl sulfate	MOTZDAYCYVMXPC-UHFFFAOYSA-N	LC-ESIneg
2,7-Naphthalenedisulfonic acid	VILFVXYKHXVYAB-UHFFFAOYSA-N	LC-ESIneg
Perfluorotetradecanoic acid	RUDINRUXCKIXAJ-UHFFFAOYSA-N	LC-ESIneg
5-Fluorouracil	XFTQFXBQDVWOCY-UHFFFAOYSA-N	LC-ESIneg
(4-Sulfophenyl)acetic acid	KGJGWDQUGUEMIW-UHFFFAOYSA-N	LC-ESIneg
Salicylic acid	YGSDEFSMJLZEOE-UHFFFAOYSA-N	LC-ESIneg
Methylparaben	LXCFILQKKLGQFO-UHFFFAOYSA-N	LC-ESIneg
Propylparaben	QELSKZZBTMNZEB-UHFFFAOYSA-N	LC-ESIneg
Oxypurinol	HXNFUBHNUDHIGC-UHFFFAOYSA-N	LC-ESIneg
Tetradecylsulfate	URLJMZWTXZTZRR-UHFFFAOYSA-N	LC-ESIneg
5-Aminonaphthalene-2-sulfonic acid	UWPJYQYRSWYIGZ-UHFFFAOYSA-N	LC-ESIneg
1-Naphthol-5-sulfonic acid	YLKCHWCYYNKADS-UHFFFAOYSA-N	LC-ESIneg
Chlorothalonil R611965	XKFUETYLBPYNKF-UHFFFAOYSA-N	LC-ESIneg
Ethylparaben	NUVBSKCKDOMJSU-UHFFFAOYSA-N	GC-EI
1-Naphthol	KJCVRFUGPWSIIH-UHFFFAOYSA-N	GC-EI
Butylparaben	QFOHBWFCKVYLES-UHFFFAOYSA-N	GC-EI
4-Bromophenol	GZFGOTFRPZRKDS-UHFFFAOYSA-N	GC-EI
4-Cumylphenol	QBDSZLJBMIMQRS-UHFFFAOYSA-N	GC-EI			25.1744	29.9661	59.5994	23.9383	18.2305	5.97893			24.9434	29.6128	49.7092	17.1115	21.0915	4.91327
p-Chlorocresol	CFKMVGJGLGKFKI-UHFFFAOYSA-N	GC-EI
2-Phenylphenol	LLEMOWNGBBNAJR-UHFFFAOYSA-N	GC-EI																								163.601
Fenvalerate	NYPJDWWKZLNGGM-UHFFFAOYSA-N	GC-EI
2,6-di-tert-Butylphenol	DKCPKDPYUFEZCP-UHFFFAOYSA-N	GC-EI
Benzyl-2-naphthylether	WLTCCDHHWYAMCG-UHFFFAOYSA-N	GC-EI	101.109	36.1796	31.7327	57.1473	64.5805	33.0629	33.0503		72.5976	26.6536	35.3846	35.3511	65.3165	36.4139	60.7242	21.2057
Permethrin	RLLPVAHGXHCWKJ-UHFFFAOYSA-N	GC-EI	5.41449							9.52745	3.43338							9.8923								6.4078
Chlorpyrifos	SBPBAQFWLVIOKP-UHFFFAOYSA-N	GC-EI
Octocrylene	FMJSMJQBSVNSBF-UHFFFAOYSA-N	LC-ESIpos	27.5434	15.5574							41.4846	16.2578		30.9438		4.93394	15.7198	13.4196
Cypermethrin	KAATUXNTWXVJKI-UHFFFAOYSA-N	GC-EI
Deltamethrin	OWZREIFADZCYQD-UHFFFAOYSA-N	GC-EI			23.7708					30.5506
Celestolide	IKTHMQYJOWTSJO-UHFFFAOYSA-N	LC-ESIpos
Tonalide	DNRJTBAOUJJKDY-UHFFFAOYSA-N	LC-ESIpos
Cashmeran	MIZGSAALSYARKU-UHFFFAOYSA-N	LC-ESIpos
Galaxolide	ONKNPOPIGWHAQC-UHFFFAOYSA-N	GC-EI
Phantolide	VDBHOHJWUDKDRW-UHFFFAOYSA-N	LC-ESIpos
Fluoranthene	GVEPBJHOBDJJJI-UHFFFAOYSA-N	GC-EI	433.735					485.008	600.734		433.696					484.82	617.29		399.18	811.955	755.309	791.085	1052.58	464.962	582.871	1117.88
Pentachlorobenzene	CEOCDNVZRAIOQZ-UHFFFAOYSA-N	GC-EI																	52.35	48.2171	45.4618	45.4618	46.8394	45.4618	45.4618	44.0842
Hexachlorobenzene	CKAPSXZOOQJIBF-UHFFFAOYSA-N	GC-EI									16.7964	8.13154							61.8822	53.1349	50.4013	49.3079	49.3079	48.2145	49.3079	49.8546
Indeno(1,2,3-cd)pyrene	SXQBHARYMNFBPS-UHFFFAOYSA-N	GC-EI	108.571	189.124	122.724	151.674	158.983	86.6811	108.112	286.365	106.727	186.81	84.5879	107.095	157.988	85.0559	115.405	285.517	107.813	187.686	76.1698	96.9249	133.672	71.4063	91.3958	276.661
Naphthalene	UFWIBTONFRDIAS-UHFFFAOYSA-N	GC-EI
Benzo(k)fluoranthene	HAXBIWFMXWRORI-UHFFFAOYSA-N	GC-EI	136.933	281.319		246.906				447.178	139.642	293.495	236.769	239.426			221.135	450.706	63.3172	189.526						395.784
Triclosan-methyl	NLYDHBBTVWMLFD-UHFFFAOYSA-N	GC-EI
Acenaphthene	CWRYPZZKDGJXCA-UHFFFAOYSA-N	GC-EI
Phenanthrene	YNPNZTXNASCQKK-UHFFFAOYSA-N	GC-EI
Pyrene	BBEAQIROQSPTKN-UHFFFAOYSA-N	GC-EI
gamma-HCH	JLYXXMFPNIAWKQ-GNIYUCBRSA-N	GC-EI
4-Methylbenzylidene camphor	VFTURGJPQCAITG-UHFFFAOYSA-N	LC-ESIpos
Ambrettolide	NVIPUOMWGQAOIT-RQOWECAXSA-N	LC-ESIpos
Bis(4-chlorophenyl)sulfone	GPAPPPVRLPGFEQ-UHFFFAOYSA-N	LC-ESIpos
Acenaphthylene	HXGDTGSAIMULJN-UHFFFAOYSA-N	GC-EI																	368.618	1033.17	339.173	394.791	599.676	316.272	333.857	1224.96
Dibutylhydroxytoluene	NLZUEZXRPGMBCV-UHFFFAOYSA-N	GC-EI																	7169.07	7034.99	722.149	657.788	1097.59	673.878	486.156	845.51
Homosalate	WSSJONWNBBTCMG-UHFFFAOYSA-N	GC-EI	93.3572	92.0953	72.6652	59.8164	72.6733	75.2962	69.7865	32.9486
Hexachlorocyclopentadiene	VUNCWTMEJYMOOR-UHFFFAOYSA-N	GC-EI
Dicofol	UOAMTSKGCBMZTC-UHFFFAOYSA-N	GC-EI
ISO E Super	FVUGZKDGWGKCFE-UHFFFAOYSA-N	LC-ESIpos	128.858	103.116						184.188									120.13	92.772						120.13
Cyhalothrin	ZXQYGBMAQZUVMI-UHFFFAOYSA-N	GC-EI
Anthracene	MWPLVEDNUUSJAV-UHFFFAOYSA-N	GC-EI
Dieldrin	DFBKLUNHFCTMDC-FONWZRDRSA-N	GC-EI
Heptachlor	FRCCEHPWNOQAEU-UHFFFAOYSA-N	GC-EI
Methoxychlor	IAKOZHOLGAGEJT-UHFFFAOYSA-N	GC-EI
Bifenthrin	OMFRMAHOUUJSGP-UNOMPAQXSA-N	GC-EI
Benz(a)anthracene	DXBHBZVCASKNBY-UHFFFAOYSA-N	GC-EI
Benzo(e)pyrene	TXVHTIQJNYSSKO-UHFFFAOYSA-N	GC-EI	145.495		221.381			169.772	211.781		141.553	267.933	222.23	257.414	334.555	164.714	205.883	400.76	185.032	310.246	176.178	196.415	286.215	157.207	181.238	436.725
Benzo(a)pyrene	FMMWHPNWAFZXNH-UHFFFAOYSA-N	GC-EI	194.86		201.697			167.775	193.271		173.714	382.688	185.674	230.073	293.958	149.459	176.274	558.819	95.8687	205.525	65.3089	100.063	82.0868	64.7097	76.6939	315.181
Dioctyldiphenylamine	QAPVYZRWKDXNDK-UHFFFAOYSA-N	GC-EI	12.5368								10.404	10.4396
Habanolide	KHLFMZDGADSQGR-ACCUITESSA-N	GC-EI
Hexabromobenzene	CAYGQBVSOZLICD-UHFFFAOYSA-N	GC-EI
o-Terphenyl	OIAQMFOKAXHPNH-UHFFFAOYSA-N	GC-EI	16.2546	13.9865	35.9039	30.3693	34.0213	12.6747	16.701	8.35363									17.0161	16.2792	31.6496	28.2807	31.2285	16.4898	19.2269	12.6998
p-Terphenyl	XJKSTNDFUHDPQJ-UHFFFAOYSA-N	GC-EI			7.10473	6.36966	10.603	4.65654	5.54722	3.57359	1.44764	1.86499	7.1804	6.77461	8.62842	5.66261	5.44586	3.49438
Methylphenylsulfone	JCDWETOKTFWTHA-UHFFFAOYSA-N	GC-EI				47.7659	59.336		50.4637	43.2031								42.8952
Velvione	ABRIMXGLNHCLIP-UHFFFAOYSA-N	LC-ESIpos
Etofenprox	YREQHYQNNWYQCJ-UHFFFAOYSA-N	LC-ESIpos
Allethrin	ZCVAOQKBXKSDMS-UHFFFAOYSA-N	LC-ESIpos
2,6-Di-tert-butyl-1,4-benzoquinone	RDQSIADLBQFVMY-UHFFFAOYSA-N	LC-ESIpos
Cyfluthrin	QQODLKZGRKWIFG-UHFFFAOYSA-N	GC-EI
Transfluthrin	DDVNRFNDOPPVQJ-HQJQHLMTSA-N	GC-EI
Prallethrin	SMKRKQBMYOFFMU-UHFFFAOYSA-N	GC-EI
Tefluthrin	ZFHGXWPMULPQSE-GPCIZFCYSA-N	GC-EI
cis-Stilbene	PJANXHGTPQOBST-QXMHVHEDSA-N	GC-EI
9-Vinylanthracene	OGOYZCQQQFAGRI-UHFFFAOYSA-N	GC-EI	15.5863							14.2676
Diphenylmethane	CZZYITDELCSZES-UHFFFAOYSA-N	GC-EI	18.282	16.2475	99.3833	154.149	248.899	87.9834	108.031	24.7165	14.7924	15.8441	98.8892	149.383	246.189	88.8716	104.835	23.3024
m-Terphenyl	YJTKZCDBKVTVBY-UHFFFAOYSA-N	GC-EI									3.40036	4.4844	42.1512	57.2855	75.4149	34.2248	37.372	8.45834
2,6-Diisopropylnaphthalene	GWLLTEXUIOFAFE-UHFFFAOYSA-N	GC-EI																	1547.78	1438.44	317.865	261.896	281.216	158.324	148.564	115.501
4H-Cyclopenta(def)phenanthrene	RKZDZWJDQTZDLD-UHFFFAOYSA-N	GC-EI	104.898	175.003	140.31	161.583	196.448	99.8645	146.201	212.106	105.671	190.696	140.458	162.456	195.867	99.868	120.587	212.141
Indane	PQNFLJBBNBOBRQ-UHFFFAOYSA-N	GC-EI
1-Phenylnaphthalene	IYDMICQAKLQHLA-UHFFFAOYSA-N	GC-EI	36.0881	41.7663	82.9124	101.768		57.8333	73.9775	55.0441
Benzo(b)fluorene	HAPOJKSPCGLOOD-UHFFFAOYSA-N	GC-EI	57.0566	117.085	54.3196	66.5182	90.0328	47.7107	56.3272	220.051	57.0116	149.645	57.5112	66.4055	90.3879	47.1512	56.0987	220.854
Perylene	CSHWQDPOILHKBI-UHFFFAOYSA-N	GC-EI	51.2219	102.665	69.9735	79.6228	109.21	55.8627	103.996	156.239	72.9569	101.52	81.9461	81.2704	103.348	54.1559	90.7679	158.992	37.8708	86.8376	35.3058	40.0276	50.5788	28.8935	27.3779	129.684
Indeno(1,2,3-cd)fluoranthene	XAKRHFYJDSMEMI-UHFFFAOYSA-N	GC-EI		7.63555						13.1318		15.6024						12.7578
Decahydronaphthalene	NNBZCPXTIHJBJL-UHFFFAOYSA-N	GC-EI
Diphenylsulfone	KZTYYGOKRVBIMI-UHFFFAOYSA-N	GC-EI		244.901	485.924	585.495		555.218		271.894		242.919	485.222	588.088		553.528		273.494	-2.96697	255.129	498.016	599.573	771.889	577.467	897.82	290.462
Aldrin	QBYJBZPUGVGKQQ-SJJAEHHWSA-N	GC-EI
alpha-HCH	JLYXXMFPNIAWKQ-SHFUYGGZSA-N	GC-EI
beta-HCH	JLYXXMFPNIAWKQ-CDRYSYESSA-N	GC-EI
Fluorene	NIHNNTQXNPWCJQ-UHFFFAOYSA-N	GC-EI	177.841	324.603	126.726	124.149	165.835	88.1275	92.0822	154.203	177.275	325.241	126.641	123.909	165.666	85.3582	92.6446	153.675			131.387	142.79	177.204	110.448	119.778	164.143
Chrysene	WDECIBYCCFPHNR-UHFFFAOYSA-N	GC-EI	218.094	431.646	325.255	356.606	455.443	222.185	281.055	614.967	213.129	425.352	325.466	354.995	451.64	221.907	280.574	614.865	196.829	412.823	273.011	304.168	398.956	200.515	237.904	607.753
Benzo(b)fluoranthene	FTOVXSOBNPWTSH-UHFFFAOYSA-N	GC-EI	301.169								298.626								324.466	685.478	487.366	617.781	812.1	452.035	590.75	1011.75
Hexachloroethane	VHHHONWQHHHLTI-UHFFFAOYSA-N	GC-EI
1,2-Dichlorobenzene	RFFLAFLAYFXFSW-UHFFFAOYSA-N	GC-EI
1,4-Dichlorobenzene	OCJBOOLMMGQPQU-UHFFFAOYSA-N	GC-EI
1,3-Dichlorobenzene	ZPQOPVIELGIULI-UHFFFAOYSA-N	GC-EI
1,2,4-Trichlorobenzene	PBKONEOXTCPAFI-UHFFFAOYSA-N	GC-EI
1,2,4,5-Tetrachlorobenzene	JHBKHLUZVFWLAG-UHFFFAOYSA-N	GC-EI
2-Chloronaphthalene	CGYGETOMCSJHJU-UHFFFAOYSA-N	GC-EI	14.7342								14.6369		16.1469	19.9526	21.7665	10.598	12.7869
Pentachloroethane	BNIXVQGCZULYKV-UHFFFAOYSA-N	GC-EI
Hexachlorobutadiene	RWNKSTSCBHKHTB-UHFFFAOYSA-N	GC-EI
Hexachloropropene	VFDYKPARTDCDCU-UHFFFAOYSA-N	GC-EI
delta-HCH	JLYXXMFPNIAWKQ-GPIVLXJGSA-N	GC-EI
Endrin	DFBKLUNHFCTMDC-GKRDHZSOSA-N	GC-EI
alpha-Endosulfan	RDYMFSUJUZBWLH-AZVNHNRSSA-N	GC-EI
beta-Endosulfan	RDYMFSUJUZBWLH-BRZMKDEISA-N	GC-EI
Gemfibrozil	HEMJJKBWTPKOJG-UHFFFAOYSA-N	LC-ESIpos
2-Acetonaphthone	XSAYZAUNJMRRIR-UHFFFAOYSA-N	LC-ESIpos
2-(2-(Chlorophenyl)amino)benzaldehyde	DAAHPDZFLSFYPJ-UHFFFAOYSA-N	LC-ESIpos
Aniline Yellow	QPQKUYVSJWQSDY-CCEZHUSRSA-N	LC-ESIpos																	0.943088	0.994349
Capecitabine	GAGWJHPBXLXJQN-UORFTKCHSA-N	LC-ESIpos
7-Hydroxymethotrexate	HODZDDDNGRLGSI-NSHDSACASA-N	LC-ESIpos
Thiophanate-methyl	QGHREAKMXXNCOA-UHFFFAOYSA-N	LC-ESIpos
(Benzothiazol-2-ylthio)methyl thiocyanate	TUBQDCKAWGHZPF-UHFFFAOYSA-N	LC-ESIpos
Isophorone	HJOVHMDZYOCNQW-UHFFFAOYSA-N	LC-ESIpos
Fenofibrate	YMTINGFKWWXKFG-UHFFFAOYSA-N	LC-ESIpos									1.98001								2.10079	1.1071						1.85237
Domperidone	FGXWKSZFVQUSTL-UHFFFAOYSA-N	LC-ESIpos
Hydroxychloroquine	XXSMGPRMXLTPCZ-UHFFFAOYSA-N	LC-ESIpos
Amoxicillin	LSQZJLSUYDQPKJ-NJBDSQKTSA-N	LC-ESIpos
Oryzalin	UNAHYJYOSSSJHH-UHFFFAOYSA-N	LC-ESIpos
Bifonazol	OCAPBUJLXMYKEJ-UHFFFAOYSA-N	LC-ESIpos
Ebastin	MJJALKDDGIKVBE-UHFFFAOYSA-N	LC-ESIpos
4-Nitroquinoline-1-oxide	YHQDZJICGQWFHK-UHFFFAOYSA-N	LC-ESIpos
3-Aminoacetophenon	CKQHAYFOPRIUOM-UHFFFAOYSA-N	LC-ESIpos
Butocarboxim	SFNPDDSJBGRXLW-UITAMQMPSA-N	LC-ESIpos
Ciclopirox	SCKYRAXSEDYPSA-UHFFFAOYSA-N	LC-ESIpos
Quinmerac BH518-2	ZYIDIAPHYHJMCU-UHFFFAOYSA-N	LC-ESIpos
2-Trifluoromethyl-benzenesulfonamide	AFFPZJFLSDVZBV-UHFFFAOYSA-N	LC-ESIpos
2-(Piperazin-1-yl)ethanamine	IMUDHTPIFIBORV-UHFFFAOYSA-N	LC-ESIpos
4-tert-Butylbenzenesulfonamide	KYDZEZNYRFJCSA-UHFFFAOYSA-N	LC-ESIpos	40.7093	32.0497						40.7901	40.9068	33.6013						41.0816	41.1754	32.9911	1382.34	1238.94	1540.69	1349.61	1548.16	32.6352
4-Hydroxycoumarin	VXIXUWQIVKSKSA-UHFFFAOYSA-N	LC-ESIpos
Octyl-3,5-di-tert-butyl-4-hydroxyhydrocinnamate	CFXCGWWYIDZIMU-UHFFFAOYSA-N	LC-ESIpos
Norethindrone	VIKNJXKGJWUCNN-XGXHKTLJSA-N	LC-ESIpos
Progesterone	RJKFOVLPORLFTN-LEKSSAKUSA-N	LC-ESIpos
Norgestimate	KIQQMECNKUGGKA-NMYWJIRASA-N	LC-ESIpos					24.6482
Cortisone	MFYSYFVPBJMHGN-ZPOLXVRWSA-N	LC-ESIpos
Dexamethasone	UREBDLICKHMUKA-CXSFZGCWSA-N	LC-ESIpos
Prednisolone	OIGNJSKKLXVSLS-VWUMJDOOSA-N	LC-ESIpos
N,N-Dimethylsulfamide	QMHAHUAQAJVBIW-UHFFFAOYSA-N	LC-ESIpos
Testosterone	MUMGGOZAMZWBJJ-DYKIIFRCSA-N	LC-ESIpos
Canrenone	UJVLDDZCTMKXJK-AFDHUMPMSA-N	LC-ESIpos
4-Androstene-3,17-dione	AEMFNILZOJDQLW-QAGGRKNESA-N	LC-ESIpos
Androsterone	QGXBDMJGAMFCBF-HLUDHZFRSA-N	LC-ESIpos
Clobetasol	FCSHDIVRCWTZOX-DVTGEIKXSA-N	LC-ESIpos
Aldosterone	PQSUYGKTWSAVDQ-ZVIOFETBSA-N	LC-ESIpos
Paramethasone	MKPDWECBUAZOHP-AFYJWTTESA-N	LC-ESIpos
Triamcinolone	GFNANZIMVAIWHM-OBYCQNJPSA-N	LC-ESIpos
Dihydrotestosterone	NVKAWKQGWWIWPM-ABEVXSGRSA-N	LC-ESIpos
Norgestrel	WWYNJERNGUHSAO-CULCCENASA-N	LC-ESIpos
Exemestane	BFYIZQONLCFLEV-DAELLWKTSA-N	LC-ESIpos
Medroxyprogesterone	FRQMUZJSZHZSGN-HBNHAYAOSA-N	LC-ESIpos
Gestoden	SIGSPDASOTUPFS-XUDSTZEESA-N	LC-ESIpos
Drospirenone	METQSPRSQINEEU-HXCATZOESA-N	LC-ESIpos
Hydrocortisone	JYGXADMDTFJGBT-VWUMJDOOSA-N	LC-ESIpos
Bethamethasone	UREBDLICKHMUKA-DVTGEIKXSA-N	LC-ESIpos
Prednisone	XOFYZVNMUHMLCC-ZPOLXVRWSA-N	LC-ESIpos
Budesonide	VOVIALXJUBGFJZ-VXKMTNQYSA-N	LC-ESIpos
6alpha Methylprednisolone	VHRSUDSXCMQTMA-PJHHCJLFSA-N	LC-ESIpos
Flumethasone	WXURHACBFYSXBI-GQKYHHCASA-N	LC-ESIpos
Cyproterone	DUSHUSLJJMDGTE-ZJPMUUANSA-N	LC-ESIpos
Fluorometholone	FAOZLTXFLGPHNG-KNAQIMQKSA-N	LC-ESIpos
Flunisolide	XSFJVAJPIHIPKU-XWCQMRHXSA-N	LC-ESIpos
Trenbolone	MEHHPFQKXOUFFV-FOIPXRHGSA-N	LC-ESIpos
Amcinonide	ILKJAFIWWBXGDU-MOGDOJJUSA-N	LC-ESIpos
Triamcinolone acetonide	YNDXUCZADRHECN-JNQJZLCISA-N	LC-ESIpos						17.8563
Dydrogesterone	JGMOKGBVKVMRFX-HQZYFCCVSA-N	LC-ESIpos
Hydrocortisonacetate	ALEXXDVDDISNDU-JZYPGELDSA-N	LC-ESIpos
Medroxyprogesteroneacetate	PSGAAPLEWMOORI-PEINSRQWSA-N	LC-ESIpos																	156.972	86.4138	289.179	553.95	305.215	243.209	88.5519	48.6403
Megestrol-17-acetate	RQZAXGRLVPAYTJ-GQFGMJRRSA-N	LC-ESIpos
11-Ketotestosterone	WTPMRQZHJLJSBO-XQALERBDSA-N	LC-ESIpos
17alpha-Hydroxyprogesterone	DBPWSSGDRRHUNT-UHFFFAOYSA-N	LC-ESIpos
17alpha-Methyltestosterone	GCKMFJBGXUYNAG-HLXURNFRSA-N	LC-ESIpos
4-Androsten-11beta-ol-3,17-dione	WSCUHXPGYUMQEX-KCZNZURUSA-N	LC-ESIpos
Desonide	WBGKWQHBNHJJPZ-LECWWXJVSA-N	LC-ESIpos
Fluticasone propionate	WMWTYOKRWGGJOA-CENSZEJFSA-N	LC-ESIpos
Betamethasone dipropionate	CIWBQSYVNNPZIQ-UHFFFAOYSA-N	LC-ESIpos
Betamethasone-17-valerate	SNHRLVCMMWUAJD-SUYDQAKGSA-N	LC-ESIpos
Mometasone fuorate	WOFMFGQZHJDGCX-ZULDAHANSA-N	LC-ESIpos
Fluocinolone acetonide	FEBLZLNTKCEFIT-VSXGLTOVSA-N	LC-ESIpos
Dexamethasone-21-acetate	AKUJBENLRBOFTD-RPRRAYFGSA-N	LC-ESIpos
Fludrocortisone-21-acetate	SYWHXTATXSMDSB-GSLJADNHSA-N	LC-ESIpos
Clobetasol propionate	CBGUOGMQLZIXBE-XGQKBEPLSA-N	LC-ESIpos
6-beta-Hydroxycortisol	GNFTWPCIRXSCQF-UJXAPRPESA-N	LC-ESIpos
2-Thiouracil	ZEMGGZBWXRYJHK-UHFFFAOYSA-N	LC-ESIpos
Daminozide	NOQGZXFMHARMLW-UHFFFAOYSA-N	LC-ESIpos
Flutamide	MKXKFYHWDHIYRV-UHFFFAOYSA-N	LC-ESIneg																	-0.155022	-0.0902402		-0.144225			-0.149623	-0.133428
Tetrachlorosalicylanilide	SJQBHPJLLIJASD-UHFFFAOYSA-N	LC-ESIneg
Oryzalin	UNAHYJYOSSSJHH-UHFFFAOYSA-N	LC-ESIpos
2-Aminonaphthalene-1,5-disulfonic acid	YAIKCRUPEVOINQ-UHFFFAOYSA-N	LC-ESIneg
Phthalamic acid	CYMRPDYINXWJFU-UHFFFAOYSA-N	LC-ESIneg
N-Acetyl mesalazine	GEFDRROBUCULOD-UHFFFAOYSA-N	LC-ESIneg
Daminozide	NOQGZXFMHARMLW-UHFFFAOYSA-N	LC-ESIpos
Mesotrione MNBA	QNOUABMNRMROSL-UHFFFAOYSA-N	LC-ESIneg
Quinmerac BH518-2	ZYIDIAPHYHJMCU-UHFFFAOYSA-N	LC-ESIpos
2-Trifluoromethyl-benzenesulfonamide	AFFPZJFLSDVZBV-UHFFFAOYSA-N	LC-ESIpos
5-Hydroxyindole-3-acetic acid	DUUGKQCEGZLZNO-UHFFFAOYSA-N	LC-ESIneg
Indole-3-acetic acid	SEOVTRFCIGRIMH-UHFFFAOYSA-N	LC-ESIneg
4-Hydroxycoumarin	VXIXUWQIVKSKSA-UHFFFAOYSA-N	LC-ESIpos
3-Bromocarbazole	LTBWKAYPXIIVPC-UHFFFAOYSA-N	GC-EI
Methyltolylsulfone	YYDNBUBMBZRNQQ-UHFFFAOYSA-N	GC-EI		64.1667		45.5183		57.2254	48.5437			66.4905		58.2645		59.8274	50.9287	54.865
p-Benzyldiphenyl	AGPLQTQFIZBOLI-UHFFFAOYSA-N	GC-EI																			3.51942	3.51942				3.51942
Cyclopenta(cd)pyren-3,4-H-one	SWEWVKNBZYILAE-UHFFFAOYSA-N	GC-EI		304.88	236.802	257.765	339.262	166.634	209.895	440.448	132.839	288.613	228.421	249.193	321.97	162.159	204.308	420.456
Pentachloronitrobenzene	LKPLKUMXSAEKID-UHFFFAOYSA-N	GC-EI
Acrinathrin	YLFSVIMMRPNPFK-WEQBUNFVSA-N	GC-EI									57.241							76.8544
Piperonyl butoxide	FIPWRIJSWJWJAI-UHFFFAOYSA-N	LC-ESIpos									0.128441							0.163046
2-Acetonaphthone	XSAYZAUNJMRRIR-UHFFFAOYSA-N	LC-ESIpos
4-Methylphenol	IWDCLRJOBJJRNH-UHFFFAOYSA-N	GC-EI
2,2-Dimethoxy-2-phenylacetophenone	KWVGIHKZDCUPEU-UHFFFAOYSA-N	GC-EI	0	0	0	0	0	0	0	0	0	0	0	0	0	0	0	0	0	0	0	0	0	0	0	0
4-Methylanisole	CHLICZRVGGXEOD-UHFFFAOYSA-N	GC-EI
Thymol	MGSRCZKZVOBKFT-UHFFFAOYSA-N	GC-EI		78.1362	570.109	486.367		426.912	396.538	158.185		78.2608	568.552	537.217		421.059	430.102	158.64
TOSU	QQCFBZCATDIWTH-UHFFFAOYSA-N	GC-EI
1-Chloro-2-nitrobenzene	BFCFYVKQTRLZHA-UHFFFAOYSA-N	GC-EI
Diphenylamine	DMBHHRLKUKUOEG-UHFFFAOYSA-N	GC-EI	58.478							50.7842
Diphenylether	USIUVYZYUHIAEV-UHFFFAOYSA-N	GC-EI
